# Supplementary material for: CDK12 is hyperactivated and a synthetic-lethal target in BRAF-mutated melanoma
Source: Nat Commun. 2022 Oct 29;13:6457. doi: 10.1038/s41467-022-34179-8 (PMC9617877; doi:10.1038/s41467-022-34179-8)
Supplement: Supplementary file 3 — Supplementary Data 1 [file 41467_2022_34179_MOESM3_ESM.xlsx]

## Sheet: BioID
Supplementary Data 1. BioID dataset from HEK293 expressing BirA*-ERK1 or ERK2.
When ERK1/2 as bait is indicated, both ERK1 and ERK2 were used as a single bait during SAINT analysis.
Bait	PreyGene	Spectral counts	Spectral Counts Sum (n=3)	Avg Spec Counts	Controls Spectral Counts	Log2 Fold Change	Avg(P) - SAINT Score	BFDR
ERK1	CDK12	6|5|3	14	4.67	0|0|0|0|0	5.54442	1	0
ERK1	JMJD1C	5|2|4	11	3.67	0|0|0|0|0	5.19653	1	0
ERK1	LEO1	4|6|4	14	4.67	0|0|0|0|0	5.54442	1	0
ERK1	MED17	2|4|5	11	3.67	0|0|0|0|0	5.19653	1	0
ERK1	MRTFB	15|21|17	53	17.67	4|0|0|0|4	2.14405	1	0
ERK1	N4BP1	2|4|4	10	3.33	0|0|0|0|0	5.05875	1	0
ERK1	PEA15	2|5|6	13	4.33	0|0|0|0|0	5.43729	1	0
ERK1	RBM20	0|4|4	8	2.67	0|0|0|0|0	4.73715	1	0
ERK1	SFSWAP	0|6|5	11	3.67	0|0|0|0|0	5.19653	1	0
ERK1	TNRC6B	0|5|6	11	3.67	0|0|0|0|0	5.19653	1	0
ERK1	TRPS1	2|7|5	14	4.67	0|0|0|0|0	5.54442	1	0
ERK1	CABIN1	0|5|3	8	2.67	0|0|0|0|0	4.73715	0.99	0
ERK1	KIF11	4|2|3	9	3	0|0|0|0|0	4.90689	0.99	0
ERK1	MGA	5|3|3	11	3.67	0|0|0|0|0	5.19653	0.99	0
ERK1	MLLT6	0|3|4	7	2.33	0|0|0|0|0	4.54411	0.99	0
ERK1	PPFIA1	3|4|0	7	2.33	0|0|0|0|0	4.54411	0.99	0
ERK1	PRR12	3|0|5	8	2.67	0|0|0|0|0	4.73715	0.99	0
ERK1	RBM33	5|3|2	10	3.33	0|0|0|0|0	5.05875	0.99	0
ERK1	RICTOR	5|3|0	8	2.67	0|0|0|0|0	4.73715	0.99	0
ERK1	RSBN1	0|5|3	8	2.67	0|0|0|0|0	4.73715	0.99	0
ERK1	TAF6	4|3|3	10	3.33	0|0|0|0|0	5.05875	0.99	0
ERK1	TAF7	3|3|4	10	3.33	0|0|0|0|0	5.05875	0.99	0
ERK1	WDR33	13|32|36	81	27	4|0|0|9|12	1.36177	0.99	0
ERK1	ZEB2	3|0|7	10	3.33	0|0|0|0|0	5.05875	0.99	0
ERK1	CLASP2	0|3|3	6	2	0|0|0|0|0	4.32193	0.98	0.01
ERK1	INPP5F	3|3|0	6	2	0|0|0|0|0	4.32193	0.98	0.01
ERK1	JMY	0|3|3	6	2	0|0|0|0|0	4.32193	0.98	0.01
ERK1	PMS2	0|3|3	6	2	0|0|0|0|0	4.32193	0.98	0.01
ERK1	STIM1	3|0|3	6	2	0|0|0|0|0	4.32193	0.98	0.01
ERK1	SUGP1	14|10|14	38	12.67	3|0|0|2|4	1.85599	0.98	0.01
ERK1	ZEB1	3|3|0	6	2	0|0|0|0|0	4.32193	0.98	0.01
ERK1	DHX8	7|12|12	31	10.33	2|0|0|0|4	1.78241	0.96	0.01
ERK1	RPS6KA3	15|13|5	33	11	5|2|0|0|0	1.65076	0.96	0.01
ERK1	ANAPC4	2|5|2	9	3	0|0|0|0|0	4.90689	0.94	0.01
ERK1	NUP58	2|0|5	7	2.33	0|0|0|0|0	4.54411	0.94	0.01
ERK1	RPS6KA5	11|0|2	13	4.33	0|0|0|0|0	5.43729	0.94	0.01
ERK1	ZNF687	5|2|2	9	3	0|0|0|0|0	4.90689	0.94	0.01
ERK1	NSRP1	0|4|2	6	2	0|0|0|0|0	4.32193	0.93	0.02
ERK1	SLU7	2|0|4	6	2	0|0|0|0|0	4.32193	0.93	0.02
ERK1	ZFHX3	0|4|2	6	2	0|0|0|0|0	4.32193	0.93	0.02
ERK1	CHMP5	3|0|2	5	1.67	0|0|0|0|0	4.05918	0.92	0.02
ERK1	CHTF18	3|2|0	5	1.67	0|0|0|0|0	4.05918	0.92	0.02
ERK1	COBLL1	2|0|3	5	1.67	0|0|0|0|0	4.05918	0.92	0.02
ERK1	EXOSC4	2|3|2	7	2.33	0|0|0|0|0	4.54411	0.92	0.02
ERK1	GAB1	2|3|0	5	1.67	0|0|0|0|0	4.05918	0.92	0.02
ERK1	GOLGA3	3|2|0	5	1.67	0|0|0|0|0	4.05918	0.92	0.02
ERK1	HMGXB4	2|0|3	5	1.67	0|0|0|0|0	4.05918	0.92	0.02
ERK1	HNRNPUL1	0|2|3	5	1.67	0|0|0|0|0	4.05918	0.92	0.02
ERK1	LIMD1	2|3|2	7	2.33	0|0|0|0|0	4.54411	0.92	0.02
ERK1	MEPCE	2|0|3	5	1.67	0|0|0|0|0	4.05918	0.92	0.02
ERK1	NEK1	3|0|2	5	1.67	0|0|0|0|0	4.05918	0.92	0.02
ERK1	NOP14	3|2|0	5	1.67	0|0|0|0|0	4.05918	0.92	0.02
ERK1	PDLIM3	0|2|3	5	1.67	0|0|0|0|0	4.05918	0.92	0.02
ERK1	PEX5	3|2|0	5	1.67	0|0|0|0|0	4.05918	0.92	0.02
ERK1	RNF40	0|2|3	5	1.67	0|0|0|0|0	4.05918	0.92	0.02
ERK1	RPL26L1	0|2|3	5	1.67	0|0|0|0|0	4.05918	0.92	0.02
ERK1	AKAP13	2|0|2	4	1.33	0|0|0|0|0	3.7366	0.87	0.04
ERK1	CUL5	0|2|2	4	1.33	0|0|0|0|0	3.7366	0.87	0.04
ERK1	CXorf56	0|2|2	4	1.33	0|0|0|0|0	3.7366	0.87	0.04
ERK1	GOLGA5	0|2|2	4	1.33	0|0|0|0|0	3.7366	0.87	0.04
ERK1	IPO11	2|0|2	4	1.33	0|0|0|0|0	3.7366	0.87	0.04
ERK1	RNF214	2|0|2	4	1.33	0|0|0|0|0	3.7366	0.87	0.04
ERK1	ZNF592	0|2|2	4	1.33	0|0|0|0|0	3.7366	0.87	0.04
ERK1	CDC5L	16|18|22	56	18.67	8|0|0|4|4	1.63691	0.84	0.06
ERK1	DDX41	7|8|8	23	7.67	2|0|0|0|2	1.93734	0.81	0.06
ERK1	KMT2A	10|6|11	27	9	0|0|0|4|2	1.58496	0.79	0.06
ERK1	RBM27	3|5|11	19	6.33	0|0|0|0|2	2.66221	0.75	0.06
ERK1	PRPF40A	8|3|5	16	5.33	2|0|0|0|0	2.41414	0.71	0.07
ERK1	SMARCC1	8|5|8	21	7	3|0|0|0|0	2.22342	0.64	0.07
ERK1	PHF3	11|9|11	31	10.33	4|0|0|2|3	1.56071	0.63	0.08
ERK1	TCF20	21|24|31	76	25.33	5|0|0|0|11	1.66448	0.61	0.08
ERK1	NUP54	4|5|6	15	5	2|0|0|0|0	2.32193	0.6	0.08
ERK1	SEC16A	7|4|4	15	5	2|0|0|0|0	2.32193	0.58	0.09
ERK1	BCOR	11|6|11	28	9.33	5|0|0|0|0	1.89918	0.57	0.09
ERK1	CUX1	15|6|7	28	9.33	3|0|0|3|0	1.63691	0.53	0.1
ERK1	RPRD2	17|11|10	38	12.67	6|0|0|2|3	1.49057	0.53	0.1
ERK1	NIPBL	6|2|4	12	4	0|0|0|0|2	2	0.52	0.1
ERK1	SMAP1	2|5|9	16	5.33	2|0|0|0|2	1.41684	0.51	0.11
ERK1	TP53	14|10|34	58	19.33	4|6|4|0|6	1.68706	0.51	0.11
ERK1	ZBTB33	10|11|24	45	15	4|0|0|6|2	1.58496	0.51	0.11
ERK1	ZC3H11A	20|25|34	79	26.33	11|0|2|9|10	1.32769	0.51	0.11
ERK1	AKAP8	0|0|4	4	1.33	0|0|0|0|0	3.7366	0.5	0.17
ERK1	ARID3B	0|0|4	4	1.33	0|0|0|0|0	3.7366	0.5	0.17
ERK1	ATF7IP	5|0|0	5	1.67	0|0|0|0|0	4.05918	0.5	0.15
ERK1	CHAF1A	0|0|8	8	2.67	0|0|0|0|0	4.73715	0.5	0.13
ERK1	CPVL	6|0|0	6	2	0|0|0|0|0	4.32193	0.5	0.14
ERK1	CWC15	0|0|4	4	1.33	0|0|0|0|0	3.7366	0.5	0.17
ERK1	DHX16	0|0|5	5	1.67	0|0|0|0|0	4.05918	0.5	0.15
ERK1	G3BP2	0|0|4	4	1.33	0|0|0|0|0	3.7366	0.5	0.17
ERK1	H4C11	184|34|32	250	83.33	70|69|66|47|43	0.263034	0.5	0.16
ERK1	HDGFL2	4|7|16	27	9	4|0|0|4|3	1.16993	0.5	0.21
ERK1	ITPR2	0|0|5	5	1.67	0|0|0|0|0	4.05918	0.5	0.15
ERK1	KDM3A	5|0|0	5	1.67	0|0|0|0|0	4.05918	0.5	0.15
ERK1	KIAA1143	0|0|9	9	3	0|0|0|0|0	4.90689	0.5	0.12
ERK1	KMT2D	4|0|0	4	1.33	0|0|0|0|0	3.7366	0.5	0.17
ERK1	MAP7D3	0|0|4	4	1.33	0|0|0|0|0	3.7366	0.5	0.17
ERK1	MLLT1	0|0|4	4	1.33	0|0|0|0|0	3.7366	0.5	0.17
ERK1	MSN	0|0|5	5	1.67	0|0|0|0|0	4.05918	0.5	0.15
ERK1	NUP50	7|12|25	44	14.67	7|0|0|4|8	0.970854	0.5	0.21
ERK1	OXA1L	0|4|0	4	1.33	0|0|0|0|0	3.7366	0.5	0.17
ERK1	RAB11FIP5	0|0|4	4	1.33	0|0|0|0|0	3.7366	0.5	0.17
ERK1	RNF169	0|0|7	7	2.33	0|0|0|0|0	4.54411	0.5	0.13
ERK1	RPS4Y1	0|8|0	8	2.67	0|0|0|0|0	4.73715	0.5	0.13
ERK1	RPUSD2	4|0|0	4	1.33	0|0|0|0|0	3.7366	0.5	0.17
ERK1	SBNO1	4|0|0	4	1.33	0|0|0|0|0	3.7366	0.5	0.17
ERK1	SMARCA1	0|4|0	4	1.33	0|0|0|0|0	3.7366	0.5	0.17
ERK1	SRSF1	4|0|0	4	1.33	0|0|0|0|0	3.7366	0.5	0.17
ERK1	UBR5	7|0|0	7	2.33	0|0|0|0|0	4.54411	0.5	0.13
ERK1	ZMAT2	0|0|4	4	1.33	0|0|0|0|0	3.7366	0.5	0.17
ERK1	ASCC1	3|0|0	3	1	0|0|0|0|0	3.32193	0.49	0.21
ERK1	ASH2L	0|3|0	3	1	0|0|0|0|0	3.32193	0.49	0.21
ERK1	BIVM-ERCC5	3|0|0	3	1	0|0|0|0|0	3.32193	0.49	0.21
ERK1	BRD2	0|0|3	3	1	0|0|0|0|0	3.32193	0.49	0.21
ERK1	BTAF1	3|0|0	3	1	0|0|0|0|0	3.32193	0.49	0.21
ERK1	CDK13	3|0|0	3	1	0|0|0|0|0	3.32193	0.49	0.21
ERK1	CDK7	0|0|3	3	1	0|0|0|0|0	3.32193	0.49	0.21
ERK1	DOT1L	3|0|0	3	1	0|0|0|0|0	3.32193	0.49	0.21
ERK1	EIF4ENIF1	3|0|0	3	1	0|0|0|0|0	3.32193	0.49	0.21
ERK1	ESF1	2|8|13	23	7.67	3|0|0|0|4	1.13093	0.49	0.21
ERK1	FASTKD2	3|0|0	3	1	0|0|0|0|0	3.32193	0.49	0.21
ERK1	FOXK1	0|3|0	3	1	0|0|0|0|0	3.32193	0.49	0.21
ERK1	GIT1	3|0|0	3	1	0|0|0|0|0	3.32193	0.49	0.21
ERK1	GNL3L	0|3|0	3	1	0|0|0|0|0	3.32193	0.49	0.21
ERK1	HMG20A	0|0|3	3	1	0|0|0|0|0	3.32193	0.49	0.21
ERK1	IRS4	3|0|0	3	1	0|0|0|0|0	3.32193	0.49	0.21
ERK1	KDM2A	3|0|0	3	1	0|0|0|0|0	3.32193	0.49	0.21
ERK1	KHDRBS1	0|0|3	3	1	0|0|0|0|0	3.32193	0.49	0.21
ERK1	LMO7	4|3|11	18	6	2|0|0|0|3	1.26303	0.49	0.3
ERK1	MLH1	3|0|0	3	1	0|0|0|0|0	3.32193	0.49	0.21
ERK1	NCOR2	3|0|0	3	1	0|0|0|0|0	3.32193	0.49	0.21
ERK1	NUP188	3|0|0	3	1	0|0|0|0|0	3.32193	0.49	0.21
ERK1	OFD1	3|0|0	3	1	0|0|0|0|0	3.32193	0.49	0.21
ERK1	PAIP1	0|0|3	3	1	0|0|0|0|0	3.32193	0.49	0.21
ERK1	PIP4K2C	0|0|3	3	1	0|0|0|0|0	3.32193	0.49	0.21
ERK1	POM121C	3|0|0	3	1	0|0|0|0|0	3.32193	0.49	0.21
ERK1	RAB8B	0|0|3	3	1	0|0|0|0|0	3.32193	0.49	0.21
ERK1	RALGAPB	3|0|0	3	1	0|0|0|0|0	3.32193	0.49	0.21
ERK1	RBM6	0|3|0	3	1	0|0|0|0|0	3.32193	0.49	0.21
ERK1	RPA2	0|0|3	3	1	0|0|0|0|0	3.32193	0.49	0.21
ERK1	SBSN	0|0|3	3	1	0|0|0|0|0	3.32193	0.49	0.21
ERK1	SHC1	3|0|0	3	1	0|0|0|0|0	3.32193	0.49	0.21
ERK1	SYNE2	3|0|0	3	1	0|0|0|0|0	3.32193	0.49	0.21
ERK1	TAB1	3|0|0	3	1	0|0|0|0|0	3.32193	0.49	0.21
ERK1	TEX10	3|0|0	3	1	0|0|0|0|0	3.32193	0.49	0.21
ERK1	TLE1	3|0|0	3	1	0|0|0|0|0	3.32193	0.49	0.21
ERK1	TLK2	0|3|0	3	1	0|0|0|0|0	3.32193	0.49	0.21
ERK1	TRIP4	3|0|0	3	1	0|0|0|0|0	3.32193	0.49	0.21
ERK1	TTK	3|0|0	3	1	0|0|0|0|0	3.32193	0.49	0.21
ERK1	UBE2I	3|0|0	3	1	0|0|0|0|0	3.32193	0.49	0.21
ERK1	VIRMA	3|0|0	3	1	0|0|0|0|0	3.32193	0.49	0.21
ERK1	VPS50	3|0|0	3	1	0|0|0|0|0	3.32193	0.49	0.21
ERK1	VWA8	0|0|3	3	1	0|0|0|0|0	3.32193	0.49	0.21
ERK1	ZBTB21	5|5|11	21	7	2|0|0|0|3	1.48543	0.49	0.21
ERK1	ZNF217	3|0|0	3	1	0|0|0|0|0	3.32193	0.49	0.21
ERK1	ZNF281	0|0|3	3	1	0|0|0|0|0	3.32193	0.49	0.21
ERK1	ZNF318	2|9|7	18	6	3|0|0|2|2	1.26303	0.49	0.3
ERK1	DIDO1	15|16|22	53	17.67	5|0|0|6|8	1.33342	0.48	0.3
ERK1	SVIL	0|0|10	10	3.33	2|0|0|0|0	1.73552	0.48	0.3
ERK1	VAPA	0|2|8	10	3.33	0|0|0|0|2	1.73552	0.48	0.3
ERK1	SPTAN1	72|0|0	72	24	22|0|0|3|0	0.941106	0.46	0.3
ERK1	CPSF1	13|25|16	54	18	8|0|0|6|9	1.08406	0.45	0.3
ERK1	RBBP6	7|10|13	30	10	3|0|0|3|5	1.32193	0.45	0.3
ERK1	ACTBL2	2|0|0	2	0.67	0|0|0|0|0	2.73769	0.44	0.31
ERK1	ACTR1B	2|0|0	2	0.67	0|0|0|0|0	2.73769	0.44	0.31
ERK1	ADAMTS9	0|0|2	2	0.67	0|0|0|0|0	2.73769	0.44	0.31
ERK1	AIF1L	0|0|2	2	0.67	0|0|0|0|0	2.73769	0.44	0.31
ERK1	ANKRD12	2|0|0	2	0.67	0|0|0|0|0	2.73769	0.44	0.31
ERK1	AP2A2	0|2|0	2	0.67	0|0|0|0|0	2.73769	0.44	0.31
ERK1	APBB1	0|2|0	2	0.67	0|0|0|0|0	2.73769	0.44	0.31
ERK1	ARFGEF2	2|0|0	2	0.67	0|0|0|0|0	2.73769	0.44	0.31
ERK1	ARFIP2	0|0|2	2	0.67	0|0|0|0|0	2.73769	0.44	0.31
ERK1	ARHGAP1	0|0|2	2	0.67	0|0|0|0|0	2.73769	0.44	0.31
ERK1	ARHGAP21	2|0|0	2	0.67	0|0|0|0|0	2.73769	0.44	0.31
ERK1	ARHGEF12	2|0|0	2	0.67	0|0|0|0|0	2.73769	0.44	0.31
ERK1	ARID3A	0|2|0	2	0.67	0|0|0|0|0	2.73769	0.44	0.31
ERK1	ARNT	0|2|0	2	0.67	0|0|0|0|0	2.73769	0.44	0.31
ERK1	ASCC3	15|0|0	15	5	4|0|0|0|0	1.32193	0.44	0.3
ERK1	ATG9A	0|2|0	2	0.67	0|0|0|0|0	2.73769	0.44	0.31
ERK1	BCAS3	0|0|2	2	0.67	0|0|0|0|0	2.73769	0.44	0.31
ERK1	BCR	0|2|0	2	0.67	0|0|0|0|0	2.73769	0.44	0.31
ERK1	BICRA	0|0|2	2	0.67	0|0|0|0|0	2.73769	0.44	0.31
ERK1	BRCA1	2|0|0	2	0.67	0|0|0|0|0	2.73769	0.44	0.31
ERK1	CACTIN	2|0|0	2	0.67	0|0|0|0|0	2.73769	0.44	0.31
ERK1	CBX1	0|2|0	2	0.67	0|0|0|0|0	2.73769	0.44	0.31
ERK1	CCDC22	2|0|0	2	0.67	0|0|0|0|0	2.73769	0.44	0.31
ERK1	CD163	2|0|0	2	0.67	0|0|0|0|0	2.73769	0.44	0.31
ERK1	CDC20	0|2|0	2	0.67	0|0|0|0|0	2.73769	0.44	0.31
ERK1	CDK16	0|2|0	2	0.67	0|0|0|0|0	2.73769	0.44	0.31
ERK1	CDKN2A	0|0|2	2	0.67	0|0|0|0|0	2.73769	0.44	0.31
ERK1	CEP44	2|0|0	2	0.67	0|0|0|0|0	2.73769	0.44	0.31
ERK1	CEP55	0|0|2	2	0.67	0|0|0|0|0	2.73769	0.44	0.31
ERK1	CFAP44	0|0|2	2	0.67	0|0|0|0|0	2.73769	0.44	0.31
ERK1	CGN	0|0|2	2	0.67	0|0|0|0|0	2.73769	0.44	0.31
ERK1	CHD6	0|0|2	2	0.67	0|0|0|0|0	2.73769	0.44	0.31
ERK1	CLIC1	0|0|2	2	0.67	0|0|0|0|0	2.73769	0.44	0.31
ERK1	CLIC4	0|0|2	2	0.67	0|0|0|0|0	2.73769	0.44	0.31
ERK1	CMTR1	2|0|0	2	0.67	0|0|0|0|0	2.73769	0.44	0.31
ERK1	CNIH4	0|2|0	2	0.67	0|0|0|0|0	2.73769	0.44	0.31
ERK1	CPSF2	6|3|3	12	4	0|0|0|2|0	2	0.44	0.31
ERK1	CRNKL1	0|2|0	2	0.67	0|0|0|0|0	2.73769	0.44	0.31
ERK1	CTDP1	0|0|2	2	0.67	0|0|0|0|0	2.73769	0.44	0.31
ERK1	CYLD	2|0|0	2	0.67	0|0|0|0|0	2.73769	0.44	0.31
ERK1	DAB2	0|0|2	2	0.67	0|0|0|0|0	2.73769	0.44	0.31
ERK1	DGCR8	2|0|0	2	0.67	0|0|0|0|0	2.73769	0.44	0.31
ERK1	DIAPH2	0|2|0	2	0.67	0|0|0|0|0	2.73769	0.44	0.31
ERK1	DMXL2	2|0|0	2	0.67	0|0|0|0|0	2.73769	0.44	0.31
ERK1	DNHD1	0|0|2	2	0.67	0|0|0|0|0	2.73769	0.44	0.31
ERK1	EED	0|2|0	2	0.67	0|0|0|0|0	2.73769	0.44	0.31
ERK1	EEFSEC	0|2|0	2	0.67	0|0|0|0|0	2.73769	0.44	0.31
ERK1	EGLN1	0|0|2	2	0.67	0|0|0|0|0	2.73769	0.44	0.31
ERK1	EHMT1	5|4|3	12	4	0|0|0|0|2	2	0.44	0.3
ERK1	ELF1	0|0|2	2	0.67	0|0|0|0|0	2.73769	0.44	0.31
ERK1	EMSY	0|2|0	2	0.67	0|0|0|0|0	2.73769	0.44	0.31
ERK1	ENTR1	2|0|0	2	0.67	0|0|0|0|0	2.73769	0.44	0.31
ERK1	EP300	2|0|0	2	0.67	0|0|0|0|0	2.73769	0.44	0.31
ERK1	ETFA	0|2|0	2	0.67	0|0|0|0|0	2.73769	0.44	0.31
ERK1	ETFB	0|2|0	2	0.67	0|0|0|0|0	2.73769	0.44	0.31
ERK1	FBXO30	2|0|0	2	0.67	0|0|0|0|0	2.73769	0.44	0.31
ERK1	FLYWCH2	0|2|0	2	0.67	0|0|0|0|0	2.73769	0.44	0.31
ERK1	FRS2	0|2|0	2	0.67	0|0|0|0|0	2.73769	0.44	0.31
ERK1	GATAD2A	11|5|5	21	7	3|2|0|2|3	1.22033	0.44	0.3
ERK1	GEMIN4	2|0|0	2	0.67	0|0|0|0|0	2.73769	0.44	0.31
ERK1	GNA11	0|0|2	2	0.67	0|0|0|0|0	2.73769	0.44	0.31
ERK1	GPATCH1	0|0|2	2	0.67	0|0|0|0|0	2.73769	0.44	0.31
ERK1	GPATCH11	0|0|2	2	0.67	0|0|0|0|0	2.73769	0.44	0.31
ERK1	GTF2A2	0|0|2	2	0.67	0|0|0|0|0	2.73769	0.44	0.31
ERK1	GTF2E2	0|2|0	2	0.67	0|0|0|0|0	2.73769	0.44	0.31
ERK1	GTF2F2	0|0|2	2	0.67	0|0|0|0|0	2.73769	0.44	0.31
ERK1	GTF2H1	0|2|0	2	0.67	0|0|0|0|0	2.73769	0.44	0.31
ERK1	GTF3C2	0|0|2	2	0.67	0|0|0|0|0	2.73769	0.44	0.31
ERK1	H2AX	2|0|0	2	0.67	0|0|0|0|0	2.73769	0.44	0.31
ERK1	HEATR6	0|0|2	2	0.67	0|0|0|0|0	2.73769	0.44	0.31
ERK1	HIRA	2|0|0	2	0.67	0|0|0|0|0	2.73769	0.44	0.31
ERK1	HTT	2|0|0	2	0.67	0|0|0|0|0	2.73769	0.44	0.31
ERK1	ICE1	0|2|0	2	0.67	0|0|0|0|0	2.73769	0.44	0.31
ERK1	INCENP	0|0|2	2	0.67	0|0|0|0|0	2.73769	0.44	0.31
ERK1	INTS12	2|0|0	2	0.67	0|0|0|0|0	2.73769	0.44	0.31
ERK1	INTS13	2|0|0	2	0.67	0|0|0|0|0	2.73769	0.44	0.31
ERK1	IPO4	0|2|0	2	0.67	0|0|0|0|0	2.73769	0.44	0.31
ERK1	IRAK1	2|0|0	2	0.67	0|0|0|0|0	2.73769	0.44	0.31
ERK1	JUN	0|0|2	2	0.67	0|0|0|0|0	2.73769	0.44	0.31
ERK1	KIF1B	0|2|0	2	0.67	0|0|0|0|0	2.73769	0.44	0.31
ERK1	KIF20B	2|0|0	2	0.67	0|0|0|0|0	2.73769	0.44	0.31
ERK1	KMT2B	2|0|0	2	0.67	0|0|0|0|0	2.73769	0.44	0.31
ERK1	KNTC1	2|0|0	2	0.67	0|0|0|0|0	2.73769	0.44	0.31
ERK1	KRTCAP2	0|2|0	2	0.67	0|0|0|0|0	2.73769	0.44	0.31
ERK1	L3MBTL3	0|0|2	2	0.67	0|0|0|0|0	2.73769	0.44	0.31
ERK1	LAGE3	2|0|0	2	0.67	0|0|0|0|0	2.73769	0.44	0.31
ERK1	LIN54	2|0|0	2	0.67	0|0|0|0|0	2.73769	0.44	0.31
ERK1	LOC101060700	0|0|2	2	0.67	0|0|0|0|0	2.73769	0.44	0.31
ERK1	LTN1	2|0|0	2	0.67	0|0|0|0|0	2.73769	0.44	0.31
ERK1	LZIC	0|0|2	2	0.67	0|0|0|0|0	2.73769	0.44	0.31
ERK1	MARK3	0|0|2	2	0.67	0|0|0|0|0	2.73769	0.44	0.31
ERK1	MASTL	2|0|0	2	0.67	0|0|0|0|0	2.73769	0.44	0.31
ERK1	MAVS	0|0|2	2	0.67	0|0|0|0|0	2.73769	0.44	0.31
ERK1	MED11	2|0|0	2	0.67	0|0|0|0|0	2.73769	0.44	0.31
ERK1	MED12	2|0|0	2	0.67	0|0|0|0|0	2.73769	0.44	0.31
ERK1	MIDEAS	0|0|2	2	0.67	0|0|0|0|0	2.73769	0.44	0.31
ERK1	MMS19	2|0|0	2	0.67	0|0|0|0|0	2.73769	0.44	0.31
ERK1	MON2	2|0|0	2	0.67	0|0|0|0|0	2.73769	0.44	0.31
ERK1	MORC2	0|0|2	2	0.67	0|0|0|0|0	2.73769	0.44	0.31
ERK1	MPDU1	0|2|0	2	0.67	0|0|0|0|0	2.73769	0.44	0.31
ERK1	MRPL16	0|2|0	2	0.67	0|0|0|0|0	2.73769	0.44	0.31
ERK1	MUS81	0|2|0	2	0.67	0|0|0|0|0	2.73769	0.44	0.31
ERK1	MYO1D	16|0|0	16	5.33	4|6|0|0|0	0.0976108	0.44	0.31
ERK1	NAV1	2|0|0	2	0.67	0|0|0|0|0	2.73769	0.44	0.31
ERK1	NCOA2	0|2|0	2	0.67	0|0|0|0|0	2.73769	0.44	0.31
ERK1	NCOA6	0|2|0	2	0.67	0|0|0|0|0	2.73769	0.44	0.31
ERK1	NFATC1	0|2|0	2	0.67	0|0|0|0|0	2.73769	0.44	0.31
ERK1	NRBP1	0|2|0	2	0.67	0|0|0|0|0	2.73769	0.44	0.31
ERK1	NUDCD1	0|2|0	2	0.67	0|0|0|0|0	2.73769	0.44	0.31
ERK1	PCNT	0|2|0	2	0.67	0|0|0|0|0	2.73769	0.44	0.31
ERK1	POLR2M	0|0|2	2	0.67	0|0|0|0|0	2.73769	0.44	0.31
ERK1	PPHLN1	0|0|2	2	0.67	0|0|0|0|0	2.73769	0.44	0.31
ERK1	PPP3CA	0|0|2	2	0.67	0|0|0|0|0	2.73769	0.44	0.31
ERK1	PRDM2	0|0|2	2	0.67	0|0|0|0|0	2.73769	0.44	0.31
ERK1	PRPF18	0|2|0	2	0.67	0|0|0|0|0	2.73769	0.44	0.31
ERK1	PSME3IP1	0|2|0	2	0.67	0|0|0|0|0	2.73769	0.44	0.31
ERK1	PTPN23	2|0|0	2	0.67	0|0|0|0|0	2.73769	0.44	0.31
ERK1	RCOR1	2|0|0	2	0.67	0|0|0|0|0	2.73769	0.44	0.31
ERK1	REPIN1	0|0|2	2	0.67	0|0|0|0|0	2.73769	0.44	0.31
ERK1	RPA3	0|0|2	2	0.67	0|0|0|0|0	2.73769	0.44	0.31
ERK1	RREB1	0|4|5	9	3	0|0|0|0|2	1.58496	0.44	0.3
ERK1	RRM1	0|0|2	2	0.67	0|0|0|0|0	2.73769	0.44	0.31
ERK1	S100A8	0|0|2	2	0.67	0|0|0|0|0	2.73769	0.44	0.31
ERK1	S100A9	0|0|2	2	0.67	0|0|0|0|0	2.73769	0.44	0.31
ERK1	SASS6	0|2|0	2	0.67	0|0|0|0|0	2.73769	0.44	0.31
ERK1	SCYL2	2|0|0	2	0.67	0|0|0|0|0	2.73769	0.44	0.31
ERK1	SEC13	2|0|0	2	0.67	0|0|0|0|0	2.73769	0.44	0.31
ERK1	SETX	2|0|0	2	0.67	0|0|0|0|0	2.73769	0.44	0.31
ERK1	SH3D19	2|0|0	2	0.67	0|0|0|0|0	2.73769	0.44	0.31
ERK1	SKA3	0|2|0	2	0.67	0|0|0|0|0	2.73769	0.44	0.31
ERK1	SLFN11	2|0|0	2	0.67	0|0|0|0|0	2.73769	0.44	0.31
ERK1	SMARCC2	5|4|0	9	3	0|0|0|2|0	1.58496	0.44	0.3
ERK1	SMIM14	0|0|2	2	0.67	0|0|0|0|0	2.73769	0.44	0.31
ERK1	SORBS1	0|2|0	2	0.67	0|0|0|0|0	2.73769	0.44	0.31
ERK1	SOS1	2|0|0	2	0.67	0|0|0|0|0	2.73769	0.44	0.31
ERK1	SOWAHC	2|0|0	2	0.67	0|0|0|0|0	2.73769	0.44	0.31
ERK1	SPTBN1	77|0|0	77	25.67	28|0|0|4|0	0.678072	0.44	0.31
ERK1	SREK1	2|0|0	2	0.67	0|0|0|0|0	2.73769	0.44	0.31
ERK1	STRN3	0|0|2	2	0.67	0|0|0|0|0	2.73769	0.44	0.31
ERK1	STX5	0|0|2	2	0.67	0|0|0|0|0	2.73769	0.44	0.31
ERK1	SUCLA2	0|0|2	2	0.67	0|0|0|0|0	2.73769	0.44	0.31
ERK1	SUMO3	0|0|2	2	0.67	0|0|0|0|0	2.73769	0.44	0.31
ERK1	TAF5	2|0|0	2	0.67	0|0|0|0|0	2.73769	0.44	0.31
ERK1	TAOK3	0|0|2	2	0.67	0|0|0|0|0	2.73769	0.44	0.31
ERK1	TFG	0|2|0	2	0.67	0|0|0|0|0	2.73769	0.44	0.31
ERK1	TNRC6A	0|0|2	2	0.67	0|0|0|0|0	2.73769	0.44	0.31
ERK1	TRIP10	0|2|0	2	0.67	0|0|0|0|0	2.73769	0.44	0.31
ERK1	TTC28	6|3|0	9	3	0|0|0|0|2	1.58496	0.44	0.31
ERK1	U2AF2	0|0|2	2	0.67	0|0|0|0|0	2.73769	0.44	0.31
ERK1	UBE2D3	0|2|0	2	0.67	0|0|0|0|0	2.73769	0.44	0.31
ERK1	UBE2E2	0|0|2	2	0.67	0|0|0|0|0	2.73769	0.44	0.31
ERK1	UBFD1	0|2|0	2	0.67	0|0|0|0|0	2.73769	0.44	0.31
ERK1	UBXN7	0|0|2	2	0.67	0|0|0|0|0	2.73769	0.44	0.31
ERK1	UGDH	0|0|2	2	0.67	0|0|0|0|0	2.73769	0.44	0.31
ERK1	UNG	2|0|0	2	0.67	0|0|0|0|0	2.73769	0.44	0.31
ERK1	WDCP	2|0|0	2	0.67	0|0|0|0|0	2.73769	0.44	0.31
ERK1	WDR5	0|2|0	2	0.67	0|0|0|0|0	2.73769	0.44	0.31
ERK1	WDR6	0|0|2	2	0.67	0|0|0|0|0	2.73769	0.44	0.31
ERK1	YWHAB	0|0|2	2	0.67	0|0|0|0|0	2.73769	0.44	0.31
ERK1	ZFC3H1	2|0|0	2	0.67	0|0|0|0|0	2.73769	0.44	0.31
ERK1	ZFYVE16	0|2|0	2	0.67	0|0|0|0|0	2.73769	0.44	0.31
ERK1	ZNF469	0|2|0	2	0.67	0|0|0|0|0	2.73769	0.44	0.31
ERK1	ZNF609	2|0|0	2	0.67	0|0|0|0|0	2.73769	0.44	0.31
ERK1	ZNF629	0|0|2	2	0.67	0|0|0|0|0	2.73769	0.44	0.31
ERK1	ZNF771	0|2|0	2	0.67	0|0|0|0|0	2.73769	0.44	0.31
ERK1	ZMYM4	6|9|6	21	7	2|0|0|2|3	1.48543	0.42	0.42
ERK1	CTCF	0|0|10	10	3.33	0|0|0|3|0	1.15056	0.4	0.43
ERK1	DDX20	8|2|0	10	3.33	2|0|0|0|2	0.739848	0.4	0.42
ERK1	DHPS	7|0|0	7	2.33	0|0|0|2|0	1.22033	0.4	0.43
ERK1	HAUS6	12|7|10	29	9.67	6|0|0|0|0	1.68706	0.4	0.43
ERK1	SCAF1	4|3|8	15	5	0|3|0|0|0	1.73552	0.4	0.43
ERK1	CHD8	9|2|0	11	3.67	3|0|0|2|0	0.555816	0.38	0.43
ERK1	LSM12	0|2|6	8	2.67	0|0|2|0|0	1.41684	0.38	0.43
ERK1	OTUD4	2|3|5	10	3.33	0|0|0|2|0	1.73552	0.36	0.43
ERK1	ZMYND8	5|3|2	10	3.33	0|0|0|2|0	1.73552	0.36	0.43
ERK1	MPHOSPH10	0|0|6	6	2	0|0|0|0|2	1	0.34	0.43
ERK1	SIN3B	6|0|0	6	2	2|0|0|0|0	1	0.34	0.43
ERK1	SNRNP40	6|0|0	6	2	2|0|0|0|0	1	0.34	0.43
ERK1	WDHD1	9|3|8	20	6.67	5|0|0|0|0	1.41684	0.32	0.43
ERK1	MAPRE2	5|2|0	7	2.33	2|0|0|0|0	1.22033	0.3	0.43
ERK1	POLR2E	2|2|5	9	3	0|0|0|2|0	1.58496	0.3	0.43
ERK1	RAI1	5|2|2	9	3	2|0|0|0|0	1.58496	0.3	0.43
ERK1	SAP130	0|2|5	7	2.33	0|0|0|2|0	1.22033	0.3	0.43
ERK1	ANLN	4|2|3	9	3	2|0|0|0|0	1.58496	0.28	0.44
ERK1	CENPC	0|7|12	19	6.33	0|0|0|0|6	1.07724	0.28	0.44
ERK1	CORO1A	0|3|4	7	2.33	0|0|0|0|2	1.22033	0.28	0.44
ERK1	GTF2F1	0|3|4	7	2.33	0|0|0|0|2	1.22033	0.28	0.44
ERK1	INPPL1	4|3|0	7	2.33	2|0|0|0|0	1.22033	0.28	0.44
ERK1	PPWD1	0|3|4	7	2.33	0|0|0|0|2	1.22033	0.28	0.44
ERK1	RALBP1	3|4|0	7	2.33	2|0|0|0|0	1.22033	0.28	0.44
ERK1	RPS6KA1	4|3|0	7	2.33	2|0|0|0|0	1.22033	0.28	0.44
ERK1	SYMPK	3|4|3	10	3.33	0|0|0|0|2	1.73552	0.28	0.44
ERK1	XAB2	7|2|0	9	3	3|0|0|0|0	1	0.28	0.44
ERK1	ZMYM2	7|0|0	7	2.33	3|0|0|0|0	0.641546	0.27	0.44
ERK1	CHD3	5|0|0	5	1.67	0|0|0|2|0	0.739848	0.26	0.44
ERK1	ERCC6L	5|0|0	5	1.67	0|0|0|2|0	0.739848	0.26	0.44
ERK1	MYO1C	5|0|0	5	1.67	2|0|0|0|0	0.739848	0.26	0.44
ERK1	WRNIP1	5|0|0	5	1.67	2|0|0|0|0	0.739848	0.26	0.44
ERK1	YEATS2	5|0|0	5	1.67	2|0|0|0|0	0.739848	0.26	0.44
ERK1	KRI1	0|4|8	12	4	0|0|0|2|3	0.678072	0.25	0.45
ERK1	LUZP1	4|2|8	14	4.67	2|0|0|0|3	0.903038	0.25	0.45
ERK1	PRCC	8|4|3	15	5	3|0|0|2|2	1	0.25	0.45
ERK1	CIZ1	8|6|13	27	9	3|0|0|4|5	1	0.23	0.45
ERK1	SPEN	21|27|30	78	26	3|0|0|13|5	1.53107	0.23	0.45
ERK1	TASOR	13|8|7	28	9.33	3|0|3|6|3	1.04963	0.23	0.45
ERK1	TP53BP1	9|5|7	21	7	2|0|0|3|3	1.22033	0.23	0.45
ERK1	CHAF1B	3|4|5	12	4	0|0|0|0|3	1.41684	0.22	0.45
ERK1	ERBIN	6|0|2	8	2.67	3|0|0|0|0	0.831877	0.22	0.45
ERK1	MEF2D	2|2|4	8	2.67	0|0|0|0|2	1.41684	0.22	0.45
ERK1	PRRC2B	6|0|2	8	2.67	3|0|0|0|0	0.831877	0.22	0.45
ERK1	RANBP1	2|0|4	6	2	2|0|0|0|0	1	0.22	0.45
ERK1	RBM22	2|0|4	6	2	0|0|0|0|2	1	0.22	0.45
ERK1	RSBN1L	0|4|2	6	2	0|0|0|0|2	1	0.22	0.45
ERK1	ELOA	2|6|6	14	4.67	0|0|0|0|4	1.22033	0.21	0.46
ERK1	HAUS5	6|0|0	6	2	3|0|0|0|0	0.411426	0.21	0.46
ERK1	PPP1R10	7|12|12	31	10.33	4|0|0|4|5	1.20163	0.2	0.46
ERK1	PHF14	0|3|3	6	2	0|0|0|0|2	1	0.19	0.46
ERK1	PRUNE1	3|0|3	6	2	0|0|0|0|2	1	0.19	0.46
ERK1	TSNAX	0|0|9	9	3	0|0|0|0|5	0.263034	0.19	0.46
ERK1	MCRIP1	4|0|0	4	1.33	2|0|0|0|0	0.411426	0.18	0.46
ERK1	PARD3	0|4|0	4	1.33	2|0|0|0|0	0.411426	0.18	0.46
ERK1	SNW1	7|6|19	32	10.67	6|0|0|4|8	0.604071	0.18	0.47
ERK1	SYNRG	4|0|0	4	1.33	2|0|0|0|0	0.411426	0.18	0.46
ERK1	CAMSAP2	5|3|2	10	3.33	3|0|0|0|0	1.15056	0.17	0.47
ERK1	TOX4	4|4|10	18	6	4|0|0|3|3	0.773996	0.17	0.47
ERK1	IRF2BP2	6|0|5	11	3.67	4|0|0|0|0	0.871844	0.16	0.47
ERK1	DDB1	5|0|2	7	2.33	3|0|0|0|0	0.641546	0.15	0.47
ERK1	PCF11	2|4|4	10	3.33	3|0|0|0|0	1.15056	0.15	0.47
ERK1	SETD2	0|3|6	9	3	2|0|0|0|2	0.584963	0.15	0.47
ERK1	UTP14A	3|4|4	11	3.67	0|0|0|0|3	1.28688	0.15	0.47
ERK1	RAPGEF6	5|0|0	5	1.67	3|0|0|0|0	0.15056	0.14	0.48
ERK1	TUBGCP3	5|0|0	5	1.67	3|0|0|0|0	0.15056	0.14	0.48
ERK1	BUB1B	3|0|2	5	1.67	2|0|0|0|0	0.739848	0.13	0.48
ERK1	CDK9	2|3|0	5	1.67	0|0|0|0|2	0.739848	0.13	0.48
ERK1	CNOT1	13|0|2	15	5	8|0|0|0|0	0.321928	0.13	0.49
ERK1	DMAP1	0|3|2	5	1.67	0|0|0|0|2	0.739848	0.13	0.48
ERK1	ITSN1	3|2|2	7	2.33	0|0|0|0|2	1.22033	0.13	0.48
ERK1	KDM1A	3|2|2	7	2.33	2|0|0|0|0	1.22033	0.13	0.48
ERK1	MAP3K7	3|0|2	5	1.67	2|0|0|0|0	0.739848	0.13	0.48
ERK1	MPC2	0|3|2	5	1.67	0|0|0|0|2	0.739848	0.13	0.48
ERK1	PAF1	3|2|0	5	1.67	0|2|0|0|0	0.739848	0.13	0.48
ERK1	PPIH	2|0|3	5	1.67	0|0|2|0|0	0.739848	0.13	0.48
ERK1	PYCR1	2|3|0	5	1.67	0|0|0|2|0	0.739848	0.13	0.48
ERK1	SEC24B	3|2|0	5	1.67	2|0|0|0|0	0.739848	0.13	0.48
ERK1	SYF2	0|3|2	5	1.67	0|0|0|0|2	0.739848	0.13	0.48
ERK1	TAF9B	3|0|2	5	1.67	0|0|0|0|2	0.739848	0.13	0.48
ERK1	VPS72	0|2|3	5	1.67	0|0|0|0|2	0.739848	0.13	0.48
ERK1	ZNF148	4|5|7	16	5.33	2|0|0|0|3	1.09085	0.12	0.49
ERK1	BPTF	7|4|0	11	3.67	3|0|0|2|0	0.555816	0.11	0.49
ERK1	KNOP1	5|10|12	27	9	0|0|0|0|8	1.16993	0.11	0.49
ERK1	LOC101060138	0|4|3	7	2.33	0|0|0|0|3	0.641546	0.11	0.49
ERK1	MPRIP	3|3|4	10	3.33	3|0|0|0|0	1.15056	0.11	0.49
ERK1	POLR2A	4|4|7	15	5	2|3|2|2|0	1	0.11	0.49
ERK1	RSF1	0|10|12	22	7.33	0|3|0|6|0	0.704872	0.11	0.49
ERK1	C17orf49	3|0|0	3	1	2|0|0|0|0	0	0.1	0.5
ERK1	CTNNB1	3|0|0	3	1	2|0|0|0|0	0	0.1	0.5
ERK1	DENND4C	3|0|0	3	1	2|0|0|0|0	0	0.1	0.5
ERK1	ELOC	3|0|0	3	1	0|0|0|2|0	0	0.1	0.5
ERK1	EXOSC7	3|0|0	3	1	2|0|0|0|0	0	0.1	0.5
ERK1	INTS4	3|0|0	3	1	0|0|0|2|0	0	0.1	0.5
ERK1	LRRFIP1	0|0|3	3	1	0|0|0|0|2	0	0.1	0.5
ERK1	MYH11	0|0|3	3	1	2|0|0|0|0	0	0.1	0.5
ERK1	NDUFV1	0|3|0	3	1	0|0|0|2|0	0	0.1	0.5
ERK1	NR3C1	3|0|0	3	1	2|0|0|0|0	0	0.1	0.5
ERK1	RING1	3|0|0	3	1	0|0|0|2|0	0	0.1	0.5
ERK1	RRM2	0|0|3	3	1	0|0|0|0|2	0	0.1	0.5
ERK1	SCYL1	0|3|0	3	1	2|0|0|0|0	0	0.1	0.5
ERK1	SENP3	3|0|0	3	1	0|2|0|0|0	0	0.1	0.5
ERK1	SMARCAD1	3|0|0	3	1	2|0|0|0|0	0	0.1	0.5
ERK1	SRSF7	3|0|0	3	1	0|2|0|0|0	0	0.1	0.5
ERK1	SUGP2	12|9|5	26	8.67	5|2|0|4|3	0.948601	0.1	0.5
ERK1	TFIP11	9|0|0	9	3	6|0|0|0|0	0	0.1	0.5
ERK1	VMP1	0|3|0	3	1	0|2|0|0|0	0	0.1	0.5
ERK1	VPS26A	0|0|3	3	1	0|0|2|0|0	0	0.1	0.5
ERK1	AHCTF1	6|6|8	20	6.67	0|0|0|3|3	1.15056	0.09	0.52
ERK1	AAK1	4|0|0	4	1.33	3|0|0|0|0	-0.168123	0.08	0.52
ERK1	DKC1	2|2|4	8	2.67	0|0|0|0|3	0.831877	0.08	0.52
ERK1	RAE1	2|4|8	14	4.67	3|0|0|3|0	0.641546	0.08	0.52
ERK1	TBC1D15	8|3|4	15	5	2|0|0|4|2	0.739848	0.08	0.52
ERK1	USP39	0|4|7	11	3.67	0|0|0|0|5	0.555816	0.08	0.52
ERK1	XRCC1	0|0|4	4	1.33	0|0|0|0|3	-0.168123	0.08	0.52
ERK1	ANAPC5	2|2|0	4	1.33	0|0|0|2|0	0.411426	0.07	0.52
ERK1	ARID2	2|0|2	4	1.33	0|2|0|0|0	0.411426	0.07	0.52
ERK1	ATP6V1H	2|0|2	4	1.33	2|0|0|0|0	0.411426	0.07	0.52
ERK1	ESYT2	2|2|0	4	1.33	0|2|0|0|0	0.411426	0.07	0.52
ERK1	FUBP1	4|2|5	11	3.67	2|0|0|2|2	0.871844	0.07	0.53
ERK1	MACF1	2|2|0	4	1.33	2|0|0|0|0	0.411426	0.07	0.52
ERK1	MAP4K4	0|4|5	9	3	2|0|0|0|2	0.584963	0.07	0.53
ERK1	MBD3	2|0|2	4	1.33	2|0|0|0|0	0.411426	0.07	0.52
ERK1	POLDIP3	0|2|2	4	1.33	2|0|0|0|0	0.411426	0.07	0.52
ERK1	ANKHD1-EIF4EBP3	3|0|3	6	2	3|0|0|0|0	0.411426	0.06	0.53
ERK1	CCAR1	3|3|5	11	3.67	4|0|0|0|0	0.871844	0.06	0.53
ERK1	FAM114A2	0|2|9	11	3.67	5|0|0|0|2	0.0703893	0.06	0.53
ERK1	NCBP1	5|2|0	7	2.33	0|0|0|0|4	0.226509	0.06	0.54
ERK1	PHACTR4	5|3|6	14	4.67	5|0|0|0|0	0.903038	0.06	0.54
ERK1	RPLP0	3|3|5	11	3.67	0|0|4|0|0	0.871844	0.06	0.53
ERK1	C1orf52	3|2|5	10	3.33	2|0|0|2|2	0.739848	0.05	0.54
ERK1	CALD1	2|6|10	18	6	3|0|0|3|5	0.584963	0.05	0.54
ERK1	CAMSAP1	6|3|5	14	4.67	3|0|0|0|2	0.903038	0.05	0.54
ERK1	ORC2	0|5|2	7	2.33	2|0|0|0|2	0.226509	0.05	0.54
ERK1	RBM26	11|12|24	47	15.67	9|0|0|8|10	0.722466	0.05	0.54
ERK1	TSC1	5|0|0	5	1.67	0|0|0|2|2	-0.268817	0.05	0.54
ERK1	ABCB7	0|2|0	2	0.67	0|0|0|0|2	-0.577767	0.04	0.55
ERK1	ABCF3	0|0|2	2	0.67	2|0|0|0|0	-0.577767	0.04	0.55
ERK1	AFF4	0|2|0	2	0.67	0|0|0|2|0	-0.577767	0.04	0.55
ERK1	AP2M1	2|0|0	2	0.67	0|2|0|0|0	-0.577767	0.04	0.55
ERK1	ARID4B	2|0|0	2	0.67	2|0|0|0|0	-0.577767	0.04	0.55
ERK1	ATAD5	2|0|0	2	0.67	2|0|0|0|0	-0.577767	0.04	0.55
ERK1	BAIAP2L1	0|2|0	2	0.67	0|0|0|0|2	-0.577767	0.04	0.55
ERK1	BRIP1	2|0|0	2	0.67	2|0|0|0|0	-0.577767	0.04	0.55
ERK1	CARMIL2	2|0|0	2	0.67	2|0|0|0|0	-0.577767	0.04	0.55
ERK1	CELF1	0|0|2	2	0.67	0|0|0|0|2	-0.577767	0.04	0.55
ERK1	CFDP1	2|0|0	2	0.67	2|0|0|0|0	-0.577767	0.04	0.55
ERK1	CLCN7	0|2|0	2	0.67	0|0|0|0|2	-0.577767	0.04	0.55
ERK1	CSNK1A1	0|0|2	2	0.67	0|2|0|0|0	-0.577767	0.04	0.55
ERK1	CSNK2B	0|0|2	2	0.67	2|0|0|0|0	-0.577767	0.04	0.55
ERK1	CTBP2	0|2|0	2	0.67	0|2|0|0|0	-0.577767	0.04	0.55
ERK1	DCAF13	0|0|2	2	0.67	0|0|0|2|0	-0.577767	0.04	0.55
ERK1	DDX10	6|0|3	9	3	3|0|0|2|0	0.263034	0.04	0.55
ERK1	FCHO2	0|2|0	2	0.67	2|0|0|0|0	-0.577767	0.04	0.55
ERK1	FHL1	0|0|2	2	0.67	0|0|0|0|2	-0.577767	0.04	0.55
ERK1	FHOD1	2|0|0	2	0.67	2|0|0|0|0	-0.577767	0.04	0.55
ERK1	FNBP4	3|0|2	5	1.67	0|0|0|0|3	0.15056	0.04	0.54
ERK1	GOLGB1	2|0|0	2	0.67	0|0|0|2|0	-0.577767	0.04	0.55
ERK1	HEXIM1	2|0|0	2	0.67	2|0|0|0|0	-0.577767	0.04	0.55
ERK1	HTATSF1	0|2|0	2	0.67	0|0|0|2|0	-0.577767	0.04	0.55
ERK1	JPT1	0|3|2	5	1.67	0|0|0|0|3	0.15056	0.04	0.54
ERK1	KIF21A	2|0|0	2	0.67	2|0|0|0|0	-0.577767	0.04	0.55
ERK1	MLX	0|2|0	2	0.67	0|0|0|0|2	-0.577767	0.04	0.55
ERK1	NAA30	0|2|0	2	0.67	2|0|0|0|0	-0.577767	0.04	0.55
ERK1	NCAPD2	2|0|0	2	0.67	2|0|0|0|0	-0.577767	0.04	0.55
ERK1	NDUFA13	0|2|0	2	0.67	0|2|0|0|0	-0.577767	0.04	0.55
ERK1	NGDN	0|2|0	2	0.67	0|0|0|0|2	-0.577767	0.04	0.55
ERK1	NOC4L	2|3|2	7	2.33	0|0|0|3|0	0.641546	0.04	0.54
ERK1	NUMB	0|2|0	2	0.67	2|0|0|0|0	-0.577767	0.04	0.55
ERK1	OGFR	0|3|2	5	1.67	0|0|0|0|3	0.15056	0.04	0.54
ERK1	PHRF1	0|0|2	2	0.67	2|0|0|0|0	-0.577767	0.04	0.55
ERK1	PLAA	0|2|0	2	0.67	0|2|0|0|0	-0.577767	0.04	0.55
ERK1	PLEKHA5	0|0|2	2	0.67	2|0|0|0|0	-0.577767	0.04	0.55
ERK1	PLK1	0|2|0	2	0.67	0|0|0|2|0	-0.577767	0.04	0.55
ERK1	PPIB	0|0|2	2	0.67	0|0|0|0|2	-0.577767	0.04	0.55
ERK1	PPIL3	0|0|2	2	0.67	2|0|0|0|0	-0.577767	0.04	0.55
ERK1	PTPN13	2|0|0	2	0.67	0|2|0|0|0	-0.577767	0.04	0.55
ERK1	RNASEH2C	0|2|0	2	0.67	0|0|0|0|2	-0.577767	0.04	0.55
ERK1	RNGTT	2|0|0	2	0.67	0|2|0|0|0	-0.577767	0.04	0.55
ERK1	SAMHD1	0|0|2	2	0.67	0|0|0|2|0	-0.577767	0.04	0.55
ERK1	SGPP1	0|2|0	2	0.67	0|0|0|0|2	-0.577767	0.04	0.55
ERK1	SLC25A1	2|0|0	2	0.67	0|0|2|0|0	-0.577767	0.04	0.55
ERK1	SLC39A9	0|0|2	2	0.67	0|0|0|0|2	-0.577767	0.04	0.55
ERK1	SMG1	2|0|0	2	0.67	2|0|0|0|0	-0.577767	0.04	0.55
ERK1	SMN2	2|0|0	2	0.67	2|0|0|0|0	-0.577767	0.04	0.55
ERK1	SRFBP1	0|0|2	2	0.67	0|0|0|0|2	-0.577767	0.04	0.55
ERK1	STK38	2|0|0	2	0.67	2|0|0|0|0	-0.577767	0.04	0.55
ERK1	TAB2	2|0|0	2	0.67	2|0|0|0|0	-0.577767	0.04	0.55
ERK1	TAF4	0|2|3	5	1.67	3|0|0|0|0	0.15056	0.04	0.54
ERK1	WDR62	2|0|0	2	0.67	2|0|0|0|0	-0.577767	0.04	0.55
ERK1	WNK1	6|4|4	14	4.67	3|0|0|2|0	0.903038	0.04	0.54
ERK1	YTHDF1	0|2|0	2	0.67	0|0|0|2|0	-0.577767	0.04	0.55
ERK1	YWHAE	0|0|2	2	0.67	2|0|0|0|0	-0.577767	0.04	0.55
ERK1	ZC3H7A	2|0|0	2	0.67	2|0|0|0|0	-0.577767	0.04	0.55
ERK1	ZC3HAV1L	0|2|0	2	0.67	0|0|0|0|2	-0.577767	0.04	0.55
ERK1	ZFY	0|0|2	2	0.67	0|0|0|0|2	-0.577767	0.04	0.55
ERK1	ZMYM3	2|0|0	2	0.67	2|0|0|0|0	-0.577767	0.04	0.55
ERK1	ANKFY1	0|3|0	3	1	3|0|0|0|0	-0.577767	0.03	0.58
ERK1	ARHGAP35	3|0|0	3	1	3|0|0|0|0	-0.577767	0.03	0.58
ERK1	BABAM1	3|0|0	3	1	3|0|0|0|0	-0.577767	0.03	0.58
ERK1	CDC73	3|0|0	3	1	3|0|0|0|0	-0.577767	0.03	0.58
ERK1	CTR9	3|0|0	3	1	3|0|0|0|0	-0.577767	0.03	0.58
ERK1	DICER1	3|0|0	3	1	3|0|0|0|0	-0.577767	0.03	0.58
ERK1	ELF2	3|0|0	3	1	3|0|0|0|0	-0.577767	0.03	0.58
ERK1	EP400	7|3|5	15	5	3|0|0|0|3	0.739848	0.03	0.59
ERK1	EYA3	3|0|0	3	1	3|0|0|0|0	-0.577767	0.03	0.58
ERK1	OSBPL11	3|0|0	3	1	3|0|0|0|0	-0.577767	0.03	0.58
ERK1	PPM1F	3|0|0	3	1	3|0|0|0|0	-0.577767	0.03	0.58
ERK1	PSMC1	3|4|4	11	3.67	2|2|0|0|0	0.871844	0.03	0.59
ERK1	RABEP1	3|0|0	3	1	3|0|0|0|0	-0.577767	0.03	0.58
ERK1	RBM12	7|4|4	15	5	3|0|0|0|3	0.739848	0.03	0.59
ERK1	SETD1A	0|3|0	3	1	3|0|0|0|0	-0.577767	0.03	0.58
ERK1	SMCR8	3|0|0	3	1	3|0|0|0|0	-0.577767	0.03	0.58
ERK1	TPX2	13|18|30	61	20.33	11|0|0|4|13	0.757023	0.03	0.58
ERK1	WIPF2	3|0|0	3	1	3|0|0|0|0	-0.577767	0.03	0.58
ERK1	ADD1	2|8|7	17	5.67	3|0|0|2|4	0.695994	0.02	0.6
ERK1	ARFIP1	4|3|8	15	5	3|0|0|0|4	0.516015	0.02	0.6
ERK1	CALM2	4|0|0	4	1.33	4|0|0|0|0	-0.577767	0.02	0.6
ERK1	CAPZB	4|0|0	4	1.33	4|0|0|0|0	-0.577767	0.02	0.6
ERK1	CSTF2	4|8|12	24	8	3|0|0|6|4	0.678072	0.02	0.6
ERK1	CTNND1	2|0|2	4	1.33	0|0|0|0|3	-0.168123	0.02	0.6
ERK1	DPYSL5	3|6|12	21	7	5|0|0|0|5	0.485427	0.02	0.6
ERK1	KTN1	2|2|4	8	2.67	2|0|0|0|2	0.411426	0.02	0.61
ERK1	NCOR1	4|0|2	6	2	2|0|0|2|0	0	0.02	0.61
ERK1	PCID2	4|0|0	4	1.33	4|0|0|0|0	-0.577767	0.02	0.6
ERK1	PDCD4	4|0|0	4	1.33	4|0|0|0|0	-0.577767	0.02	0.6
ERK1	PML	2|2|4	8	2.67	0|0|0|2|2	0.411426	0.02	0.61
ERK1	POLD3	4|0|2	6	2	2|0|0|2|0	0	0.02	0.61
ERK1	PRKAR2A	2|2|4	8	2.67	0|0|0|0|4	0.411426	0.02	0.6
ERK1	RAB10	0|4|0	4	1.33	0|0|0|4|0	-0.577767	0.02	0.6
ERK1	RRP1B	0|5|5	10	3.33	0|2|0|2|3	0.411426	0.02	0.6
ERK1	SPAG5	4|0|0	4	1.33	0|0|0|4|0	-0.577767	0.02	0.6
ERK1	TACC1	3|4|2	9	3	2|0|0|0|2	0.584963	0.02	0.6
ERK1	TACC3	4|0|0	4	1.33	4|0|0|0|0	-0.577767	0.02	0.6
ERK1	TMEM41B	0|2|2	4	1.33	0|0|0|0|3	-0.168123	0.02	0.6
ERK1	TRIP6	0|2|2	4	1.33	0|0|0|0|3	-0.168123	0.02	0.6
ERK1	UBAP2	2|0|4	6	2	2|0|0|0|2	0	0.02	0.61
ERK1	UBE2S	0|2|2	4	1.33	0|0|0|3|0	-0.168123	0.02	0.6
ERK1	UBTF	4|2|2	8	2.67	2|0|0|2|0	0.411426	0.02	0.61
ERK1	UTRN	18|11|6	35	11.67	9|0|0|6|0	0.641546	0.02	0.61
ERK1	WDR44	2|2|0	4	1.33	3|0|0|0|0	-0.168123	0.02	0.6
ERK1	XPO5	2|2|0	4	1.33	3|0|0|0|0	-0.168123	0.02	0.6
ERK1	ABCD3	3|0|0	3	1	4|0|0|0|0	-1	0.01	0.64
ERK1	ACTA2	0|0|2	2	0.67	0|0|0|3|0	-1.18442	0.01	0.62
ERK1	ACTR2	0|3|3	6	2	2|0|0|0|2	0	0.01	0.64
ERK1	ANP32E	2|0|0	2	0.67	3|0|0|0|0	-1.18442	0.01	0.62
ERK1	ATG2B	6|0|3	9	3	6|0|0|0|0	0	0.01	0.61
ERK1	BOP1	2|0|0	2	0.67	3|0|0|0|0	-1.18442	0.01	0.62
ERK1	BRD4	14|21|24	59	19.67	9|0|0|7|11	0.978196	0.01	0.62
ERK1	CBL	0|2|0	2	0.67	3|0|0|0|0	-1.18442	0.01	0.62
ERK1	CC2D1A	0|2|0	2	0.67	3|0|0|0|0	-1.18442	0.01	0.62
ERK1	CCDC12	0|0|3	3	1	0|0|0|0|4	-1	0.01	0.64
ERK1	CCDC6	2|0|0	2	0.67	3|0|0|0|0	-1.18442	0.01	0.62
ERK1	COQ8A	3|3|0	6	2	2|0|2|0|0	0	0.01	0.64
ERK1	CYFIP2	5|3|0	8	2.67	2|0|3|0|0	0.0976108	0.01	0.61
ERK1	DBN1	20|3|4	27	9	9|0|0|8|6	0.0840643	0.01	0.63
ERK1	DPYSL4	3|5|7	15	5	5|0|0|0|2	0.516015	0.01	0.65
ERK1	EIF4E	2|0|0	2	0.67	3|0|0|0|0	-1.18442	0.01	0.62
ERK1	EPS15	4|7|3	14	4.67	5|0|0|0|2	0.411426	0.01	0.65
ERK1	EXOC3	3|0|0	3	1	4|0|0|0|0	-1	0.01	0.64
ERK1	FAM50A	3|4|4	11	3.67	0|0|0|2|3	0.555816	0.01	0.65
ERK1	GNL2	9|0|2	11	3.67	5|3|0|2|0	-0.120294	0.01	0.61
ERK1	GPATCH8	4|0|4	8	2.67	3|0|0|2|0	0.0976108	0.01	0.65
ERK1	GTF2E1	0|3|6	9	3	2|0|0|0|4	0	0.01	0.64
ERK1	HECTD1	0|0|2	2	0.67	3|0|0|0|0	-1.18442	0.01	0.62
ERK1	HLCS	3|0|0	3	1	0|0|4|0|0	-1	0.01	0.64
ERK1	IGF2R	3|0|0	3	1	4|0|0|0|0	-1	0.01	0.64
ERK1	IK	5|11|16	32	10.67	3|0|0|5|9	0.604071	0.01	0.63
ERK1	KIF23	5|3|3	11	3.67	3|0|0|2|2	0.555816	0.01	0.61
ERK1	KIF4A	7|6|6	19	6.33	4|0|0|3|0	0.85599	0.01	0.64
ERK1	KLC3	2|0|0	2	0.67	3|0|0|0|0	-1.18442	0.01	0.62
ERK1	LARP7	4|4|5	13	4.33	2|0|0|2|3	0.790772	0.01	0.61
ERK1	LRRC40	5|0|0	5	1.67	3|2|2|0|0	-0.577767	0.01	0.62
ERK1	MAPT	0|0|2	2	0.67	3|0|0|0|0	-1.18442	0.01	0.62
ERK1	MAX	0|4|0	4	1.33	0|0|0|0|5	-0.915936	0.01	0.65
ERK1	MRPS34	0|2|0	2	0.67	0|0|0|0|3	-1.18442	0.01	0.62
ERK1	NES	0|0|2	2	0.67	0|0|0|0|3	-1.18442	0.01	0.62
ERK1	NFRKB	3|3|3	9	3	2|0|0|2|0	0.584963	0.01	0.64
ERK1	NOL8	3|0|3	6	2	2|0|0|0|2	0	0.01	0.64
ERK1	NVL	0|4|7	11	3.67	3|0|0|4|3	0.0703893	0.01	0.65
ERK1	PI4KB	2|0|3	5	1.67	4|0|0|0|0	-0.268817	0.01	0.62
ERK1	PLEC	3|0|0	3	1	0|0|0|4|0	-1	0.01	0.64
ERK1	POLA2	2|0|0	2	0.67	3|0|0|0|0	-1.18442	0.01	0.62
ERK1	POLRMT	2|0|0	2	0.67	0|3|0|0|0	-1.18442	0.01	0.62
ERK1	POP1	0|6|0	6	2	3|0|0|3|2	-0.577767	0.01	0.64
ERK1	PPIL4	5|7|11	23	7.67	5|0|0|3|5	0.613532	0.01	0.64
ERK1	PPP4C	2|0|0	2	0.67	3|0|0|0|0	-1.18442	0.01	0.62
ERK1	PUM3	0|2|0	2	0.67	0|0|0|3|0	-1.18442	0.01	0.62
ERK1	PYM1	0|0|2	2	0.67	0|0|0|0|3	-1.18442	0.01	0.62
ERK1	RAPH1	0|2|0	2	0.67	0|0|0|0|3	-1.18442	0.01	0.62
ERK1	RAVER1	3|10|11	24	8	0|0|0|0|10	0.678072	0.01	0.64
ERK1	RIF1	20|9|17	46	15.33	7|3|0|9|8	0.847997	0.01	0.63
ERK1	RNPS1	8|3|8	19	6.33	3|0|0|4|4	0.659925	0.01	0.64
ERK1	SIN3A	6|6|3	15	5	3|0|0|0|3	0.739848	0.01	0.61
ERK1	SLC4A1AP	2|3|6	11	3.67	6|0|0|0|0	0.286881	0.01	0.61
ERK1	SNAP23	0|0|3	3	1	4|0|0|0|0	-1	0.01	0.64
ERK1	SNRPA	3|0|0	3	1	4|0|0|0|0	-1	0.01	0.64
ERK1	SNRPG	0|4|6	10	3.33	0|0|0|2|4	0.15056	0.01	0.63
ERK1	SPAG7	3|0|2	5	1.67	0|0|0|0|4	-0.268817	0.01	0.62
ERK1	SRCAP	5|3|0	8	2.67	2|3|0|2|0	0.0976108	0.01	0.61
ERK1	STAG2	3|0|0	3	1	0|4|0|0|0	-1	0.01	0.64
ERK1	STRBP	0|4|0	4	1.33	0|0|0|0|5	-0.915936	0.01	0.65
ERK1	TJP1	24|21|33	78	26	8|2|0|13|14	0.948601	0.01	0.61
ERK1	TOR1AIP1	0|0|5	5	1.67	0|2|2|0|3	-0.577767	0.01	0.62
ERK1	TRIM24	4|9|6	19	6.33	3|0|0|0|5	0.659925	0.01	0.61
ERK1	UBE2M	0|0|4	4	1.33	2|0|0|2|2	-0.577767	0.01	0.61
ERK1	VAPB	0|0|2	2	0.67	0|0|0|0|3	-1.18442	0.01	0.62
ERK1	WBP11	3|4|4	11	3.67	5|0|0|0|0	0.555816	0.01	0.62
ERK1	WDR36	6|8|16	30	10	6|2|0|3|8	0.516015	0.01	0.65
ERK1	WDR43	0|2|3	5	1.67	4|0|0|0|0	-0.268817	0.01	0.62
ERK1	YLPM1	12|18|34	64	21.33	13|0|0|6|15	0.604071	0.01	0.63
ERK1	YY1	0|5|9	14	4.67	0|0|0|3|5	0.226509	0.01	0.61
ERK1	ZC3H18	2|9|4	15	5	2|0|0|4|4	0.321928	0.01	0.61
ERK1	ZNF451	2|0|0	2	0.67	3|0|0|0|0	-1.18442	0.01	0.62
ERK1	56160532	69|42|33	144	48	28|81|52|35|25	-0.473931	0	0.85
ERK1	AAAS	0|2|2	4	1.33	0|4|3|2|0	-1.39593	0	0.78
ERK1	AASDHPPT	0|0|3	3	1	0|2|3|0|0	-1.32193	0	0.71
ERK1	ABCF1	2|10|6	18	6	12|5|5|16|11	-1.21759	0	0.84
ERK1	ABCF2	6|6|6	18	6	8|5|4|9|3	-0.494109	0	0.82
ERK1	ACACA	78|11|2	91	30.33	45|189|130|3|0	-2.39593	0	0.85
ERK1	ACACB	3|0|0	3	1	7|28|25|0|0	-4.64386	0	0.85
ERK1	ACAT1	0|11|12	23	7.67	2|15|10|12|13	-0.862496	0	0.84
ERK1	ACBD3	2|2|0	4	1.33	4|0|0|0|2	-1.18442	0	0.75
ERK1	ACIN1	15|30|36	81	27	9|0|0|14|20	0.669027	0	0.77
ERK1	ACLY	3|0|5	8	2.67	5|0|0|6|12	-1.73697	0	0.83
ERK1	ACOT7	0|0|2	2	0.67	0|3|4|0|3	-2.39593	0	0.85
ERK1	ACOT9	0|0|2	2	0.67	3|2|0|0|0	-1.88897	0	0.73
ERK1	ACSL3	2|6|6	14	4.67	3|7|8|8|8	-0.785875	0	0.85
ERK1	ACTA1	3|0|0	3	1	5|0|0|0|0	-1.32193	0	0.68
ERK1	ACTB	29|8|9	46	15.33	14|21|22|6|12	-0.494109	0	0.84
ERK1	ACTN4	8|3|2	13	4.33	7|0|0|6|6	-0.577767	0	0.8
ERK1	ACTR1A	0|3|0	3	1	3|0|0|5|2	-2	0	0.78
ERK1	ADAR	12|16|27	55	18.33	13|9|3|12|19	0.201634	0	0.82
ERK1	ADD3	2|4|3	9	3	2|0|0|0|3	0.263034	0	0.66
ERK1	ADNP	11|10|9	30	10	6|4|0|7|8	0.411426	0	0.79
ERK1	AFDN	33|33|39	105	35	27|2|0|23|23	0.485427	0	0.84
ERK1	AFG3L2	2|0|3	5	1.67	5|4|0|2|4	-1.4344	0	0.85
ERK1	AGFG1	0|0|3	3	1	0|0|0|3|2	-1.32193	0	0.71
ERK1	AHNAK	151|118|146	415	138.33	73|0|3|67|78	0.871844	0	0.85
ERK1	AHSA1	7|8|8	23	7.67	6|8|6|7|7	0.0285692	0	0.81
ERK1	AHSG	0|3|2	5	1.67	0|7|7|2|2	-2.05889	0	0.85
ERK1	AIFM1	2|5|10	17	5.67	2|3|5|14|9	-1.02915	0	0.83
ERK1	AIMP1	2|0|0	2	0.67	5|2|0|0|0	-2.39593	0	0.78
ERK1	AIMP2	4|0|0	4	1.33	2|0|0|4|0	-1.18442	0	0.71
ERK1	AK3	0|2|0	2	0.67	0|2|3|2|2	-1.88897	0	0.73
ERK1	AKAP1	7|6|7	20	6.67	4|0|0|4|3	0.739848	0	0.67
ERK1	AKAP12	15|15|12	42	14	23|0|0|31|27	-1.05889	0	0.85
ERK1	AKAP2	5|2|0	7	2.33	5|0|0|2|3	-0.785875	0	0.75
ERK1	ALDH18A1	25|22|16	63	21	26|49|34|23|18	-0.971431	0	0.85
ERK1	ANAPC1	2|2|3	7	2.33	2|0|0|2|0	0.226509	0	0.65
ERK1	ANK3	6|2|5	13	4.33	9|0|0|0|0	-0.0588937	0	0.74
ERK1	ANKRD17	9|8|9	26	8.67	13|0|0|7|8	-0.268817	0	0.83
ERK1	ANKS1A	9|9|7	25	8.33	2|0|0|6|8	0.250962	0	0.79
ERK1	ANXA2	2|0|0	2	0.67	5|0|0|0|0	-1.88897	0	0.72
ERK1	AP2A1	2|0|2	4	1.33	0|2|0|2|4	-1.18442	0	0.75
ERK1	AP3B1	11|4|0	15	5	7|7|3|3|0	-0.494109	0	0.78
ERK1	AP3D1	6|6|2	14	4.67	6|5|0|4|2	-0.234465	0	0.79
ERK1	AP3M1	4|0|0	4	1.33	4|2|0|0|0	-1.18442	0	0.71
ERK1	AP3S1	0|0|2	2	0.67	4|0|2|2|0	-2.18442	0	0.76
ERK1	APC	2|2|2	6	2	3|0|0|3|2	-0.577767	0	0.75
ERK1	ARCN1	10|6|0	16	5.33	12|9|7|4|0	-0.971431	0	0.83
ERK1	ARF1	2|3|3	8	2.67	0|7|7|5|7	-1.39593	0	0.85
ERK1	ARF4	3|6|4	13	4.33	0|4|4|5|8	-0.577767	0	0.81
ERK1	ARF5	2|2|0	4	1.33	2|5|5|2|0	-1.88897	0	0.85
ERK1	ARFGAP1	0|2|4	6	2	0|0|0|5|3	-1	0	0.77
ERK1	ARHGDIA	0|2|0	2	0.67	2|0|0|0|4	-2.18442	0	0.76
ERK1	ARHGEF2	0|0|2	2	0.67	0|3|3|0|0	-2.18442	0	0.76
ERK1	ARID1A	13|10|12	35	11.67	9|0|0|9|10	0.298658	0	0.81
ERK1	ARID1B	7|10|8	25	8.33	5|0|0|5|6	0.604071	0	0.72
ERK1	ASNS	0|5|7	12	4	6|0|0|2|4	-0.321928	0	0.76
ERK1	ATAD3A	5|4|3	12	4	4|24|13|9|2	-2.18442	0	0.85
ERK1	ATP13A1	0|4|2	6	2	0|7|0|4|4	-1.47393	0	0.81
ERK1	ATP1A1	10|23|25	58	19.33	12|16|20|24|22	-0.251539	0	0.84
ERK1	ATP2A2	11|8|13	32	10.67	16|14|16|12|8	-0.577767	0	0.85
ERK1	ATP2B1	2|5|4	11	3.67	0|2|4|6|4	-0.454032	0	0.79
ERK1	ATP5F1A	18|47|52	117	39	22|72|68|47|44	-0.836501	0	0.85
ERK1	ATP5F1B	18|51|48	117	39	16|47|41|53|56	-0.473931	0	0.85
ERK1	ATP5F1C	5|8|6	19	6.33	6|16|12|11|4	-1.152	0	0.85
ERK1	ATP5MG	0|4|3	7	2.33	0|5|5|7|3	-1.35845	0	0.85
ERK1	ATP5PB	0|2|4	6	2	0|6|6|3|2	-1.59946	0	0.81
ERK1	ATP5PO	0|0|2	2	0.67	0|3|2|0|0	-1.88897	0	0.73
ERK1	ATP6V1A	0|0|2	2	0.67	5|0|0|4|0	-2.73697	0	0.81
ERK1	ATRX	4|8|3	15	5	3|0|0|5|5	0	0	0.74
ERK1	ATXN10	0|3|0	3	1	0|0|0|3|3	-1.59946	0	0.74
ERK1	ATXN2	3|3|5	11	3.67	4|2|0|0|0	0.286881	0	0.67
ERK1	ATXN2L	25|35|50	110	36.67	19|0|0|22|23	0.704872	0	0.78
ERK1	BAG2	3|3|2	8	2.67	2|0|0|3|2	0.0976108	0	0.69
ERK1	BAG3	4|7|7	18	6	5|0|0|5|7	0	0	0.79
ERK1	BASP1	0|0|5	5	1.67	2|2|2|4|5	-1.4344	0	0.77
ERK1	BAZ1A	9|3|0	12	4	12|2|0|5|4	-1.08927	0	0.82
ERK1	BAZ1B	20|10|4	34	11.33	22|6|6|7|5	-0.358454	0	0.83
ERK1	BCAS2	4|5|6	15	5	5|0|0|2|4	0.15056	0	0.75
ERK1	BCLAF1	9|22|36	67	22.33	15|4|5|15|25	0.163499	0	0.82
ERK1	BMS1	0|3|0	3	1	0|4|3|4|4	-2	0	0.85
ERK1	BOD1L1	16|13|18	47	15.67	15|0|0|7|9	0.389567	0	0.82
ERK1	BRAP	7|4|0	11	3.67	4|0|0|2|4	-0.120294	0	0.69
ERK1	BRIX1	0|8|6	14	4.67	0|18|13|6|4	-1.73697	0	0.85
ERK1	BTF3	2|0|0	2	0.67	3|0|0|0|3	-2.18442	0	0.76
ERK1	BUB3	5|3|5	13	4.33	5|2|0|5|5	-0.200913	0	0.78
ERK1	BYSL	0|2|2	4	1.33	2|3|2|3|2	-1.18442	0	0.85
ERK1	C11orf58	3|2|0	5	1.67	4|0|0|2|2	-0.836501	0	0.74
ERK1	C1QBP	6|3|4	13	4.33	5|2|5|0|0	-0.200913	0	0.78
ERK1	CACYBP	5|5|14	24	8	13|0|2|8|12	-0.643856	0	0.83
ERK1	CAD	6|15|8	29	9.67	6|21|17|13|6	-0.971431	0	0.84
ERK1	CAND1	9|11|8	28	9.33	13|15|12|18|9	-0.810966	0	0.85
ERK1	CAP1	3|4|6	13	4.33	7|0|0|4|7	-0.68966	0	0.81
ERK1	CAPZA1	9|4|4	17	5.67	6|0|0|4|3	0.176323	0	0.71
ERK1	CAST	3|0|4	7	2.33	7|0|0|0|0	-0.577767	0	0.73
ERK1	CBR1	0|0|2	2	0.67	0|0|0|2|2	-1.59946	0	0.69
ERK1	CBX3	4|5|4	13	4.33	5|3|0|5|5	-0.200913	0	0.79
ERK1	CCAR2	9|13|17	39	13	8|0|0|7|6	0.790772	0	0.65
ERK1	CCDC124	0|0|2	2	0.67	4|0|0|0|4	-2.55639	0	0.8
ERK1	CCDC43	2|3|2	7	2.33	4|0|0|2|2	-0.358454	0	0.74
ERK1	CCDC47	0|0|3	3	1	0|2|5|3|0	-2	0	0.78
ERK1	CCDC85C	3|0|2	5	1.67	2|0|0|0|3	-0.577767	0	0.7
ERK1	CCNK	10|10|8	28	9.33	5|0|0|4|7	0.641546	0	0.74
ERK1	CCNT1	3|5|4	12	4	5|0|0|0|2	0.189034	0	0.71
ERK1	CCT2	31|5|10	46	15.33	26|4|8|6|9	-0.184425	0	0.82
ERK1	CCT3	27|7|10	44	14.67	22|17|14|11|14	-0.415037	0	0.84
ERK1	CCT4	16|6|9	31	10.33	16|15|14|11|11	-0.577767	0	0.84
ERK1	CCT5	22|0|2	24	8	18|2|6|0|2	-0.577767	0	0.8
ERK1	CCT6A	16|7|14	37	12.33	15|11|11|11|20	-0.514573	0	0.84
ERK1	CCT7	20|4|7	31	10.33	13|3|6|5|8	-0.0291463	0	0.77
ERK1	CCT8	52|84|89	225	75	50|11|12|84|107	-0.340075	0	0.85
ERK1	CD2AP	22|28|46	96	32	15|0|0|21|26	0.443607	0	0.82
ERK1	CD2BP2	2|0|0	2	0.67	0|0|0|3|2	-1.88897	0	0.73
ERK1	CDC16	4|0|0	4	1.33	0|3|2|0|0	-0.915936	0	0.67
ERK1	CDC23	4|2|0	6	2	4|0|0|3|0	-0.810966	0	0.75
ERK1	CDC27	2|3|0	5	1.67	5|3|0|4|0	-1.4344	0	0.8
ERK1	CDC37	0|5|2	7	2.33	3|0|0|0|5	-0.785875	0	0.75
ERK1	CDIPT	0|4|2	6	2	0|4|3|0|0	-0.810966	0	0.75
ERK1	CDK1	13|12|8	33	11	14|19|11|11|5	-0.577767	0	0.84
ERK1	CDK11A	5|3|5	13	4.33	3|0|0|5|0	0.111031	0	0.74
ERK1	CDK2	4|0|0	4	1.33	8|2|0|0|0	-1.88897	0	0.8
ERK1	CDKN2AIP	2|0|2	4	1.33	2|0|0|3|0	-0.915936	0	0.72
ERK1	CDV3	2|3|6	11	3.67	4|0|0|3|6	-0.454032	0	0.78
ERK1	CEBPZ	0|3|0	3	1	2|5|3|6|2	-2.47393	0	0.85
ERK1	CENPV	0|0|2	2	0.67	2|9|11|0|0	-3.8365	0	0.85
ERK1	CEP170	24|29|33	86	28.67	18|0|0|12|13	0.887525	0	0.77
ERK1	CFL1	2|0|0	2	0.67	0|5|8|0|0	-3.32193	0	0.85
ERK1	CFL2	0|2|2	4	1.33	0|0|0|3|2	-0.915936	0	0.72
ERK1	CHAMP1	10|27|34	71	23.67	7|2|0|11|18	0.704872	0	0.73
ERK1	CHD4	39|39|28	106	35.33	31|28|13|23|20	0.263034	0	0.84
ERK1	CHD7	4|3|3	10	3.33	0|0|0|2|3	0.411426	0	0.66
ERK1	CHERP	7|8|9	24	8	5|0|0|3|4	0.831877	0	0.66
ERK1	CHMP2B	0|2|3	5	1.67	0|0|0|4|4	-1.25154	0	0.78
ERK1	CHMP4B	0|5|5	10	3.33	0|0|0|2|4	0.15056	0	0.66
ERK1	CHORDC1	0|14|15	29	9.67	3|4|0|14|17	-0.68966	0	0.84
ERK1	CIAPIN1	2|0|0	2	0.67	2|0|0|0|2	-1.59946	0	0.69
ERK1	CIP2A	8|0|0	8	2.67	10|0|0|0|0	-0.915936	0	0.72
ERK1	CKAP2	2|2|4	8	2.67	3|0|0|3|5	-0.577767	0	0.77
ERK1	CKAP4	2|2|0	4	1.33	3|0|0|5|3	-1.59946	0	0.85
ERK1	CKAP5	38|28|40	106	35.33	27|3|2|22|23	0.495695	0	0.84
ERK1	CLCC1	0|3|0	3	1	0|0|0|2|2	-1	0	0.66
ERK1	CLINT1	17|16|20	53	17.67	10|0|0|14|18	0.137504	0	0.83
ERK1	CLPB	0|0|2	2	0.67	0|7|5|0|0	-3.18442	0	0.85
ERK1	CLPP	0|2|4	6	2	0|5|6|2|4	-1.47393	0	0.81
ERK1	CLPTM1	0|0|4	4	1.33	0|2|3|4|5	-1.73697	0	0.79
ERK1	CLPTM1L	0|0|2	2	0.67	0|0|0|4|3	-2.39593	0	0.78
ERK1	CLTC	6|9|12	27	9	8|21|30|10|19	-1.51457	0	0.85
ERK1	CNN3	2|7|9	18	6	2|0|0|7|10	-0.494109	0	0.82
ERK1	CNOT3	0|0|2	2	0.67	2|0|0|2|0	-1.59946	0	0.69
ERK1	COIL	3|5|4	12	4	2|0|2|3|3	0.411426	0	0.67
ERK1	COPA	2|8|4	14	4.67	6|23|12|9|2	-1.88897	0	0.85
ERK1	COPB1	11|12|10	33	11	19|12|7|13|6	-0.535332	0	0.84
ERK1	COPG1	5|7|2	14	4.67	5|8|3|8|3	-0.785875	0	0.82
ERK1	COPG2	13|3|5	21	7	13|6|0|5|3	-0.434403	0	0.81
ERK1	COPS2	3|0|0	3	1	8|0|0|0|0	-2	0	0.77
ERK1	COPS3	2|0|0	2	0.67	3|0|0|2|4	-2.39593	0	0.78
ERK1	COPS8	0|0|2	2	0.67	2|0|0|0|2	-1.59946	0	0.69
ERK1	CORO1B	8|9|10	27	9	7|0|0|8|11	-0.0740006	0	0.82
ERK1	CORO1C	4|5|6	15	5	4|0|0|7|5	-0.268817	0	0.8
ERK1	CPSF3	7|6|5	18	6	9|0|0|5|5	-0.217591	0	0.81
ERK1	CPSF6	9|16|18	43	14.33	4|0|0|14|7	0.454176	0	0.8
ERK1	CPSF7	2|3|2	7	2.33	5|0|0|4|4	-0.943416	0	0.8
ERK1	CRACD	4|8|4	16	5.33	0|0|0|4|7	-0.0439433	0	0.77
ERK1	CRK	7|12|11	30	10	10|0|0|12|13	-0.321928	0	0.83
ERK1	CRKL	8|8|10	26	8.67	3|0|0|7|8	0.214125	0	0.8
ERK1	CSDE1	19|23|29	71	23.67	21|0|0|20|29	-0.0740006	0	0.84
ERK1	CSE1L	5|16|12	33	11	9|19|13|16|10	-0.666576	0	0.84
ERK1	CSNK2A1	6|6|5	17	5.67	8|0|0|0|3	0.0426443	0	0.78
ERK1	CSTF2T	4|5|3	12	4	2|0|0|4|8	-0.577767	0	0.81
ERK1	CTPS1	16|14|13	43	14.33	15|9|8|18|20	-0.415037	0	0.84
ERK1	CTTN	13|22|25	60	20	7|2|2|14|18	0.321928	0	0.82
ERK1	CUL4B	0|2|0	2	0.67	7|0|0|0|2	-2.73697	0	0.8
ERK1	CWC22	0|5|0	5	1.67	0|0|0|4|4	-1.25154	0	0.75
ERK1	DACH1	4|2|4	10	3.33	2|0|0|2|4	0.15056	0	0.69
ERK1	DARS1	11|12|8	31	10.33	5|21|13|16|7	-0.836501	0	0.85
ERK1	DBNL	3|7|10	20	6.67	7|0|0|7|9	-0.268817	0	0.81
ERK1	DCP1A	7|6|6	19	6.33	3|0|0|5|6	0.201634	0	0.78
ERK1	DCTN1	7|6|4	17	5.67	15|4|4|7|5	-0.943416	0	0.85
ERK1	DCTN2	0|2|2	4	1.33	2|0|0|2|0	-0.577767	0	0.67
ERK1	DDOST	0|5|8	13	4.33	0|9|11|5|9	-1.21759	0	0.83
ERK1	DDX1	5|9|9	23	7.67	2|0|3|7|10	-0.152003	0	0.81
ERK1	DDX17	5|18|11	34	11.33	6|20|18|7|12	-0.736966	0	0.84
ERK1	DDX18	8|8|5	21	7	2|16|11|10|5	-0.943416	0	0.85
ERK1	DDX19A	0|0|2	2	0.67	0|6|0|0|0	-2.18442	0	0.75
ERK1	DDX19B	0|4|0	4	1.33	2|0|2|4|0	-1.18442	0	0.71
ERK1	DDX21	12|61|40	113	37.67	10|91|70|56|50	-1.08927	0	0.85
ERK1	DDX23	6|2|5	13	4.33	3|0|4|4|4	0.111031	0	0.72
ERK1	DDX24	2|9|3	14	4.67	0|8|2|7|7	-0.68966	0	0.81
ERK1	DDX27	0|3|0	3	1	2|8|2|3|2	-2.47393	0	0.85
ERK1	DDX39A	13|0|22	35	11.67	9|18|0|0|0	-0.217591	0	0.82
ERK1	DDX39B	10|15|23	48	16	8|18|30|16|22	-0.68966	0	0.85
ERK1	DDX3X	13|12|5	30	10	17|19|10|4|8	-0.836501	0	0.84
ERK1	DDX42	16|16|15	47	15.67	16|0|0|12|11	0.163499	0	0.83
ERK1	DDX46	42|37|36	115	38.33	33|5|3|29|30	0.286881	0	0.85
ERK1	DDX47	4|3|0	7	2.33	2|6|4|6|4	-1.35845	0	0.85
ERK1	DDX5	13|15|11	39	13	10|20|19|14|12	-0.577767	0	0.85
ERK1	DDX50	0|2|2	4	1.33	2|2|0|4|0	-1.18442	0	0.75
ERK1	DDX54	2|0|0	2	0.67	3|2|0|0|0	-1.88897	0	0.73
ERK1	DDX56	2|0|0	2	0.67	0|4|2|0|0	-2.18442	0	0.76
ERK1	DDX6	2|7|7	16	5.33	2|5|4|5|4	0.0976108	0	0.75
ERK1	DHFR	0|0|2	2	0.67	0|3|2|2|0	-1.88897	0	0.73
ERK1	DHX15	7|5|8	20	6.67	5|7|5|3|6	0.0426443	0	0.79
ERK1	DHX29	8|0|0	8	2.67	12|0|2|2|0	-1.39593	0	0.8
ERK1	DHX30	6|2|0	8	2.67	6|8|4|3|0	-1.39593	0	0.81
ERK1	DHX9	12|64|64	140	46.67	15|86|65|62|60	-0.68966	0	0.85
ERK1	DIAPH1	7|12|5	24	8	9|3|0|6|3	0.0976108	0	0.78
ERK1	DIMT1	2|2|0	4	1.33	3|3|0|2|0	-1.18442	0	0.75
ERK1	DIS3	11|16|8	35	11.67	20|16|9|13|10	-0.621488	0	0.84
ERK1	DLAT	2|2|0	4	1.33	0|2|2|3|3	-1.18442	0	0.85
ERK1	DLD	6|0|0	6	2	4|5|4|3|0	-1.18442	0	0.76
ERK1	DLGAP5	3|0|2	5	1.67	5|0|0|0|0	-0.577767	0	0.68
ERK1	DNAJA1	0|8|2	10	3.33	4|2|0|3|10	-1.05889	0	0.8
ERK1	DNAJA2	2|0|0	2	0.67	3|0|0|2|0	-1.88897	0	0.73
ERK1	DNAJB1	4|14|17	35	11.67	4|0|0|8|12	0.226509	0	0.79
ERK1	DNAJC7	0|6|8	14	4.67	0|0|0|4|9	-0.473931	0	0.79
ERK1	DNAJC8	3|2|7	12	4	6|0|0|6|6	-0.577767	0	0.79
ERK1	DNM1L	6|6|2	14	4.67	9|2|0|3|4	-0.473931	0	0.8
ERK1	DNM2	0|5|3	8	2.67	3|9|3|5|2	-1.39593	0	0.82
ERK1	DNMT1	3|6|7	16	5.33	4|0|0|4|2	0.411426	0	0.69
ERK1	DNTTIP2	4|7|7	18	6	3|4|2|5|5	0.263034	0	0.75
ERK1	DOCK7	10|6|5	21	7	11|0|0|4|3	-0.104697	0	0.8
ERK1	DPM1	3|0|0	3	1	4|4|2|0|0	-2	0	0.78
ERK1	DPYSL2	8|3|5	16	5.33	10|0|0|3|0	-0.286304	0	0.79
ERK1	DPYSL3	11|9|15	35	11.67	16|0|0|9|10	-0.152003	0	0.83
ERK1	DRG1	3|0|4	7	2.33	4|3|0|3|2	-0.577767	0	0.75
ERK1	DSG2	5|4|3	12	4	2|0|0|4|2	0.411426	0	0.67
ERK1	DVL2	5|3|5	13	4.33	4|0|0|4|0	0.111031	0	0.74
ERK1	DVL3	0|2|0	2	0.67	3|2|0|3|0	-2.18442	0	0.76
ERK1	DYNC1H1	44|22|5	71	23.67	31|54|25|17|3	-0.836501	0	0.85
ERK1	DYNC1I2	4|2|2	8	2.67	4|0|0|4|5	-0.761213	0	0.79
ERK1	DYNC1LI1	3|3|0	6	2	7|2|0|5|2	-1.59946	0	0.85
ERK1	DYNLL2	0|2|0	2	0.67	0|0|0|2|2	-1.59946	0	0.69
ERK1	EBP	0|3|4	7	2.33	0|2|2|5|3	-0.785875	0	0.77
ERK1	ECHDC1	2|2|0	4	1.33	2|0|0|2|3	-0.915936	0	0.72
ERK1	ECPAS	4|9|7	20	6.67	8|5|4|9|2	-0.358454	0	0.82
ERK1	EDC4	10|8|6	24	8	6|0|0|5|5	0.536053	0	0.72
ERK1	EDF1	0|4|6	10	3.33	0|0|0|4|4	-0.268817	0	0.72
ERK1	EEF1A1	69|65|78	212	70.67	68|79|88|61|64	-0.234465	0	0.85
ERK1	EEF1B2	3|0|3	6	2	2|0|0|0|4	-0.577767	0	0.73
ERK1	EEF1D	7|10|13	30	10	3|2|2|8|9	0.238787	0	0.79
ERK1	EEF1G	13|11|10	34	11.33	13|12|8|14|13	-0.251539	0	0.83
ERK1	EEF2	9|19|23	51	17	13|11|11|29|40	-1.02915	0	0.85
ERK1	EFHD2	5|3|4	12	4	3|0|0|3|5	0	0	0.75
ERK1	EFTUD2	13|10|7	30	10	10|5|0|12|12	-0.268817	0	0.83
ERK1	EHBP1	3|2|2	7	2.33	3|0|0|2|0	-0.104697	0	0.7
ERK1	EIF2A	10|4|3	17	5.67	11|0|0|12|15	-1.25154	0	0.84
ERK1	EIF2AK2	0|2|0	2	0.67	0|7|4|2|0	-3.05889	0	0.85
ERK1	EIF2B1	2|0|0	2	0.67	2|0|0|4|0	-2.18442	0	0.76
ERK1	EIF2B2	0|3|2	5	1.67	2|0|0|3|3	-0.836501	0	0.74
ERK1	EIF2S1	3|6|6	15	5	3|5|3|5|4	0	0	0.77
ERK1	EIF2S2	2|4|3	9	3	0|3|3|3|2	0	0	0.71
ERK1	EIF2S3	4|10|14	28	9.33	8|3|4|11|15	-0.473931	0	0.83
ERK1	EIF3A	19|24|18	61	20.33	15|22|18|18|13	0.0285692	0	0.84
ERK1	EIF3B	12|13|15	40	13.33	13|11|7|14|12	-0.0144996	0	0.83
ERK1	EIF3C	0|0|9	9	3	15|0|0|23|14	-2.64386	0	0.85
ERK1	EIF3CL	13|19|0	32	10.67	0|15|14|0|0	-0.434403	0	0.83
ERK1	EIF3D	6|2|0	8	2.67	3|6|4|4|3	-0.915936	0	0.78
ERK1	EIF3E	6|5|0	11	3.67	6|14|6|5|2	-1.4344	0	0.85
ERK1	EIF3F	0|3|3	6	2	5|5|6|6|4	-1.59946	0	0.85
ERK1	EIF3G	8|4|4	16	5.33	4|6|6|5|4	-0.168123	0	0.78
ERK1	EIF3H	3|0|0	3	1	2|0|0|0|2	-1	0	0.66
ERK1	EIF3I	9|14|11	34	11.33	7|9|6|12|12	-0.0892673	0	0.83
ERK1	EIF3L	4|0|4	8	2.67	4|7|5|0|0	-1.18442	0	0.81
ERK1	EIF3M	5|5|6	16	5.33	5|2|4|6|8	-0.395929	0	0.81
ERK1	EIF4A1	15|39|41	95	31.67	18|46|45|35|47	-0.556393	0	0.85
ERK1	EIF4A3	4|15|16	35	11.67	4|25|22|20|13	-1	0	0.85
ERK1	EIF4B	4|15|30	49	16.33	4|0|0|10|20	0.124328	0	0.8
ERK1	EIF4E2	12|12|4	28	9.33	0|0|0|7|6	0.526069	0	0.72
ERK1	EIF4G1	45|52|66	163	54.33	34|3|4|29|37	0.613532	0	0.84
ERK1	EIF4G2	7|9|14	30	10	12|0|0|9|11	-0.200913	0	0.82
ERK1	EIF4G3	12|10|9	31	10.33	12|0|0|4|5	0.286881	0	0.8
ERK1	EIF4H	0|2|0	2	0.67	3|0|0|0|2	-1.88897	0	0.73
ERK1	EIF5	6|11|13	30	10	7|0|0|10|18	-0.494109	0	0.84
ERK1	EIF5A	5|0|0	5	1.67	10|0|4|4|4	-2.05889	0	0.82
ERK1	EIF5B	5|7|8	20	6.67	16|0|0|7|9	-0.915936	0	0.84
ERK1	ELAVL1	5|12|14	31	10.33	6|13|15|16|12	-0.577767	0	0.84
ERK1	ELP1	3|2|0	5	1.67	6|0|0|2|0	-1.25154	0	0.78
ERK1	EMC1	0|3|4	7	2.33	0|2|4|5|3	-0.943416	0	0.79
ERK1	EMD	0|0|2	2	0.67	0|4|2|2|2	-2.18442	0	0.85
ERK1	EML4	5|2|0	7	2.33	6|0|0|2|2	-0.785875	0	0.75
ERK1	ENAH	10|15|17	42	14	6|0|0|4|10	0.807355	0	0.69
ERK1	ENO1	5|5|7	17	5.67	14|2|0|10|12	-1.18442	0	0.85
ERK1	ENSA	3|7|7	17	5.67	6|0|0|6|6	-0.0892673	0	0.79
ERK1	ENSEMBL:ENSBTAP00000016242	87|70|0	157	52.33	0|0|0|0|65	0.687061	0	0.81
ERK1	EPB41	13|22|15	50	16.67	17|0|2|12|13	0.15056	0	0.82
ERK1	EPB41L2	24|29|40	93	31	17|6|6|19|22	0.594549	0	0.81
ERK1	EPB41L3	29|24|28	81	27	28|2|4|20|22	0.111031	0	0.84
ERK1	EPRS1	16|19|17	52	17.33	18|30|22|15|14	-0.577767	0	0.85
ERK1	EPS15L1	8|16|15	39	13	8|0|0|11|10	0.31034	0	0.81
ERK1	ERC1	3|5|3	11	3.67	6|0|0|3|0	-0.304006	0	0.77
ERK1	ESYT1	0|3|5	8	2.67	6|0|0|3|4	-0.915936	0	0.79
ERK1	ETF1	3|6|3	12	4	4|11|9|8|9	-1.32193	0	0.85
ERK1	EXOC4	3|2|0	5	1.67	2|0|0|0|3	-0.577767	0	0.7
ERK1	EXOSC10	9|7|3	19	6.33	14|0|3|8|2	-0.785875	0	0.83
ERK1	EXOSC2	2|2|3	7	2.33	3|0|0|0|2	-0.104697	0	0.7
ERK1	EZR	2|10|6	18	6	9|0|0|4|8	-0.494109	0	0.81
ERK1	FAF2	0|0|3	3	1	0|4|0|2|4	-2	0	0.78
ERK1	FAM120A	6|0|0	6	2	5|0|2|0|0	-0.810966	0	0.68
ERK1	FAM207A	2|0|3	5	1.67	2|0|0|3|2	-0.577767	0	0.7
ERK1	FAM91A1	2|0|0	2	0.67	5|0|0|0|0	-1.88897	0	0.72
ERK1	FAR1	0|2|0	2	0.67	2|0|0|3|2	-1.88897	0	0.73
ERK1	FARSA	3|2|0	5	1.67	2|0|0|2|2	-0.268817	0	0.65
ERK1	FARSB	0|0|3	3	1	3|0|0|0|3	-1.59946	0	0.74
ERK1	FASN	158|215|196	569	189.67	140|47|32|145|119	0.411426	0	0.85
ERK1	FBL	6|21|13	40	13.33	10|15|10|24|20	-0.713119	0	0.84
ERK1	FEN1	7|3|6	16	5.33	9|0|0|6|8	-0.666576	0	0.82
ERK1	FGFR1OP	0|3|3	6	2	2|0|0|0|4	-0.577767	0	0.73
ERK1	FIP1L1	4|12|10	26	8.67	5|0|0|6|6	0.526069	0	0.69
ERK1	FKBP15	5|5|5	15	5	7|0|0|2|5	-0.268817	0	0.8
ERK1	FKBP4	0|0|4	4	1.33	2|0|0|3|0	-0.915936	0	0.67
ERK1	FLNA	92|183|210	485	161.67	72|16|10|167|139	0.0840643	0	0.85
ERK1	FLNB	9|7|7	23	7.67	16|3|2|10|6	-0.761213	0	0.84
ERK1	FTSJ3	4|3|2	9	3	3|8|5|2|0	-1.12029	0	0.82
ERK1	FUBP3	8|11|13	32	10.67	7|9|7|9|13	-0.0439433	0	0.82
ERK1	FUS	4|5|7	16	5.33	4|4|0|8|9	-0.666576	0	0.82
ERK1	FXR1	0|0|2	2	0.67	5|0|0|2|4	-2.73697	0	0.85
ERK1	FXR2	3|5|2	10	3.33	5|0|0|2|5	-0.577767	0	0.79
ERK1	G3BP1	10|5|6	21	7	18|0|0|14|17	-1.32193	0	0.85
ERK1	GANAB	0|4|0	4	1.33	2|2|0|3|2	-0.915936	0	0.67
ERK1	GAPDH	2|0|0	2	0.67	0|2|2|4|0	-2.18442	0	0.76
ERK1	GAPVD1	17|4|5	26	8.67	12|0|0|6|2	-0.0588937	0	0.77
ERK1	GART	8|23|18	49	16.33	7|17|13|13|15	0.0285692	0	0.83
ERK1	GATAD2B	15|7|5	27	9	8|9|0|6|5	0.0840643	0	0.77
ERK1	GCN1	31|16|14	61	20.33	17|8|6|12|6	0.485427	0	0.76
ERK1	GEMIN5	21|6|3	30	10	16|0|0|2|4	0	0	0.76
ERK1	GIGYF2	22|31|35	88	29.33	10|0|0|20|20	0.555816	0	0.82
ERK1	GIPC1	0|3|3	6	2	3|0|0|3|2	-0.577767	0	0.73
ERK1	GLS	0|4|5	9	3	0|4|6|7|6	-1.12029	0	0.81
ERK1	GLYR1	4|2|2	8	2.67	3|0|0|4|2	-0.395929	0	0.75
ERK1	GMPS	2|7|16	25	8.33	7|4|4|7|9	0.0565835	0	0.73
ERK1	GNAS	0|5|6	11	3.67	0|5|5|9|8	-1.21759	0	0.82
ERK1	GNL3	4|8|5	17	5.67	4|13|7|9|7	-0.943416	0	0.85
ERK1	GPATCH4	0|10|10	20	6.67	0|0|0|6|8	-0.0740006	0	0.78
ERK1	GPHN	3|3|3	9	3	3|0|0|4|3	-0.217591	0	0.76
ERK1	GPKOW	3|3|4	10	3.33	4|0|0|2|5	-0.434403	0	0.79
ERK1	GSPT1	0|4|3	7	2.33	0|0|0|4|3	-0.577767	0	0.75
ERK1	GSTO1	0|0|2	2	0.67	2|0|0|0|3	-1.88897	0	0.73
ERK1	GTF2A1	0|3|2	5	1.67	0|0|0|2|2	-0.268817	0	0.65
ERK1	GTF2I	15|29|26	70	23.33	9|12|9|17|16	0.495695	0	0.82
ERK1	GTF3C1	9|11|10	30	10	8|0|2|9|10	0.0703893	0	0.82
ERK1	GTF3C4	11|10|7	28	9.33	7|5|0|6|10	0.137504	0	0.81
ERK1	GTF3C5	6|2|2	10	3.33	2|3|0|4|0	-0.0740006	0	0.68
ERK1	GTPBP1	0|0|2	2	0.67	0|2|0|4|0	-2.18442	0	0.76
ERK1	GTPBP4	7|2|0	9	3	3|5|3|0|0	-0.415037	0	0.69
ERK1	H1-2	13|13|14	40	13.33	6|13|10|14|9	-0.0144996	0	0.83
ERK1	H2AC19	2|0|0	2	0.67	6|3|0|0|0	-2.73697	0	0.81
ERK1	H2AZ1	3|10|9	22	7.33	2|2|5|12|16	-0.943416	0	0.84
ERK1	H2BC3	12|15|34	61	20.33	0|10|7|23|16	0.0565835	0	0.82
ERK1	H2BC5	25|17|33	75	25	10|15|14|30|20	0	0	0.84
ERK1	H3C7	6|19|19	44	14.67	10|25|21|13|13	-0.643856	0	0.85
ERK1	HACD3	3|4|3	10	3.33	2|5|3|4|0	-0.434403	0	0.79
ERK1	HAT1	2|0|0	2	0.67	5|0|0|0|0	-1.88897	0	0.72
ERK1	HBS1L	4|4|6	14	4.67	5|2|2|4|4	0.0565835	0	0.76
ERK1	HCFC1	23|32|36	91	30.33	21|4|2|20|20	0.565597	0	0.82
ERK1	HDAC1	5|14|3	22	7.33	7|8|7|8|0	-0.120294	0	0.77
ERK1	HDAC2	10|0|8	18	6	2|0|4|5|11	-0.415037	0	0.8
ERK1	HDDC2	2|0|0	2	0.67	2|0|0|0|4	-2.18442	0	0.76
ERK1	HDGF	3|0|0	3	1	5|0|0|2|3	-2	0	0.78
ERK1	HDLBP	18|9|12	39	13	28|7|6|9|11	-0.577767	0	0.84
ERK1	HK1	0|0|4	4	1.33	0|3|5|3|3	-1.59946	0	0.77
ERK1	HLTF	2|0|0	2	0.67	2|0|0|2|0	-1.59946	0	0.69
ERK1	HM13	0|2|0	2	0.67	0|0|0|3|3	-2.18442	0	0.76
ERK1	HNRNPA0	2|10|13	25	8.33	5|22|21|8|9	-1.35845	0	0.85
ERK1	HNRNPA1	5|13|21	39	13	10|11|11|9|16	-0.0588937	0	0.82
ERK1	HNRNPA2B1	5|23|25	53	17.67	5|27|30|22|37	-0.915936	0	0.85
ERK1	HNRNPA3	2|21|23	46	15.33	3|11|13|10|22	-0.184425	0	0.83
ERK1	HNRNPAB	0|4|4	8	2.67	0|4|3|0|2	-0.395929	0	0.73
ERK1	HNRNPC	4|24|42	70	23.33	0|28|56|12|21	-0.836501	0	0.85
ERK1	HNRNPD	2|2|5	9	3	0|0|4|0|4	-0.415037	0	0.75
ERK1	HNRNPDL	3|0|3	6	2	0|0|0|4|5	-1.18442	0	0.79
ERK1	HNRNPF	2|8|9	19	6.33	0|3|0|0|8	0.201634	0	0.74
ERK1	HNRNPH1	3|10|11	24	8	4|18|16|9|7	-1.08927	0	0.84
ERK1	HNRNPH3	0|4|5	9	3	0|16|14|8|8	-2.32193	0	0.85
ERK1	HNRNPK	22|48|62	132	44	18|15|27|45|59	-0.234465	0	0.85
ERK1	HNRNPL	12|23|25	60	20	7|14|24|16|24	-0.268817	0	0.85
ERK1	HNRNPM	14|46|45	105	35	13|75|72|26|39	-1.05889	0	0.85
ERK1	HNRNPR	2|6|9	17	5.67	2|2|0|6|11	-0.577767	0	0.82
ERK1	HNRNPU	19|58|54	131	43.67	17|72|65|45|47	-0.643856	0	0.85
ERK1	HP1BP3	3|3|3	9	3	3|0|0|5|4	-0.577767	0	0.79
ERK1	HRNR	0|3|3	6	2	0|40|21|0|0	-3.8365	0	0.85
ERK1	HSD17B10	0|4|3	7	2.33	3|3|2|4|7	-1.25154	0	0.81
ERK1	HSD17B12	2|4|0	6	2	4|8|3|5|4	-1.68966	0	0.85
ERK1	HSDL2	3|2|0	5	1.67	2|4|4|0|0	-1.25154	0	0.78
ERK1	HSP90AA1	7|17|25	49	16.33	10|20|29|24|31	-0.888969	0	0.85
ERK1	HSP90AB1	11|30|42	83	27.67	15|50|44|46|59	-0.971431	0	0.85
ERK1	HSP90B1	0|9|21	30	10	8|18|26|10|19	-1.18442	0	0.85
ERK1	HSPA1B	197|130|139	466	155.33	118|84|76|170|180	-0.168123	0	0.85
ERK1	HSPA1L	24|0|0	24	8	34|0|23|43|43	-2.39593	0	0.85
ERK1	HSPA4	2|3|3	8	2.67	4|0|0|2|4	-0.577767	0	0.78
ERK1	HSPA5	28|39|46	113	37.67	28|14|10|33|46	-0.0740006	0	0.85
ERK1	HSPA8	54|41|40	135	45	53|22|19|41|46	-0.136062	0	0.85
ERK1	HSPA9	22|29|27	78	26	22|25|23|29|38	-0.358454	0	0.85
ERK1	HSPD1	6|10|17	33	11	8|24|27|18|16	-1.21759	0	0.85
ERK1	HSPH1	0|0|6	6	2	8|0|0|5|10	-2.18442	0	0.83
ERK1	HUWE1	5|5|3	13	4.33	5|2|2|4|0	-0.0588937	0	0.77
ERK1	HYOU1	0|6|7	13	4.33	0|9|12|5|2	-1.2863	0	0.83
ERK1	IARS1	13|13|6	32	10.67	15|24|15|16|4	-0.915936	0	0.85
ERK1	IFIT5	7|7|3	17	5.67	5|0|0|7|6	-0.200913	0	0.8
ERK1	IFT74	2|0|4	6	2	7|0|0|0|2	-1.18442	0	0.78
ERK1	IGBP1	3|0|0	3	1	4|0|0|4|4	-2	0	0.78
ERK1	IGF2BP1	8|21|17	46	15.33	11|29|37|26|20	-1.12029	0	0.85
ERK1	IGF2BP2	0|5|6	11	3.67	4|9|6|7|6	-1.12029	0	0.85
ERK1	IGF2BP3	6|6|4	16	5.33	6|7|11|10|3	-0.971431	0	0.85
ERK1	ILF2	7|19|18	44	14.67	8|16|16|18|23	-0.473931	0	0.84
ERK1	ILF3	4|14|15	33	11	0|17|8|12|13	-0.454032	0	0.84
ERK1	ILKAP	0|3|5	8	2.67	2|0|0|0|5	-0.395929	0	0.72
ERK1	IMMT	0|9|12	21	7	2|18|15|15|7	-1.25154	0	0.84
ERK1	INTS3	2|0|0	2	0.67	2|0|0|2|0	-1.59946	0	0.69
ERK1	IPO5	0|5|4	9	3	5|7|3|6|5	-1.12029	0	0.85
ERK1	IPO7	4|4|5	13	4.33	3|2|3|6|6	-0.473931	0	0.81
ERK1	IPO9	2|0|0	2	0.67	0|4|0|0|0	-1.59946	0	0.68
ERK1	IQGAP1	0|2|2	4	1.33	3|4|0|2|0	-1.39593	0	0.78
ERK1	IRS2	5|5|4	14	4.67	3|0|0|3|2	0.641546	0	0.66
ERK1	JPT2	6|7|9	22	7.33	3|0|0|8|9	-0.217591	0	0.82
ERK1	JUP	2|0|3	5	1.67	0|6|5|0|0	-1.73697	0	0.81
ERK1	KCTD12	0|4|3	7	2.33	0|0|0|2|4	-0.358454	0	0.71
ERK1	KDM3B	16|8|5	29	9.67	14|0|0|3|0	0.189034	0	0.76
ERK1	KHSRP	23|27|32	82	27.33	19|11|8|17|21	0.454176	0	0.83
ERK1	KIF20A	3|5|3	11	3.67	0|0|0|4|2	0.286881	0	0.67
ERK1	KIF2A	0|5|4	9	3	3|0|0|6|0	-0.577767	0	0.77
ERK1	KIF5B	29|29|25	83	27.67	32|3|6|31|22	-0.184425	0	0.85
ERK1	KLC1	5|8|12	25	8.33	3|0|0|4|7	0.604071	0	0.65
ERK1	KLC2	6|8|11	25	8.33	5|0|0|7|5	0.475085	0	0.72
ERK1	KPNA1	2|0|3	5	1.67	2|4|3|2|6	-1.59946	0	0.85
ERK1	KPNA2	7|14|12	33	11	6|17|11|15|11	-0.535332	0	0.84
ERK1	KPNA3	2|0|3	5	1.67	2|0|0|2|3	-0.577767	0	0.7
ERK1	KPNA6	3|0|0	3	1	2|4|0|6|0	-2.32193	0	0.81
ERK1	KPNB1	10|8|9	27	9	7|2|2|11|7	0	0	0.82
ERK1	KRT1	16|20|45	81	27	16|148|133|14|23	-2.39593	0	0.85
ERK1	KRT10	13|9|42	64	21.33	6|155|100|7|10	-2.55639	0	0.85
ERK1	KRT14	2|0|0	2	0.67	0|14|13|0|0	-4.32193	0	0.85
ERK1	KRT2	8|4|16	28	9.33	9|77|47|2|3	-2.73697	0	0.85
ERK1	KRT5	0|0|4	4	1.33	0|31|18|0|0	-4.32193	0	0.85
ERK1	KRT6B	4|0|0	4	1.33	0|2|3|0|0	-0.915936	0	0.67
ERK1	KRT9	14|7|12	33	11	6|121|112|3|8	-3.47393	0	0.85
ERK1	LARP1	31|21|16	68	22.67	16|0|0|19|21	0.176323	0	0.83
ERK1	LARP4	0|2|2	4	1.33	2|0|0|0|3	-0.915936	0	0.72
ERK1	LARS1	9|20|7	36	12	7|16|13|13|8	-0.268817	0	0.83
ERK1	LAS1L	0|3|2	5	1.67	0|3|0|2|4	-1.05889	0	0.77
ERK1	LBR	3|2|0	5	1.67	4|0|0|0|2	-0.836501	0	0.74
ERK1	LDHA	10|0|0	10	3.33	7|4|5|2|0	-0.836501	0	0.75
ERK1	LDHB	6|0|2	8	2.67	7|0|2|0|0	-0.761213	0	0.75
ERK1	LIG3	5|0|0	5	1.67	2|9|4|6|3	-2.18442	0	0.82
ERK1	LIMA1	13|9|20	42	14	17|0|0|6|13	-0.104697	0	0.83
ERK1	LMNA	0|0|2	2	0.67	0|2|8|2|0	-2.94342	0	0.85
ERK1	LMNB1	2|3|4	9	3	3|11|11|6|4	-1.88897	0	0.85
ERK1	LMNB2	0|2|0	2	0.67	0|0|0|4|2	-2.18442	0	0.76
ERK1	LOC100652741	2|3|2	7	2.33	2|0|0|3|0	-0.104697	0	0.7
ERK1	LOC101060252	2|0|2	4	1.33	0|5|4|0|0	-1.73697	0	0.8
ERK1	LONP1	0|13|11	24	8	0|14|10|10|14	-0.810966	0	0.84
ERK1	LPCAT1	0|2|2	4	1.33	0|5|0|0|0	-0.915936	0	0.71
ERK1	LPP	0|2|2	4	1.33	3|0|0|0|4	-1.39593	0	0.78
ERK1	LRBA	15|6|4	25	8.33	10|0|0|3|2	0.356144	0	0.67
ERK1	LRPPRC	0|11|14	25	8.33	4|14|20|12|12	-1.02915	0	0.84
ERK1	LRRC41	3|2|0	5	1.67	0|0|0|2|3	-0.577767	0	0.7
ERK1	LRWD1	4|0|4	8	2.67	6|0|0|0|3	-0.761213	0	0.78
ERK1	LTV1	0|4|2	6	2	0|0|0|3|4	-0.810966	0	0.75
ERK1	MACROH2A1	8|16|15	39	13	7|17|10|10|14	-0.251539	0	0.84
ERK1	MACROH2A2	4|0|0	4	1.33	4|0|3|5|7	-2.18442	0	0.81
ERK1	MAGED2	6|11|4	21	7	8|5|0|16|12	-1	0	0.84
ERK1	MAP1B	22|13|17	52	17.33	21|2|0|13|16	-0.0892673	0	0.84
ERK1	MAP2K1	0|3|6	9	3	0|3|3|4|3	-0.217591	0	0.68
ERK1	MAP2K2	5|9|0	14	4.67	5|7|6|10|2	-0.862496	0	0.82
ERK1	MAP4	37|37|48	122	40.67	36|2|0|29|30	0.298658	0	0.84
ERK1	MAP4K5	3|0|0	3	1	5|0|0|0|0	-1.32193	0	0.68
ERK1	MAPRE1	0|7|10	17	5.67	3|0|0|4|13	-0.577767	0	0.81
ERK1	MARCKS	2|3|9	14	4.67	2|0|3|3|6	0.0565835	0	0.67
ERK1	MARK2	2|0|0	2	0.67	3|0|0|3|2	-2.18442	0	0.76
ERK1	43891	10|11|4	25	8.33	12|11|10|6|6	-0.473931	0	0.83
ERK1	MAT2A	0|2|0	2	0.67	3|2|0|3|2	-2.18442	0	0.85
ERK1	MATR3	9|27|30	66	22	8|31|27|14|18	-0.395929	0	0.85
ERK1	MCCC1	44|46|43	133	44.33	32|264|295|13|11	-2.64386	0	0.85
ERK1	MCCC2	38|37|36	111	37	27|156|188|6|6	-2.18442	0	0.85
ERK1	MCM2	0|7|7	14	4.67	2|11|11|9|8	-1.25154	0	0.85
ERK1	MCM3	6|3|5	14	4.67	9|2|2|3|9	-0.943416	0	0.83
ERK1	MCM4	13|11|14	38	12.67	13|16|12|15|12	-0.286304	0	0.84
ERK1	MCM5	5|2|2	9	3	8|4|2|3|2	-1	0	0.81
ERK1	MCM6	13|22|19	54	18	17|16|11|18|10	0.0426443	0	0.84
ERK1	MCM7	21|20|14	55	18.33	19|19|13|17|13	-0.0588937	0	0.84
ERK1	MCMBP	0|0|2	2	0.67	0|0|0|3|2	-1.88897	0	0.73
ERK1	MDC1	24|43|48	115	38.33	19|0|0|32|32	0.263034	0	0.84
ERK1	MECP2	0|4|8	12	4	0|0|0|4|5	-0.168123	0	0.7
ERK1	MED1	13|13|13	39	13	7|0|0|3|8	0.790772	0	0.76
ERK1	MFAP1	6|13|12	31	10.33	10|0|0|14|15	-0.494109	0	0.84
ERK1	MICALL1	3|0|0	3	1	3|0|0|5|5	-2.32193	0	0.81
ERK1	MKI67	47|74|107	228	76	26|6|0|50|71	0.333424	0	0.85
ERK1	MOB4	0|2|0	2	0.67	0|0|0|3|2	-1.88897	0	0.73
ERK1	MRE11	17|24|29	70	23.33	20|0|2|22|29	-0.120294	0	0.85
ERK1	MRPS2	0|4|0	4	1.33	0|6|3|2|2	-1.73697	0	0.79
ERK1	MRPS22	0|3|2	5	1.67	0|0|2|0|2	-0.268817	0	0.65
ERK1	MRPS27	0|3|4	7	2.33	0|0|2|6|5	-1.25154	0	0.81
ERK1	MSH2	3|6|2	11	3.67	4|6|0|5|4	-0.577767	0	0.79
ERK1	MSH6	11|4|3	18	6	12|11|3|10|4	-0.943416	0	0.83
ERK1	MTA1	9|9|8	26	8.67	5|4|0|5|6	0.659925	0	0.73
ERK1	MTA2	13|10|7	30	10	11|12|3|8|7	-0.200913	0	0.83
ERK1	MTDH	6|11|11	28	9.33	9|0|0|8|16	-0.415037	0	0.83
ERK1	MTHFD1	4|23|21	48	16	3|24|16|18|18	-0.395929	0	0.84
ERK1	MTHFD1L	2|13|6	21	7	6|17|12|14|16	-1.25154	0	0.85
ERK1	MTPAP	3|0|0	3	1	3|3|0|0|0	-1.59946	0	0.74
ERK1	MTREX	6|3|2	11	3.67	5|0|0|2|4	-0.304006	0	0.76
ERK1	MYBBP1A	14|12|9	35	11.67	14|23|15|14|16	-0.736966	0	0.85
ERK1	MYCBP2	2|0|0	2	0.67	4|2|0|0|0	-2.18442	0	0.76
ERK1	MYH10	17|10|0	27	9	15|3|0|8|4	-0.358454	0	0.81
ERK1	MYH9	88|83|45	216	72	89|7|3|62|29	-0.0740006	0	0.85
ERK1	MYL6	5|5|3	13	4.33	4|0|0|4|2	0.111031	0	0.74
ERK1	MYO6	9|5|3	17	5.67	12|0|0|8|6	-0.810966	0	0.83
ERK1	NAA10	0|3|2	5	1.67	2|3|3|2|6	-1.4344	0	0.85
ERK1	NAA15	0|3|5	8	2.67	4|2|2|8|8	-1.59946	0	0.82
ERK1	NAA50	0|0|3	3	1	2|0|2|0|5	-1.78588	0	0.77
ERK1	NACA	4|4|4	12	4	5|0|0|5|12	-1.08927	0	0.85
ERK1	NAMPT	6|4|0	10	3.33	5|3|2|5|2	-0.577767	0	0.78
ERK1	NAP1L1	4|7|12	23	7.67	14|0|0|8|12	-0.761213	0	0.83
ERK1	NAP1L4	4|4|7	15	5	5|0|0|7|10	-0.761213	0	0.82
ERK1	NASP	19|31|36	86	28.67	21|0|0|32|29	-0.0892673	0	0.85
ERK1	NAT10	9|16|9	34	11.33	7|26|11|13|4	-0.785875	0	0.84
ERK1	NBN	4|2|3	9	3	3|0|0|3|3	0	0	0.71
ERK1	NCAPG	8|0|0	8	2.67	9|0|0|5|3	-1.39593	0	0.8
ERK1	NCAPH	4|7|4	15	5	7|6|2|3|4	-0.37707	0	0.8
ERK1	NCK1	3|2|0	5	1.67	3|0|0|3|3	-0.836501	0	0.74
ERK1	NCL	14|13|20	47	15.67	16|5|5|12|25	-0.395929	0	0.84
ERK1	NDRG1	5|5|6	16	5.33	10|0|0|9|9	-0.836501	0	0.83
ERK1	NDUFA10	2|0|0	2	0.67	4|2|0|0|0	-2.18442	0	0.76
ERK1	NDUFS1	0|6|3	9	3	0|5|4|6|0	-0.862496	0	0.79
ERK1	NEK9	5|3|0	8	2.67	6|0|0|3|0	-0.761213	0	0.77
ERK1	NELFA	2|2|4	8	2.67	3|0|0|0|2	0.0976108	0	0.66
ERK1	NELFE	10|4|8	22	7.33	9|0|0|4|7	-0.120294	0	0.81
ERK1	NKRF	2|4|3	9	3	0|13|8|4|0	-1.78588	0	0.85
ERK1	NMD3	0|3|0	3	1	0|3|0|2|3	-1.59946	0	0.74
ERK1	NME1	7|11|10	28	9.33	8|0|3|12|12	-0.358454	0	0.83
ERK1	NME1-NME2	2|0|0	2	0.67	0|4|0|0|0	-1.59946	0	0.68
ERK1	NNT	0|6|9	15	5	0|10|7|7|5	-0.761213	0	0.82
ERK1	NOC2L	0|3|0	3	1	5|5|6|0|0	-2.47393	0	0.85
ERK1	NOC3L	4|3|3	10	3.33	4|6|0|2|2	-0.577767	0	0.8
ERK1	NOL11	0|3|2	5	1.67	2|0|0|4|3	-1.05889	0	0.77
ERK1	NOL6	0|3|0	3	1	0|6|4|5|0	-2.47393	0	0.85
ERK1	NOL9	3|0|0	3	1	2|2|0|0|0	-1	0	0.66
ERK1	NOLC1	0|0|2	2	0.67	0|2|0|7|5	-3.18442	0	0.85
ERK1	NONO	23|55|54	132	44	16|67|52|45|45	-0.434403	0	0.85
ERK1	NOP2	2|7|4	13	4.33	0|15|13|5|7	-1.68966	0	0.85
ERK1	NOP56	3|13|14	30	10	4|22|15|12|13	-0.888969	0	0.84
ERK1	NOP58	3|10|10	23	7.67	4|13|8|12|12	-0.713119	0	0.83
ERK1	NPEPPS	9|2|2	13	4.33	11|0|0|2|0	-0.577767	0	0.78
ERK1	NPM1	18|26|31	75	25	20|8|9|20|32	-0.0588937	0	0.84
ERK1	NSD3	0|0|4	4	1.33	0|7|0|3|0	-1.88897	0	0.8
ERK1	NSF	0|3|2	5	1.67	3|7|3|8|6	-2.18442	0	0.85
ERK1	NSFL1C	3|0|0	3	1	3|0|0|0|3	-1.59946	0	0.74
ERK1	NSUN2	13|18|14	45	15	6|21|9|8|10	-0.0439433	0	0.83
ERK1	NUCKS1	4|9|8	21	7	3|0|0|2|11	0	0	0.79
ERK1	NUDC	12|20|20	52	17.33	18|3|3|22|33	-0.666576	0	0.85
ERK1	NUDT21	15|16|16	47	15.67	13|0|0|16|17	-0.0740006	0	0.84
ERK1	NUFIP2	17|15|22	54	18	11|0|0|9|14	0.526069	0	0.8
ERK1	NUMA1	47|63|64	174	58	22|41|17|58|43	0.201634	0	0.85
ERK1	NUP107	6|6|2	14	4.67	2|3|0|5|0	0.226509	0	0.71
ERK1	NUP133	7|0|6	13	4.33	3|0|2|7|4	-0.340075	0	0.78
ERK1	NUP153	12|29|39	80	26.67	12|0|2|18|20	0.485427	0	0.8
ERK1	NUP155	4|9|2	15	5	0|4|8|7|3	-0.577767	0	0.81
ERK1	NUP205	3|0|0	3	1	3|2|0|0|0	-1.32193	0	0.71
ERK1	NUP214	21|34|39	94	31.33	21|6|7|19|26	0.411426	0	0.83
ERK1	NUP62	4|3|7	14	4.67	4|0|0|0|4	0.226509	0	0.69
ERK1	NUP85	0|3|0	3	1	3|0|0|3|0	-1.59946	0	0.74
ERK1	NUP88	3|3|6	12	4	3|0|0|3|7	-0.321928	0	0.77
ERK1	NUP93	5|5|2	12	4	4|14|12|10|7	-1.68966	0	0.85
ERK1	NUP98	7|8|5	20	6.67	4|5|0|5|2	0.411426	0	0.73
ERK1	NXF1	2|2|0	4	1.33	0|2|8|0|2	-1.88897	0	0.85
ERK1	OCRL	0|0|2	2	0.67	5|0|0|0|2	-2.39593	0	0.78
ERK1	OGA	2|2|0	4	1.33	4|0|0|2|3	-1.39593	0	0.78
ERK1	OXSR1	0|2|2	4	1.33	0|0|3|3|5	-1.59946	0	0.85
ERK1	P00761	3|12|15	30	10	7|32|57|2|12	-2.18442	0	0.85
ERK1	PA2G4	3|3|6	12	4	6|0|0|6|9	-0.915936	0	0.82
ERK1	PABPC1	18|17|20	55	18.33	18|0|0|15|13	0.15056	0	0.83
ERK1	PABPC4	7|6|9	22	7.33	7|0|0|7|5	0.0703893	0	0.8
ERK1	PAICS	15|11|10	36	12	12|0|0|14|13	-0.168123	0	0.83
ERK1	PAK2	3|0|4	7	2.33	9|0|0|8|6	-1.88897	0	0.85
ERK1	PALD1	2|2|0	4	1.33	4|0|0|0|0	-0.577767	0	0.66
ERK1	PAPOLA	14|10|7	31	10.33	13|0|0|4|6	0.124328	0	0.8
ERK1	PARP1	26|55|48	129	43	35|57|54|42|45	-0.37707	0	0.85
ERK1	PAXBP1	3|3|0	6	2	0|0|0|2|3	-0.321928	0	0.69
ERK1	PC	76|71|63	210	70	44|451|441|26|25	-2.64386	0	0.85
ERK1	PCBP1	3|0|5	8	2.67	2|3|4|4|2	-0.577767	0	0.75
ERK1	PCBP2	5|6|5	16	5.33	2|4|7|2|4	-0.0439433	0	0.79
ERK1	PCCA	48|75|71	194	64.67	37|414|474|34|25	-2.73697	0	0.85
ERK1	PCCB	49|55|46	150	50	21|277|334|34|23	-2.64386	0	0.85
ERK1	PCM1	5|4|4	13	4.33	5|0|0|2|0	0.31034	0	0.71
ERK1	PCMT1	0|2|8	10	3.33	4|0|0|0|6	-0.577767	0	0.74
ERK1	PCNP	5|8|13	26	8.67	4|0|0|5|7	0.526069	0	0.66
ERK1	PCYT1A	2|0|0	2	0.67	2|0|0|0|3	-1.88897	0	0.73
ERK1	PDAP1	4|5|10	19	6.33	8|0|0|7|13	-0.736966	0	0.83
ERK1	PDCD11	6|12|8	26	8.67	3|24|8|12|8	-1.05889	0	0.84
ERK1	PDCD5	2|3|2	7	2.33	5|0|0|0|8	-1.47393	0	0.82
ERK1	PDCD6	3|0|3	6	2	5|3|2|0|0	-1	0	0.78
ERK1	PDCD6IP	10|15|4	29	9.67	11|12|12|17|5	-0.577767	0	0.83
ERK1	PDHA1	0|0|4	4	1.33	0|3|2|0|4	-1.39593	0	0.75
ERK1	PDHB	0|4|8	12	4	2|3|4|4|5	-0.168123	0	0.7
ERK1	PDIA6	0|0|3	3	1	0|0|4|0|2	-1.59946	0	0.74
ERK1	PDLIM1	4|8|8	20	6.67	6|0|0|7|8	-0.168123	0	0.81
ERK1	PDLIM5	5|7|7	19	6.33	6|0|0|5|7	-0.0439433	0	0.8
ERK1	PDS5A	9|13|7	29	9.67	6|4|3|11|6	0.189034	0	0.79
ERK1	PDS5B	3|0|0	3	1	4|6|2|3|0	-2.32193	0	0.85
ERK1	PES1	9|8|3	20	6.67	10|10|4|12|7	-0.713119	0	0.83
ERK1	PEX14	6|5|6	17	5.67	4|0|0|5|4	0.333424	0	0.75
ERK1	PEX19	0|2|2	4	1.33	0|0|0|2|3	-0.915936	0	0.72
ERK1	PFDN2	0|0|4	4	1.33	4|0|0|0|4	-1.59946	0	0.77
ERK1	PFKL	0|5|4	9	3	5|0|0|4|3	-0.577767	0	0.77
ERK1	PFKP	0|0|2	2	0.67	0|0|3|5|9	-3.32193	0	0.85
ERK1	PFN1	0|4|3	7	2.33	3|0|0|6|9	-1.68966	0	0.82
ERK1	PGAM5	6|15|17	38	12.67	6|11|6|11|9	0.201634	0	0.81
ERK1	PGRMC2	0|0|4	4	1.33	6|0|0|13|9	-3.05889	0	0.85
ERK1	PHAX	3|5|5	13	4.33	4|0|0|0|6	-0.200913	0	0.78
ERK1	PHB	3|10|9	22	7.33	5|24|13|15|9	-1.39593	0	0.85
ERK1	PHB2	12|27|22	61	20.33	12|43|30|31|20	-0.862496	0	0.85
ERK1	PHF6	0|8|7	15	5	0|5|5|2|3	0	0	0.73
ERK1	PHGDH	2|7|6	15	5	3|13|9|8|7	-1.152	0	0.85
ERK1	PHIP	2|0|0	2	0.67	0|4|0|0|2	-2.18442	0	0.76
ERK1	PICALM	0|0|2	2	0.67	0|0|2|3|0	-1.88897	0	0.73
ERK1	PIH1D1	3|3|0	6	2	4|0|0|0|2	-0.577767	0	0.73
ERK1	PKM	10|18|27	55	18.33	18|22|42|26|32	-1	0	0.85
ERK1	PKN2	6|4|3	13	4.33	7|5|2|0|2	-0.473931	0	0.8
ERK1	PLIN3	5|4|4	13	4.33	6|0|0|4|6	-0.473931	0	0.81
ERK1	PLRG1	11|4|6	21	7	5|0|0|6|2	0.344828	0	0.69
ERK1	PLS1	3|0|4	7	2.33	6|0|0|0|5	-1.25154	0	0.81
ERK1	PLS3	2|0|10	12	4	12|0|0|8|13	-1.64386	0	0.84
ERK1	PNN	19|13|16	48	16	11|0|0|9|7	0.678072	0	0.77
ERK1	PNO1	0|2|0	2	0.67	0|4|4|0|0	-2.55639	0	0.8
ERK1	POGZ	9|12|7	28	9.33	4|7|3|5|6	0.526069	0	0.73
ERK1	POLA1	6|3|0	9	3	10|0|0|2|0	-1	0	0.8
ERK1	POLD1	5|0|0	5	1.67	9|3|0|3|0	-1.8365	0	0.81
ERK1	POLR1C	3|0|2	5	1.67	3|3|0|0|0	-0.836501	0	0.74
ERK1	POLR2B	4|0|0	4	1.33	5|0|5|0|0	-1.88897	0	0.8
ERK1	POLR2H	0|2|0	2	0.67	0|2|2|2|2	-1.59946	0	0.69
ERK1	PPIL1	3|3|3	9	3	7|0|0|4|4	-0.862496	0	0.85
ERK1	PPM1G	2|0|0	2	0.67	3|0|0|0|3	-2.18442	0	0.76
ERK1	PPME1	3|3|0	6	2	3|0|0|0|3	-0.577767	0	0.73
ERK1	PPP1CC	0|8|12	20	6.67	5|0|0|2|6	0.275007	0	0.65
ERK1	PPP1R12A	4|0|2	6	2	4|0|0|2|0	-0.577767	0	0.71
ERK1	PPP1R2	2|4|3	9	3	4|0|0|0|3	-0.217591	0	0.75
ERK1	PPP4R2	5|5|0	10	3.33	3|0|0|6|6	-0.836501	0	0.8
ERK1	PPP4R3A	8|5|6	19	6.33	7|0|0|2|0	0.495695	0	0.7
ERK1	PPP6C	3|3|3	9	3	3|0|0|0|2	0.263034	0	0.69
ERK1	PPP6R1	2|2|0	4	1.33	4|0|0|2|3	-1.39593	0	0.78
ERK1	PPP6R3	4|5|8	17	5.67	7|0|0|5|4	-0.0892673	0	0.78
ERK1	PRDX1	7|6|12	25	8.33	10|8|11|10|14	-0.577767	0	0.83
ERK1	PRDX2	2|0|2	4	1.33	4|0|0|4|0	-1.59946	0	0.79
ERK1	PRDX6	2|4|5	11	3.67	0|8|11|3|7	-1.35845	0	0.85
ERK1	PRIM2	0|0|2	2	0.67	3|0|0|0|2	-1.88897	0	0.73
ERK1	PRKAG1	2|2|2	6	2	3|0|0|2|2	-0.321928	0	0.72
ERK1	PRKDC	54|4|0	58	19.33	45|29|15|0|2	-0.943416	0	0.85
ERK1	PRPF19	20|14|18	52	17.33	15|0|0|10|8	0.475085	0	0.81
ERK1	PRPF3	13|11|14	38	12.67	10|0|2|8|7	0.495695	0	0.8
ERK1	PRPF31	2|2|0	4	1.33	3|6|3|3|3	-1.73697	0	0.85
ERK1	PRPF38A	3|4|4	11	3.67	0|0|0|2|4	0.286881	0	0.69
ERK1	PRPF4	12|4|5	21	7	6|2|0|5|2	0.344828	0	0.65
ERK1	PRPF4B	0|0|2	2	0.67	0|7|5|2|2	-3.18442	0	0.85
ERK1	PRPF6	5|3|3	11	3.67	4|9|5|7|3	-1.12029	0	0.85
ERK1	PRPF8	30|21|25	76	25.33	20|5|18|19|20	0.344828	0	0.83
ERK1	PRRC2A	21|34|37	92	30.67	17|0|0|20|17	0.731183	0	0.8
ERK1	PRRC2C	31|43|49	123	41	23|0|0|26|33	0.475085	0	0.84
ERK1	PSIP1	2|15|17	34	11.33	5|0|0|9|13	0.0426443	0	0.81
ERK1	PSMA7	0|2|0	2	0.67	3|0|0|2|2	-1.88897	0	0.73
ERK1	PSMC2	9|4|3	16	5.33	4|6|8|2|0	-0.395929	0	0.8
ERK1	PSMC3	0|4|4	8	2.67	6|2|2|7|4	-1.2863	0	0.85
ERK1	PSMC4	2|5|5	12	4	4|3|0|4|6	-0.321928	0	0.78
ERK1	PSMC5	4|4|3	11	3.67	4|7|5|7|3	-0.943416	0	0.85
ERK1	PSMC6	0|3|2	5	1.67	2|2|2|0|2	-0.268817	0	0.65
ERK1	PSMD1	2|0|0	2	0.67	4|0|0|0|3	-2.39593	0	0.78
ERK1	PSMD11	0|2|2	4	1.33	5|0|3|2|2	-1.59946	0	0.85
ERK1	PSMD12	0|2|2	4	1.33	2|3|5|4|4	-1.73697	0	0.85
ERK1	PSMD2	9|20|14	43	14.33	7|17|11|17|12	-0.251539	0	0.84
ERK1	PSMD3	13|7|4	24	8	9|13|12|8|5	-0.643856	0	0.83
ERK1	PSMD4	0|0|2	2	0.67	4|0|0|0|2	-2.18442	0	0.76
ERK1	PSMD6	2|5|6	13	4.33	4|5|8|7|6	-0.785875	0	0.85
ERK1	PSME3	7|6|8	21	7	9|0|0|7|9	-0.358454	0	0.82
ERK1	PSPC1	7|6|8	21	7	6|0|0|6|7	0.111031	0	0.79
ERK1	PTBP1	2|6|17	25	8.33	3|5|13|2|7	-0.268817	0	0.79
ERK1	PTBP3	0|2|2	4	1.33	0|3|3|0|0	-1.18442	0	0.75
ERK1	PTPN11	0|2|3	5	1.67	8|0|0|0|4	-1.8365	0	0.82
ERK1	PUF60	14|24|22	60	20	14|0|0|13|16	0.411426	0	0.82
ERK1	PUS1	2|0|0	2	0.67	0|0|0|2|2	-1.59946	0	0.69
ERK1	PWP2	0|2|4	6	2	0|4|2|4|3	-1	0	0.77
ERK1	PYCR2	0|0|2	2	0.67	3|3|2|2|0	-2.18442	0	0.85
ERK1	PYCR3	0|2|0	2	0.67	0|0|0|4|0	-1.59946	0	0.68
ERK1	Q9U6Y5	31|0|0	31	10.33	85|0|0|38|49	-2.73697	0	0.85
ERK1	QARS1	9|10|8	27	9	13|6|8|10|6	-0.358454	0	0.83
ERK1	RAB13	0|0|3	3	1	0|3|0|2|0	-1.32193	0	0.71
ERK1	RAB3GAP1	5|3|0	8	2.67	3|0|0|4|0	-0.395929	0	0.72
ERK1	RAB3GAP2	10|3|3	16	5.33	5|0|0|5|0	0.0976108	0	0.67
ERK1	RAB6A	2|0|0	2	0.67	0|0|4|0|3	-2.39593	0	0.78
ERK1	RABGAP1	3|0|0	3	1	4|0|0|2|0	-1.59946	0	0.74
ERK1	RABL6	6|2|3	11	3.67	7|0|0|0|2	-0.304006	0	0.75
ERK1	RACGAP1	2|0|0	2	0.67	2|0|0|0|3	-1.88897	0	0.73
ERK1	RACK1	7|5|4	16	5.33	8|10|9|10|9	-0.915936	0	0.85
ERK1	RAD21	8|8|8	24	8	3|5|4|14|3	-0.251539	0	0.82
ERK1	RAD50	12|7|3	22	7.33	4|20|8|11|4	-1.08927	0	0.84
ERK1	RADX	16|12|17	45	15	12|0|0|0|3	1	0	0.69
ERK1	RAI14	21|22|22	65	21.67	17|0|0|11|13	0.526069	0	0.82
ERK1	RALY	2|6|3	11	3.67	0|11|18|9|7	-2	0	0.85
ERK1	RAN	10|20|21	51	17	19|32|23|21|21	-0.68966	0	0.85
ERK1	RANBP2	61|57|58	176	58.67	34|15|13|33|43	0.604071	0	0.84
ERK1	RANBP3	14|23|23	60	20	19|0|0|19|19	0.0703893	0	0.84
ERK1	RANGAP1	14|13|13	40	13.33	18|3|3|28|25	-1	0	0.85
ERK1	RARS1	15|9|3	27	9	15|7|3|10|8	-0.473931	0	0.83
ERK1	RBBP4	3|0|0	3	1	2|3|0|0|0	-1.32193	0	0.71
ERK1	RBBP7	4|3|3	10	3.33	4|0|2|2|3	-0.0740006	0	0.75
ERK1	RBM10	10|15|14	39	13	6|0|0|9|10	0.454176	0	0.8
ERK1	RBM14	0|4|6	10	3.33	0|6|5|4|2	-0.713119	0	0.79
ERK1	RBM15	4|4|4	12	4	2|4|4|5|4	-0.168123	0	0.78
ERK1	RBM17	15|22|22	59	19.67	10|0|0|12|15	0.545968	0	0.81
ERK1	RBM25	16|17|16	49	16.33	6|0|0|14|16	0.124328	0	0.83
ERK1	RBM28	0|4|2	6	2	0|8|7|2|0	-1.88897	0	0.82
ERK1	RBM39	3|4|4	11	3.67	5|4|5|4|6	-0.577767	0	0.85
ERK1	RBMX	0|2|5	7	2.33	0|18|21|0|0	-3.05889	0	0.85
ERK1	RCC1	0|0|8	8	2.67	0|0|7|0|6	-1.2863	0	0.8
ERK1	RCC2	2|0|2	4	1.33	4|2|0|0|3	-1.39593	0	0.78
ERK1	RCL1	2|0|0	2	0.67	0|2|3|0|0	-1.88897	0	0.73
ERK1	RDH11	0|2|0	2	0.67	0|2|2|0|0	-1.59946	0	0.69
ERK1	REPS1	7|5|9	21	7	4|0|0|4|7	0.344828	0	0.75
ERK1	REXO4	0|4|2	6	2	0|0|0|3|2	-0.321928	0	0.66
ERK1	RFC1	4|2|0	6	2	4|0|0|3|4	-1	0	0.77
ERK1	RFC2	2|3|3	8	2.67	2|8|3|4|4	-1.18442	0	0.85
ERK1	RFC4	0|0|2	2	0.67	2|0|0|0|2	-1.59946	0	0.69
ERK1	RFC5	0|5|3	8	2.67	0|3|3|2|0	-0.168123	0	0.67
ERK1	RFX5	3|3|5	11	3.67	4|0|0|3|5	-0.304006	0	0.77
ERK1	RIOK1	0|2|2	4	1.33	2|0|0|0|2	-0.577767	0	0.67
ERK1	RNF2	0|0|2	2	0.67	2|0|0|0|4	-2.18442	0	0.76
ERK1	ROCK2	2|0|0	2	0.67	4|0|0|0|0	-1.59946	0	0.68
ERK1	RPA1	6|4|4	14	4.67	10|0|0|3|7	-0.862496	0	0.82
ERK1	RPAP3	4|4|7	15	5	10|0|0|5|6	-0.68966	0	0.82
ERK1	RPL10	5|6|4	15	5	6|18|11|4|3	-1.55639	0	0.85
ERK1	RPL10A	5|0|0	5	1.67	5|6|4|0|0	-1.73697	0	0.8
ERK1	RPL11	2|4|4	10	3.33	3|5|4|0|3	-0.434403	0	0.78
ERK1	RPL12	3|2|0	5	1.67	3|2|2|0|0	-0.577767	0	0.7
ERK1	RPL13	5|12|8	25	8.33	5|21|18|9|6	-1.21759	0	0.85
ERK1	RPL13A	2|6|4	12	4	4|18|9|8|4	-1.73697	0	0.85
ERK1	RPL14	2|8|5	15	5	0|7|5|5|6	-0.37707	0	0.8
ERK1	RPL15	6|24|18	48	16	4|26|18|17|11	-0.454032	0	0.84
ERK1	RPL17	6|7|6	19	6.33	5|14|15|8|5	-1.18442	0	0.85
ERK1	RPL18	3|14|11	28	9.33	2|33|15|12|9	-1.35845	0	0.85
ERK1	RPL18A	4|9|3	16	5.33	0|10|8|7|4	-0.761213	0	0.82
ERK1	RPL19	0|8|7	15	5	0|62|32|5|5	-3.18442	0	0.85
ERK1	RPL21	4|6|6	16	5.33	4|13|5|7|5	-0.915936	0	0.85
ERK1	RPL22	0|4|5	9	3	2|6|6|5|4	-1	0	0.81
ERK1	RPL23	2|0|3	5	1.67	3|3|0|2|0	-0.836501	0	0.74
ERK1	RPL23A	3|6|8	17	5.67	3|12|7|10|7	-0.943416	0	0.83
ERK1	RPL24	2|0|2	4	1.33	4|13|8|0|3	-2.94342	0	0.85
ERK1	RPL26	7|9|14	30	10	6|15|16|13|6	-0.621488	0	0.84
ERK1	RPL27	4|3|6	13	4.33	3|10|9|7|6	-1.12029	0	0.85
ERK1	RPL27A	3|9|6	18	6	2|12|6|7|6	-0.666576	0	0.82
ERK1	RPL28	0|4|3	7	2.33	0|23|17|6|0	-3.05889	0	0.85
ERK1	RPL3	5|18|11	34	11.33	11|41|30|19|9	-1.64386	0	0.85
ERK1	RPL31	4|5|5	14	4.67	5|7|6|10|5	-0.862496	0	0.85
ERK1	RPL32	0|4|3	7	2.33	0|9|2|4|4	-1.47393	0	0.82
ERK1	RPL34	0|4|3	7	2.33	0|7|4|2|0	-1.25154	0	0.81
ERK1	RPL35	0|2|6	8	2.67	0|13|13|0|0	-2.25154	0	0.84
ERK1	RPL35A	0|5|3	8	2.67	0|16|23|4|2	-2.8365	0	0.85
ERK1	RPL38	3|2|0	5	1.67	5|8|4|5|4	-1.94342	0	0.85
ERK1	RPL4	4|11|10	25	8.33	3|39|24|16|10	-1.94342	0	0.85
ERK1	RPL5	10|13|12	35	11.67	9|21|20|19|18	-0.810966	0	0.85
ERK1	RPL6	3|16|22	41	13.67	0|42|37|19|13	-1.51457	0	0.85
ERK1	RPL7	4|19|12	35	11.67	3|28|14|18|9	-0.971431	0	0.85
ERK1	RPL7A	7|18|14	39	13	6|38|20|20|13	-1.152	0	0.85
ERK1	RPL8	6|9|7	22	7.33	2|19|8|9|5	-0.943416	0	0.84
ERK1	RPL9	6|15|13	34	11.33	6|17|15|13|13	-0.494109	0	0.84
ERK1	RPLP2	7|12|11	30	10	7|5|4|8|12	0	0	0.82
ERK1	RPN1	3|10|15	28	9.33	8|12|7|11|19	-0.736966	0	0.84
ERK1	RPN2	0|10|14	24	8	3|10|11|12|13	-0.643856	0	0.83
ERK1	RPRD1B	2|6|3	11	3.67	3|4|0|2|3	0.0703893	0	0.68
ERK1	RPS11	7|9|9	25	8.33	5|15|14|8|4	-0.810966	0	0.85
ERK1	RPS12	0|0|2	2	0.67	2|0|0|0|2	-1.59946	0	0.69
ERK1	RPS13	4|3|2	9	3	5|8|4|6|4	-1.21759	0	0.85
ERK1	RPS14	10|5|8	23	7.67	11|13|10|10|10	-0.643856	0	0.85
ERK1	RPS15A	9|5|3	17	5.67	8|13|10|8|5	-1.02915	0	0.83
ERK1	RPS16	4|2|0	6	2	4|9|4|9|6	-2.18442	0	0.85
ERK1	RPS2	10|7|6	23	7.67	8|16|7|6|10	-0.761213	0	0.84
ERK1	RPS20	3|0|0	3	1	5|0|2|4|4	-2.18442	0	0.85
ERK1	RPS23	0|6|3	9	3	0|9|6|5|8	-1.51457	0	0.82
ERK1	RPS24	7|6|3	16	5.33	4|8|9|13|7	-1.05889	0	0.85
ERK1	RPS26	0|5|0	5	1.67	0|6|0|6|0	-1.8365	0	0.81
ERK1	RPS27	6|7|8	21	7	3|8|4|6|6	0	0	0.8
ERK1	RPS3	31|16|20	67	22.33	37|24|20|38|33	-0.736966	0	0.85
ERK1	RPS3A	8|9|10	27	9	8|17|15|12|9	-0.836501	0	0.85
ERK1	RPS4X	4|0|4	8	2.67	3|28|17|12|8	-3.05889	0	0.85
ERK1	RPS6	13|9|8	30	10	6|34|30|13|11	-1.68966	0	0.85
ERK1	RPS7	9|4|6	19	6.33	8|10|11|7|6	-0.736966	0	0.83
ERK1	RPS8	13|14|11	38	12.67	8|25|20|17|17	-0.836501	0	0.85
ERK1	RPS9	12|10|6	28	9.33	9|19|13|17|7	-0.943416	0	0.85
ERK1	RRBP1	0|3|0	3	1	3|0|0|2|3	-1.59946	0	0.74
ERK1	RRP15	0|2|0	2	0.67	0|0|0|2|3	-1.88897	0	0.73
ERK1	RSL1D1	2|9|9	20	6.67	0|26|23|17|10	-1.88897	0	0.85
ERK1	RTCB	0|2|5	7	2.33	7|0|0|5|5	-1.35845	0	0.81
ERK1	RTF1	0|0|4	4	1.33	2|0|0|0|3	-0.915936	0	0.67
ERK1	RTN4	3|2|7	12	4	4|2|0|5|5	-0.321928	0	0.76
ERK1	RTRAF	2|0|0	2	0.67	3|0|0|4|2	-2.39593	0	0.78
ERK1	RUVBL1	18|28|32	78	26	23|0|3|47|41	-0.761213	0	0.85
ERK1	RUVBL2	21|22|22	65	21.67	26|0|0|22|24	-0.200913	0	0.85
ERK1	SAE1	2|4|5	11	3.67	2|7|6|4|6	-0.836501	0	0.85
ERK1	SAFB	4|14|15	33	11	0|4|3|8|9	0.367371	0	0.77
ERK1	SAFB2	4|9|8	21	7	5|0|0|2|11	-0.184425	0	0.81
ERK1	SAP30BP	6|8|11	25	8.33	5|0|0|9|9	-0.104697	0	0.81
ERK1	SART1	6|8|12	26	8.67	7|0|0|8|11	-0.136062	0	0.81
ERK1	SART3	19|11|11	41	13.67	21|0|0|11|6	-0.234465	0	0.83
ERK1	SCAF4	4|5|5	14	4.67	2|0|0|5|2	0.411426	0	0.7
ERK1	SCAMP3	0|2|4	6	2	0|2|2|3|3	-0.577767	0	0.71
ERK1	SCFD1	0|3|0	3	1	0|3|2|4|3	-1.78588	0	0.77
ERK1	SCML2	15|19|8	42	14	10|0|0|5|8	0.641546	0	0.72
ERK1	SCRIB	7|3|9	19	6.33	9|0|0|4|0	-0.0439433	0	0.78
ERK1	SEC23IP	5|0|0	5	1.67	12|0|0|5|4	-2.32193	0	0.83
ERK1	SEC24C	0|0|2	2	0.67	0|0|0|2|3	-1.88897	0	0.73
ERK1	SEC61A1	0|0|2	2	0.67	0|4|7|0|0	-3.05889	0	0.85
ERK1	SEC63	9|9|7	25	8.33	8|14|7|12|12	-0.643856	0	0.85
ERK1	SEPTIN11	7|13|15	35	11.67	5|0|0|9|18	-0.217591	0	0.83
ERK1	SEPTIN2	5|9|12	26	8.67	9|0|0|7|12	-0.268817	0	0.82
ERK1	SEPTIN6	5|0|0	5	1.67	6|0|0|3|0	-1.4344	0	0.77
ERK1	SEPTIN7	6|7|11	24	8	5|0|0|6|10	0	0	0.8
ERK1	SEPTIN9	11|14|12	37	12.33	7|0|0|9|12	0.226509	0	0.82
ERK1	SERBP1	27|37|55	119	39.67	22|6|0|51|68	-0.577767	0	0.85
ERK1	SERPINH1	4|5|7	16	5.33	3|10|12|13|11	-1.21759	0	0.85
ERK1	SET	4|5|6	15	5	3|0|5|2|8	-0.37707	0	0.81
ERK1	SF1	11|15|20	46	15.33	7|0|0|6|14	0.545968	0	0.78
ERK1	SF3A1	23|29|35	87	29	18|0|0|13|21	0.575312	0	0.82
ERK1	SF3A2	6|4|3	13	4.33	4|2|2|0|3	0.31034	0	0.68
ERK1	SF3A3	7|2|5	14	4.67	4|0|0|3|4	0.226509	0	0.69
ERK1	SF3B1	48|56|48	152	50.67	36|32|16|37|42	0.356144	0	0.85
ERK1	SF3B2	29|45|47	121	40.33	22|0|0|26|31	0.505891	0	0.84
ERK1	SF3B3	37|32|25	94	31.33	26|17|6|23|18	0.356144	0	0.84
ERK1	SF3B4	0|3|4	7	2.33	0|0|0|3|4	-0.577767	0	0.75
ERK1	SF3B5	5|5|2	12	4	3|3|0|5|4	-0.168123	0	0.77
ERK1	SF3B6	0|5|5	10	3.33	2|0|0|3|3	0.15056	0	0.66
ERK1	SFPQ	20|74|71	165	55	20|32|35|52|75	-0.200913	0	0.85
ERK1	SFXN1	9|12|17	38	12.67	6|23|20|14|14	-0.761213	0	0.85
ERK1	SH3GL1	2|0|2	4	1.33	4|0|0|2|3	-1.39593	0	0.78
ERK1	SHTN1	9|2|3	14	4.67	12|0|0|3|6	-0.943416	0	0.82
ERK1	SLC12A2	0|2|2	4	1.33	0|0|0|2|4	-1.18442	0	0.75
ERK1	SLC16A1	9|12|4	25	8.33	8|10|8|15|10	-0.577767	0	0.83
ERK1	SLC1A5	2|4|4	10	3.33	3|0|3|10|11	-1.64386	0	0.85
ERK1	SLC25A11	4|5|4	13	4.33	6|20|16|3|3	-2.05889	0	0.85
ERK1	SLC25A13	3|8|6	17	5.67	6|7|10|11|5	-0.888969	0	0.83
ERK1	SLC25A24	0|4|3	7	2.33	0|10|10|7|5	-2.12029	0	0.85
ERK1	SLC25A3	6|8|7	21	7	9|22|18|10|4	-1.51457	0	0.85
ERK1	SLC25A5	7|8|7	22	7.33	7|19|14|6|8	-1.18442	0	0.85
ERK1	SLC25A6	3|7|6	16	5.33	0|8|6|4|11	-0.836501	0	0.83
ERK1	SLC2A1	0|2|0	2	0.67	3|2|0|0|0	-1.88897	0	0.73
ERK1	SLC38A2	0|2|0	2	0.67	0|4|0|0|0	-1.59946	0	0.68
ERK1	SLC3A2	0|2|3	5	1.67	4|0|0|5|8	-1.94342	0	0.85
ERK1	SLC7A5	0|5|4	9	3	0|2|0|5|4	-0.577767	0	0.77
ERK1	SLK	13|11|12	36	12	16|2|2|5|8	0	0	0.83
ERK1	SMARCA4	9|12|6	27	9	13|17|10|18|6	-0.971431	0	0.85
ERK1	SMARCA5	31|18|12	61	20.33	30|44|27|30|16	-0.862496	0	0.85
ERK1	SMARCB1	2|0|2	4	1.33	2|0|0|0|2	-0.577767	0	0.67
ERK1	SMARCD2	4|0|2	6	2	3|7|4|0|0	-1.47393	0	0.81
ERK1	SMARCE1	5|5|9	19	6.33	2|0|0|5|6	0.201634	0	0.75
ERK1	SMC1A	16|15|14	45	15	13|29|16|8|5	-0.577767	0	0.85
ERK1	SMC2	11|5|3	19	6.33	11|12|8|9|3	-0.862496	0	0.83
ERK1	SMC3	21|22|10	53	17.67	16|27|17|24|15	-0.535332	0	0.85
ERK1	SMC4	7|7|4	18	6	8|10|6|9|3	-0.666576	0	0.85
ERK1	SMCHD1	3|3|3	9	3	5|8|4|5|3	-1.12029	0	0.85
ERK1	SNAP29	3|3|5	11	3.67	3|0|0|3|2	0.286881	0	0.67
ERK1	SND1	3|9|20	32	10.67	10|8|6|13|12	-0.234465	0	0.81
ERK1	SNRNP200	22|14|17	53	17.67	18|10|17|19|24	-0.286304	0	0.84
ERK1	SNRNP70	5|3|6	14	4.67	4|0|0|11|8	-1.02915	0	0.83
ERK1	SNRPA1	8|10|11	29	9.67	12|0|0|7|19	-0.68966	0	0.84
ERK1	SNRPD1	5|3|6	14	4.67	5|3|2|6|5	-0.234465	0	0.79
ERK1	SNRPD2	0|3|3	6	2	0|0|0|3|2	-0.321928	0	0.69
ERK1	SNRPF	0|0|2	2	0.67	2|2|0|4|4	-2.55639	0	0.85
ERK1	SNRPN	4|4|7	15	5	3|0|2|8|4	-0.268817	0	0.79
ERK1	SNU13	0|3|0	3	1	0|3|2|5|0	-2	0	0.78
ERK1	SNX1	6|6|6	18	6	8|0|0|5|7	-0.321928	0	0.82
ERK1	SNX2	7|11|5	23	7.67	11|5|4|12|8	-0.577767	0	0.83
ERK1	SNX30	2|0|0	2	0.67	4|0|0|0|0	-1.59946	0	0.68
ERK1	SNX4	7|0|2	9	3	9|0|0|0|0	-0.577767	0	0.72
ERK1	SNX9	7|6|8	21	7	9|0|0|5|14	-0.713119	0	0.83
ERK1	SON	6|13|25	44	14.67	3|21|8|8|11	-0.120294	0	0.82
ERK1	SPAG9	23|16|22	61	20.33	16|0|0|11|11	0.594549	0	0.81
ERK1	SPART	3|2|0	5	1.67	3|0|0|3|0	-0.836501	0	0.74
ERK1	SRP68	7|14|13	34	11.33	6|2|2|13|8	0.111031	0	0.82
ERK1	SRPK2	0|2|0	2	0.67	0|0|2|0|2	-1.59946	0	0.69
ERK1	SRPRA	2|2|5	9	3	0|5|4|0|2	-0.577767	0	0.77
ERK1	SRPRB	5|3|3	11	3.67	2|5|4|3|3	-0.304006	0	0.77
ERK1	SRRM1	2|0|3	5	1.67	0|11|10|3|2	-2.64386	0	0.85
ERK1	SRRM2	13|12|9	34	11.33	0|72|70|6|11	-2.64386	0	0.85
ERK1	SRRT	0|2|3	5	1.67	0|6|4|2|2	-1.59946	0	0.81
ERK1	SRSF11	14|10|9	33	11	10|0|0|5|9	0.214125	0	0.8
ERK1	SRSF3	3|0|0	3	1	5|0|0|0|0	-1.32193	0	0.68
ERK1	SRSF6	2|0|0	2	0.67	0|2|3|0|0	-1.88897	0	0.73
ERK1	SSB	6|2|2	10	3.33	6|0|0|2|4	-0.577767	0	0.78
ERK1	SSR4	2|5|3	10	3.33	3|4|2|7|5	-0.836501	0	0.81
ERK1	SSRP1	4|7|11	22	7.33	9|5|6|12|8	-0.514573	0	0.82
ERK1	STAT1	4|2|0	6	2	10|2|0|2|2	-1.59946	0	0.81
ERK1	STAT3	6|4|2	12	4	7|0|0|7|4	-0.810966	0	0.81
ERK1	STAU1	0|2|3	5	1.67	2|0|0|0|5	-1.05889	0	0.76
ERK1	STIP1	3|2|0	5	1.67	4|0|0|3|6	-1.59946	0	0.81
ERK1	STMN1	3|8|10	21	7	6|0|0|7|7	0	0	0.79
ERK1	STOML2	0|4|6	10	3.33	0|0|5|3|4	-0.434403	0	0.76
ERK1	STRAP	12|12|13	37	12.33	13|0|0|14|15	-0.234465	0	0.84
ERK1	STT3A	2|4|0	6	2	5|12|11|11|2	-2.55639	0	0.85
ERK1	STT3B	0|0|2	2	0.67	0|4|3|0|0	-2.39593	0	0.78
ERK1	SUGT1	5|5|8	18	6	7|0|0|10|15	-1.05889	0	0.84
ERK1	SUMO1	0|2|0	2	0.67	0|0|0|3|3	-2.18442	0	0.76
ERK1	SUPT16H	8|13|14	35	11.67	10|18|19|18|16	-0.666576	0	0.85
ERK1	SUPT5H	2|7|5	14	4.67	2|0|2|3|5	0.226509	0	0.69
ERK1	SUPT6H	0|6|5	11	3.67	3|0|0|5|5	-0.454032	0	0.77
ERK1	SURF4	2|3|2	7	2.33	0|0|0|2|3	-0.104697	0	0.7
ERK1	SURF6	0|2|6	8	2.67	0|15|17|0|2	-2.55639	0	0.85
ERK1	SYAP1	6|2|3	11	3.67	12|0|0|6|6	-1.2863	0	0.83
ERK1	SYNCRIP	0|2|3	5	1.67	4|0|0|3|5	-1.4344	0	0.8
ERK1	SYNJ2	2|0|0	2	0.67	4|0|0|0|0	-1.59946	0	0.68
ERK1	Streptavidin	110|141|98	349	116.33	50|280|252|91|63	-1.18442	0	0.85
ERK1	TAF15	4|6|10	20	6.67	0|0|2|7|13	-0.577767	0	0.82
ERK1	TAGLN2	10|17|16	43	14.33	15|0|0|15|15	-0.0588937	0	0.83
ERK1	TARDBP	0|5|7	12	4	2|7|7|5|7	-0.810966	0	0.81
ERK1	TARS1	4|3|5	12	4	6|0|0|7|12	-1.25154	0	0.85
ERK1	TBC1D10B	2|3|0	5	1.67	5|0|0|0|0	-0.577767	0	0.68
ERK1	TBC1D4	5|2|5	12	4	0|3|2|0|4	0.189034	0	0.7
ERK1	TBL3	0|4|4	8	2.67	0|2|4|3|5	-0.761213	0	0.78
ERK1	TBRG4	0|5|0	5	1.67	0|6|0|0|3	-1.4344	0	0.77
ERK1	TCERG1	17|17|18	52	17.33	11|2|0|8|11	0.659925	0	0.8
ERK1	TCOF1	18|50|64	132	44	28|0|0|48|52	-0.184425	0	0.85
ERK1	TCP1	33|15|28	76	25.33	30|19|16|28|34	-0.340075	0	0.85
ERK1	TECR	2|0|2	4	1.33	3|2|3|0|0	-1.18442	0	0.75
ERK1	TES	0|3|4	7	2.33	0|0|0|3|5	-0.785875	0	0.77
ERK1	THOC2	10|5|10	25	8.33	5|5|0|9|4	0.250962	0	0.78
ERK1	THRAP3	26|39|52	117	39	21|0|0|29|36	0.263034	0	0.84
ERK1	TIMM50	5|8|8	21	7	2|13|6|6|7	-0.514573	0	0.83
ERK1	TIPRL	6|4|8	18	6	4|0|0|3|5	0.411426	0	0.7
ERK1	TJP2	2|5|6	13	4.33	2|0|0|2|5	0.31034	0	0.68
ERK1	TLE3	3|3|2	8	2.67	6|0|0|3|0	-0.761213	0	0.79
ERK1	TLN1	35|19|27	81	27	47|0|3|24|19	-0.395929	0	0.85
ERK1	TM9SF3	0|0|2	2	0.67	3|0|0|3|0	-2.18442	0	0.76
ERK1	TMED10	0|3|6	9	3	3|6|5|5|6	-1	0	0.8
ERK1	TMED5	0|2|0	2	0.67	0|0|0|2|3	-1.88897	0	0.73
ERK1	TMEM33	0|4|2	6	2	2|2|3|4|3	-0.810966	0	0.75
ERK1	TMOD3	3|0|2	5	1.67	3|0|0|3|4	-1.05889	0	0.77
ERK1	TMPO	6|6|13	25	8.33	4|3|3|7|10	-0.0291463	0	0.79
ERK1	TNIP1	5|4|3	12	4	5|0|0|4|0	-0.168123	0	0.77
ERK1	TNPO1	0|4|2	6	2	0|8|0|6|4	-1.78588	0	0.82
ERK1	TNPO3	2|0|0	2	0.67	4|0|0|0|0	-1.59946	0	0.68
ERK1	TOMM22	0|5|4	9	3	2|6|5|8|9	-1.51457	0	0.85
ERK1	TOMM40	0|3|3	6	2	0|4|3|4|5	-1.18442	0	0.85
ERK1	TOP1	7|14|13	34	11.33	9|20|12|20|18	-0.810966	0	0.85
ERK1	TOP2A	11|50|40	101	33.67	4|56|35|41|41	-0.535332	0	0.85
ERK1	TOP2B	6|3|2	11	3.67	5|33|8|7|3	-2.47393	0	0.85
ERK1	TP53BP2	8|5|7	20	6.67	10|0|0|3|4	-0.0740006	0	0.8
ERK1	TPD52	2|0|0	2	0.67	2|0|0|0|2	-1.59946	0	0.69
ERK1	TPD52L2	3|3|4	10	3.33	2|0|0|4|7	-0.713119	0	0.81
ERK1	TPR	73|77|82	232	77.33	30|0|0|59|25	0.799087	0	0.84
ERK1	TRAP1	7|43|24	74	24.67	10|48|40|40|28	-0.836501	0	0.85
ERK1	TRIM25	6|4|0	10	3.33	8|0|0|3|3	-0.713119	0	0.79
ERK1	TRIM28	18|39|49	106	35.33	22|5|0|34|25	0.263034	0	0.84
ERK1	TRIM33	3|3|4	10	3.33	4|0|0|0|3	-0.0740006	0	0.75
ERK1	TRIP13	7|6|4	17	5.67	5|7|5|6|5	-0.200913	0	0.8
ERK1	TRIR	9|10|11	30	10	13|0|0|10|10	-0.200913	0	0.83
ERK1	TRMT10C	0|2|0	2	0.67	2|7|3|0|0	-2.94342	0	0.85
ERK1	TRMT1L	0|0|2	2	0.67	3|0|2|3|0	-2.18442	0	0.76
ERK1	TSFM	2|0|0	2	0.67	0|4|3|2|2	-2.39593	0	0.85
ERK1	TSR1	0|0|6	6	2	4|0|0|3|3	-0.810966	0	0.68
ERK1	TTLL12	0|2|6	8	2.67	0|0|4|2|4	-0.577767	0	0.73
ERK1	TTN	0|3|4	7	2.33	3|0|4|0|3	-0.577767	0	0.75
ERK1	TUBB	11|10|14	35	11.67	10|14|19|12|11	-0.494109	0	0.84
ERK1	TUBB2A	3|0|0	3	1	2|6|3|2|0	-2.18442	0	0.8
ERK1	TUBB2B	0|4|2	6	2	0|0|0|2|4	-0.577767	0	0.71
ERK1	TUBB4B	14|12|11	37	12.33	6|13|16|9|9	-0.234465	0	0.84
ERK1	TUBB6	5|3|2	10	3.33	4|2|3|2|2	-0.0740006	0	0.72
ERK1	TUBG1	8|0|0	8	2.67	5|3|0|0|0	-0.577767	0	0.66
ERK1	TUBGCP2	3|0|0	3	1	5|0|0|0|0	-1.32193	0	0.68
ERK1	TUFM	8|27|18	53	17.67	12|43|29|36|32	-1.152	0	0.85
ERK1	TXNL1	5|0|2	7	2.33	5|0|0|0|2	-0.577767	0	0.72
ERK1	U2SURP	28|34|29	91	30.33	17|0|0|17|17	0.831877	0	0.8
ERK1	UBA1	0|0|2	2	0.67	2|0|0|0|4	-2.18442	0	0.76
ERK1	UBA2	0|2|3	5	1.67	0|2|3|3|4	-1.05889	0	0.77
ERK1	UBAP2L	11|13|19	43	14.33	10|0|0|3|11	0.454176	0	0.79
ERK1	UBB	3|12|15	30	10	4|9|9|21|25	-1.21759	0	0.85
ERK1	UBE2N	0|2|0	2	0.67	0|3|0|3|0	-2.18442	0	0.76
ERK1	UBE2O	14|7|8	29	9.67	10|0|0|7|0	0.189034	0	0.79
ERK1	UBLCP1	2|2|0	4	1.33	2|0|0|2|0	-0.577767	0	0.67
ERK1	UFD1	0|2|0	2	0.67	0|0|0|3|2	-1.88897	0	0.73
ERK1	UFL1	0|3|2	5	1.67	5|0|0|4|4	-1.4344	0	0.8
ERK1	UHRF1	2|5|0	7	2.33	0|3|0|9|3	-1.35845	0	0.81
ERK1	UNC45A	0|3|0	3	1	9|0|0|6|0	-2.94342	0	0.85
ERK1	UPF1	9|10|5	24	8	6|0|0|5|10	0	0	0.81
ERK1	UQCRC2	5|16|20	41	13.67	7|17|22|23|22	-0.713119	0	0.85
ERK1	USO1	6|4|0	10	3.33	6|3|2|7|2	-0.971431	0	0.81
ERK1	USP10	5|4|0	9	3	3|0|0|4|0	-0.217591	0	0.72
ERK1	USP14	3|4|6	13	4.33	10|0|0|5|9	-1.12029	0	0.83
ERK1	USP15	7|4|6	17	5.67	10|0|0|4|7	-0.577767	0	0.82
ERK1	USP7	3|5|6	14	4.67	7|0|0|7|6	-0.577767	0	0.81
ERK1	USP9X	12|6|3	21	7	7|6|4|4|5	0.111031	0	0.73
ERK1	UTP18	0|4|6	10	3.33	0|5|0|2|0	-0.0740006	0	0.68
ERK1	UTP3	0|6|8	14	4.67	0|0|0|3|5	0.226509	0	0.66
ERK1	UTP4	0|0|12	12	4	0|0|0|8|7	-0.915936	0	0.78
ERK1	UTP6	2|0|0	2	0.67	2|0|0|2|0	-1.59946	0	0.69
ERK1	VARS1	4|4|4	12	4	6|3|6|9|11	-1.32193	0	0.85
ERK1	VBP1	0|0|2	2	0.67	2|0|0|2|2	-1.59946	0	0.69
ERK1	VCPIP1	6|9|7	22	7.33	5|0|0|7|5	0.286881	0	0.77
ERK1	VDAC1	5|4|3	12	4	10|10|9|5|8	-1.32193	0	0.85
ERK1	VDAC2	5|6|8	19	6.33	7|11|13|13|13	-1.02915	0	0.85
ERK1	VDAC3	10|4|3	17	5.67	6|19|12|7|5	-1.4344	0	0.84
ERK1	VIM	35|30|24	89	29.67	29|53|42|30|25	-0.68966	0	0.85
ERK1	VPS35	0|0|2	2	0.67	0|0|0|0|6	-2.18442	0	0.75
ERK1	WAC	0|6|3	9	3	0|0|0|0|8	-0.415037	0	0.71
ERK1	WAPL	9|2|3	14	4.67	6|0|0|3|0	0.0565835	0	0.67
ERK1	WARS1	8|4|5	17	5.67	8|0|0|0|6	-0.304006	0	0.8
ERK1	WASHC2A	6|6|9	21	7	10|0|0|5|5	-0.104697	0	0.8
ERK1	WASL	3|0|0	3	1	3|0|0|2|0	-1.32193	0	0.71
ERK1	WDR11	4|0|4	8	2.67	6|0|0|0|2	-0.577767	0	0.76
ERK1	WDR3	0|3|0	3	1	0|9|6|3|0	-2.94342	0	0.85
ERK1	WDR70	3|3|4	10	3.33	0|0|0|2|4	0.15056	0	0.71
ERK1	WDR82	9|7|8	24	8	4|0|0|5|4	0.831877	0	0.66
ERK1	WIPI2	3|3|5	11	3.67	4|0|0|2|3	0.0703893	0	0.72
ERK1	WIZ	7|10|7	24	8	5|0|0|5|4	0.678072	0	0.67
ERK1	XPO1	10|7|7	24	8	8|21|12|10|3	-1.05889	0	0.85
ERK1	XPOT	4|4|3	11	3.67	3|4|3|2|0	0.0703893	0	0.73
ERK1	XRCC5	8|8|14	30	10	11|5|13|14|10	-0.434403	0	0.83
ERK1	XRCC6	9|15|11	35	11.67	11|6|7|16|13	-0.321928	0	0.83
ERK1	XRN1	5|4|6	15	5	6|0|0|4|4	0	0	0.77
ERK1	XRN2	3|2|0	5	1.67	4|4|3|4|0	-1.25154	0	0.85
ERK1	YARS1	5|12|6	23	7.67	12|11|8|8|12	-0.643856	0	0.83
ERK1	YBX1	4|14|10	28	9.33	3|47|42|16|14	-2.25154	0	0.85
ERK1	YJU2	0|6|5	11	3.67	2|0|0|5|5	-0.454032	0	0.77
ERK1	YTHDC2	3|0|0	3	1	7|2|0|0|0	-2.18442	0	0.79
ERK1	YTHDF2	2|3|4	9	3	2|8|5|2|2	-1.12029	0	0.82
ERK1	ZC3H14	13|16|19	48	16	5|0|0|13|14	0.250962	0	0.82
ERK1	ZC3H15	0|0|5	5	1.67	4|0|0|0|8	-1.8365	0	0.81
ERK1	ZC3H4	5|12|13	30	10	4|0|0|5|7	0.739848	0	0.65
ERK1	ZC3HAV1	7|4|2	13	4.33	4|0|0|7|4	-0.340075	0	0.78
ERK1	ZC3HC1	0|2|2	4	1.33	2|0|0|2|2	-0.577767	0	0.67
ERK1	ZCCHC8	6|5|8	19	6.33	5|0|0|3|2	0.659925	0	0.66
ERK1	ZFP91	2|0|2	4	1.33	2|0|0|2|2	-0.577767	0	0.67
ERK1	ZFR	9|21|31	61	20.33	4|4|4|21|23	-0.120294	0	0.84
ERK1	ZHX3	3|0|2	5	1.67	2|0|0|0|2	-0.268817	0	0.65
ERK1	ZNF207	2|3|4	9	3	2|0|0|0|3	0.263034	0	0.66
ERK1	ZNF280C	4|4|4	12	4	4|0|0|5|2	-0.168123	0	0.78
ERK1	ZNF326	3|0|3	6	2	2|11|7|0|0	-2.18442	0	0.85
ERK1	ZNF384	0|5|4	9	3	0|0|0|4|3	-0.217591	0	0.72
ERK1	ZNF512	3|0|0	3	1	11|0|0|0|0	-2.47393	0	0.81
ERK1	ZNF598	3|3|2	8	2.67	4|0|0|3|2	-0.395929	0	0.76
ERK1	ZNF638	7|9|9	25	8.33	5|0|0|8|6	0.250962	0	0.79
ERK1	ZRANB2	3|0|4	7	2.33	3|0|0|3|3	-0.358454	0	0.71
ERK1	ZYX	4|5|8	17	5.67	2|0|0|3|6	0.333424	0	0.7
ERK2	AKAP8	0|9|6	15	5	0|0|0|0|0	5.64386	1	0
ERK2	KIF11	3|4|4	11	3.67	0|0|0|0|0	5.19653	1	0
ERK2	LEO1	4|6|5	15	5	0|0|0|0|0	5.64386	1	0
ERK2	NOP14	4|7|5	16	5.33	0|0|0|0|0	5.73688	1	0
ERK2	PEA15	0|6|8	14	4.67	0|0|0|0|0	5.54442	1	0
ERK2	PPFIA1	5|5|0	10	3.33	0|0|0|0|0	5.05875	1	0
ERK2	RBM6	0|7|7	14	4.67	0|0|0|0|0	5.54442	1	0
ERK2	SYNE2	4|4|0	8	2.67	0|0|0|0|0	4.73715	1	0
ERK2	TNRC6B	0|4|5	9	3	0|0|0|0|0	4.90689	1	0
ERK2	TRPS1	0|6|7	13	4.33	0|0|0|0|0	5.43729	1	0
ERK2	ZNF687	3|4|4	11	3.67	0|0|0|0|0	5.19653	1	0
ERK2	ARFIP2	0|3|4	7	2.33	0|0|0|0|0	4.54411	0.99	0
ERK2	CDC5L	14|21|27	62	20.67	8|0|0|4|4	1.78241	0.99	0
ERK2	CDK12	0|3|6	9	3	0|0|0|0|0	4.90689	0.99	0
ERK2	CHAF1A	3|0|4	7	2.33	0|0|0|0|0	4.54411	0.99	0
ERK2	GOLGA3	4|3|2	9	3	0|0|0|0|0	4.90689	0.99	0
ERK2	MED17	0|3|4	7	2.33	0|0|0|0|0	4.54411	0.99	0
ERK2	MIDEAS	0|3|4	7	2.33	0|0|0|0|0	4.54411	0.99	0
ERK2	MRTFB	17|15|12	44	14.67	4|0|0|0|4	1.87578	0.99	0
ERK2	RBM20	0|3|4	7	2.33	0|0|0|0|0	4.54411	0.99	0
ERK2	RBM33	3|3|6	12	4	0|0|0|0|0	5.32193	0.99	0
ERK2	STIM2	0|4|3	7	2.33	0|0|0|0|0	4.54411	0.99	0
ERK2	SUGP1	14|14|18	46	15.33	3|0|0|2|4	2.13093	0.99	0
ERK2	WDR33	5|32|38	75	25	4|0|0|9|12	1.25096	0.99	0
ERK2	ARID3B	0|3|3	6	2	0|0|0|0|0	4.32193	0.98	0.01
ERK2	BAZ2A	3|0|3	6	2	0|0|0|0|0	4.32193	0.98	0.01
ERK2	BIRC6	3|3|0	6	2	0|0|0|0|0	4.32193	0.98	0.01
ERK2	CABIN1	0|3|3	6	2	0|0|0|0|0	4.32193	0.98	0.01
ERK2	JMJD1C	0|3|3	6	2	0|0|0|0|0	4.32193	0.98	0.01
ERK2	N4BP1	0|3|3	6	2	0|0|0|0|0	4.32193	0.98	0.01
ERK2	PEX5	3|0|3	6	2	0|0|0|0|0	4.32193	0.98	0.01
ERK2	TAF6	3|0|3	6	2	0|0|0|0|0	4.32193	0.98	0.01
ERK2	TAF7	0|3|3	6	2	0|0|0|0|0	4.32193	0.98	0.01
ERK2	TLK1	0|3|3	6	2	0|0|0|0|0	4.32193	0.98	0.01
ERK2	ZMAT2	0|3|3	6	2	0|0|0|0|0	4.32193	0.98	0.01
ERK2	MGA	0|2|5	7	2.33	0|0|0|0|0	4.54411	0.94	0.01
ERK2	RNF169	0|2|7	9	3	0|0|0|0|0	4.90689	0.94	0.01
ERK2	RPS6KA5	14|0|2	16	5.33	0|0|0|0|0	5.73688	0.94	0.01
ERK2	SFSWAP	2|5|2	9	3	0|0|0|0|0	4.90689	0.94	0.01
ERK2	UBR5	6|2|0	8	2.67	0|0|0|0|0	4.73715	0.94	0.01
ERK2	ANAPC4	0|2|4	6	2	0|0|0|0|0	4.32193	0.93	0.02
ERK2	CPSF4	3|2|2	7	2.33	0|0|0|0|0	4.54411	0.92	0.02
ERK2	EXOSC4	2|0|3	5	1.67	0|0|0|0|0	4.05918	0.92	0.02
ERK2	JMY	0|2|3	5	1.67	0|0|0|0|0	4.05918	0.92	0.02
ERK2	LEMD3	0|2|3	5	1.67	0|0|0|0|0	4.05918	0.92	0.02
ERK2	NUP58	2|3|2	7	2.33	0|0|0|0|0	4.54411	0.92	0.02
ERK2	PRMT1	3|0|2	5	1.67	0|0|0|0|0	4.05918	0.92	0.02
ERK2	PRR12	2|2|3	7	2.33	0|0|0|0|0	4.54411	0.92	0.02
ERK2	RPA3	2|0|3	5	1.67	0|0|0|0|0	4.05918	0.92	0.02
ERK2	RPL26L1	0|3|2	5	1.67	0|0|0|0|0	4.05918	0.92	0.02
ERK2	SH3D19	3|0|2	5	1.67	0|0|0|0|0	4.05918	0.92	0.02
ERK2	SLU7	0|3|2	5	1.67	0|0|0|0|0	4.05918	0.92	0.02
ERK2	SRM	0|2|3	5	1.67	0|0|0|0|0	4.05918	0.92	0.02
ERK2	TNRC6A	3|2|0	5	1.67	0|0|0|0|0	4.05918	0.92	0.02
ERK2	UGDH	0|2|3	5	1.67	0|0|0|0|0	4.05918	0.92	0.02
ERK2	ZFHX3	0|2|3	5	1.67	0|0|0|0|0	4.05918	0.92	0.02
ERK2	ZNF217	3|0|2	5	1.67	0|0|0|0|0	4.05918	0.92	0.02
ERK2	RBM27	2|7|10	19	6.33	0|0|0|0|2	2.66221	0.89	0.04
ERK2	CNIH4	2|0|2	4	1.33	0|0|0|0|0	3.7366	0.87	0.04
ERK2	DHX16	0|2|2	4	1.33	0|0|0|0|0	3.7366	0.87	0.04
ERK2	ETFA	0|2|2	4	1.33	0|0|0|0|0	3.7366	0.87	0.04
ERK2	FLYWCH2	2|0|2	4	1.33	0|0|0|0|0	3.7366	0.87	0.04
ERK2	HMGXB4	0|2|2	4	1.33	0|0|0|0|0	3.7366	0.87	0.04
ERK2	HNRNPUL1	0|2|2	4	1.33	0|0|0|0|0	3.7366	0.87	0.04
ERK2	LOC101060700	2|0|2	4	1.33	0|0|0|0|0	3.7366	0.87	0.04
ERK2	MPDU1	2|2|2	6	2	0|0|0|0|0	4.32193	0.87	0.04
ERK2	NOL10	0|2|2	4	1.33	0|0|0|0|0	3.7366	0.87	0.04
ERK2	PMS2	0|2|2	4	1.33	0|0|0|0|0	3.7366	0.87	0.04
ERK2	POLR3B	0|2|2	4	1.33	0|0|0|0|0	3.7366	0.87	0.04
ERK2	POM121C	2|2|0	4	1.33	0|0|0|0|0	3.7366	0.87	0.04
ERK2	PRPF18	0|2|2	4	1.33	0|0|0|0|0	3.7366	0.87	0.04
ERK2	RICTOR	2|2|0	4	1.33	0|0|0|0|0	3.7366	0.87	0.04
ERK2	RPA2	2|0|2	4	1.33	0|0|0|0|0	3.7366	0.87	0.04
ERK2	RREB1	0|9|7	16	5.33	0|0|0|0|2	2.41414	0.87	0.04
ERK2	STIM1	2|0|2	4	1.33	0|0|0|0|0	3.7366	0.87	0.04
ERK2	SUMO3	0|2|2	4	1.33	0|0|0|0|0	3.7366	0.87	0.04
ERK2	TFG	0|2|2	4	1.33	0|0|0|0|0	3.7366	0.87	0.04
ERK2	WDR5	2|0|2	4	1.33	0|0|0|0|0	3.7366	0.87	0.04
ERK2	ZFC3H1	2|2|0	4	1.33	0|0|0|0|0	3.7366	0.87	0.04
ERK2	ZC3H11A	11|29|33	73	24.33	11|0|2|9|10	1.21412	0.84	0.06
ERK2	PRPF40A	5|8|6	19	6.33	2|0|0|0|0	2.66221	0.79	0.06
ERK2	DHX8	7|9|15	31	10.33	2|0|0|0|4	1.78241	0.7	0.07
ERK2	SCAF1	2|8|9	19	6.33	0|3|0|0|0	2.07724	0.69	0.07
ERK2	ZBTB33	6|14|20	40	13.33	4|0|0|6|2	1.41684	0.69	0.07
ERK2	PHF3	9|10|20	39	13	4|0|0|2|3	1.89142	0.67	0.07
ERK2	ESF1	0|10|14	24	8	3|0|0|0|4	1.19535	0.66	0.07
ERK2	SYMPK	0|5|7	12	4	0|0|0|0|2	2	0.66	0.07
ERK2	PCF11	6|9|7	22	7.33	3|0|0|0|0	2.28983	0.64	0.08
ERK2	SMARCC1	8|6|8	22	7.33	3|0|0|0|0	2.28983	0.64	0.07
ERK2	TP53	8|16|27	51	17	4|6|4|0|6	1.5008	0.62	0.08
ERK2	CPSF2	6|5|5	16	5.33	0|0|0|2|0	2.41414	0.6	0.08
ERK2	RPS6KA3	11|11|8	30	10	5|2|0|0|0	1.51602	0.59	0.09
ERK2	DIDO1	18|18|24	60	20	5|0|0|6|8	1.51602	0.57	0.09
ERK2	VAPA	0|3|9	12	4	0|0|0|0|2	2	0.57	0.09
ERK2	FUBP1	8|2|6	16	5.33	2|0|0|2|2	1.41684	0.54	0.09
ERK2	SPEN	16|28|36	80	26.67	3|0|0|13|5	1.5656	0.53	0.09
ERK2	EHMT1	4|6|4	14	4.67	0|0|0|0|2	2.22342	0.52	0.1
ERK2	GATAD2A	8|8|11	27	9	3|2|0|2|3	1.58496	0.52	0.1
ERK2	NIPBL	4|4|6	14	4.67	0|0|0|0|2	2.22342	0.52	0.1
ERK2	ZBTB21	4|6|11	21	7	2|0|0|0|3	1.48543	0.52	0.11
ERK2	ZMYND8	6|3|4	13	4.33	0|0|0|2|0	2.11437	0.52	0.1
ERK2	CENPC	0|10|16	26	8.67	0|0|0|0|6	1.53107	0.51	0.11
ERK2	RBBP6	8|9|17	34	11.33	3|0|0|3|5	1.5008	0.51	0.11
ERK2	BICRA	0|0|5	5	1.67	0|0|0|0|0	4.05918	0.5	0.15
ERK2	CPVL	4|0|0	4	1.33	0|0|0|0|0	3.7366	0.5	0.17
ERK2	CRNKL1	0|5|0	5	1.67	0|0|0|0|0	4.05918	0.5	0.15
ERK2	GEMIN4	4|0|0	4	1.33	0|0|0|0|0	3.7366	0.5	0.17
ERK2	H2AC8	0|0|8	8	2.67	0|0|0|0|0	4.73715	0.5	0.13
ERK2	H4C11	234|34|36	304	101.33	70|69|66|47|43	0.545968	0.5	0.11
ERK2	HDGFL2	4|5|16	25	8.33	4|0|0|4|3	1.05658	0.5	0.21
ERK2	KDM2A	27|0|0	27	9	0|0|0|0|0	6.49185	0.5	0.11
ERK2	KDM3A	7|0|0	7	2.33	0|0|0|0|0	4.54411	0.5	0.13
ERK2	KHDRBS1	0|0|4	4	1.33	0|0|0|0|0	3.7366	0.5	0.17
ERK2	LAMA3	0|0|4	4	1.33	0|0|0|0|0	3.7366	0.5	0.17
ERK2	LRP1	0|0|6	6	2	0|0|0|0|0	4.32193	0.5	0.14
ERK2	MAPK3	313|13|2	328	109.33	0|32|0|0|0	2.77189	0.5	0.15
ERK2	MASTL	4|0|0	4	1.33	0|0|0|0|0	3.7366	0.5	0.17
ERK2	NUP50	6|13|25	44	14.67	7|0|0|4|8	0.970854	0.5	0.21
ERK2	PSMD14	0|4|0	4	1.33	0|0|0|0|0	3.7366	0.5	0.17
ERK2	TRIO	0|0|4	4	1.33	0|0|0|0|0	3.7366	0.5	0.17
ERK2	USF2	0|7|0	7	2.33	0|0|0|0|0	4.54411	0.5	0.13
ERK2	VIRMA	4|0|0	4	1.33	0|0|0|0|0	3.7366	0.5	0.17
ERK2	VPS13B	0|4|0	4	1.33	0|0|0|0|0	3.7366	0.5	0.17
ERK2	ZEB1	0|4|0	4	1.33	0|0|0|0|0	3.7366	0.5	0.17
ERK2	ZEB2	0|0|4	4	1.33	0|0|0|0|0	3.7366	0.5	0.17
ERK2	ARFGEF2	3|0|0	3	1	0|0|0|0|0	3.32193	0.49	0.21
ERK2	BUD13	0|0|3	3	1	0|0|0|0|0	3.32193	0.49	0.21
ERK2	CAAP1	3|0|0	3	1	0|0|0|0|0	3.32193	0.49	0.21
ERK2	CBX1	0|3|0	3	1	0|0|0|0|0	3.32193	0.49	0.21
ERK2	CDC40	0|3|0	3	1	0|0|0|0|0	3.32193	0.49	0.21
ERK2	CMTR1	3|0|0	3	1	0|0|0|0|0	3.32193	0.49	0.21
ERK2	CPSF1	9|27|17	53	17.67	8|0|0|6|9	1.05658	0.49	0.21
ERK2	CXorf56	0|0|3	3	1	0|0|0|0|0	3.32193	0.49	0.21
ERK2	DNAAF5	0|3|0	3	1	0|0|0|0|0	3.32193	0.49	0.21
ERK2	EIF4ENIF1	3|0|0	3	1	0|0|0|0|0	3.32193	0.49	0.21
ERK2	G3BP2	0|0|3	3	1	0|0|0|0|0	3.32193	0.49	0.21
ERK2	GNA11	0|0|3	3	1	0|0|0|0|0	3.32193	0.49	0.21
ERK2	GOPC	0|0|3	3	1	0|0|0|0|0	3.32193	0.49	0.21
ERK2	HELZ	3|0|0	3	1	0|0|0|0|0	3.32193	0.49	0.21
ERK2	IFI16	3|0|0	3	1	0|0|0|0|0	3.32193	0.49	0.21
ERK2	KIAA1143	0|0|3	3	1	0|0|0|0|0	3.32193	0.49	0.21
ERK2	KMT2B	0|0|3	3	1	0|0|0|0|0	3.32193	0.49	0.21
ERK2	LIMD1	0|3|0	3	1	0|0|0|0|0	3.32193	0.49	0.21
ERK2	LYPLA2	3|0|0	3	1	0|0|0|0|0	3.32193	0.49	0.21
ERK2	MEPCE	0|0|3	3	1	0|0|0|0|0	3.32193	0.49	0.21
ERK2	MLH1	0|0|3	3	1	0|0|0|0|0	3.32193	0.49	0.21
ERK2	MLLT6	0|0|3	3	1	0|0|0|0|0	3.32193	0.49	0.21
ERK2	MSN	0|0|3	3	1	0|0|0|0|0	3.32193	0.49	0.21
ERK2	NSRP1	0|0|3	3	1	0|0|0|0|0	3.32193	0.49	0.21
ERK2	NUP188	3|0|0	3	1	0|0|0|0|0	3.32193	0.49	0.21
ERK2	RNF40	0|0|3	3	1	0|0|0|0|0	3.32193	0.49	0.21
ERK2	RPP30	3|0|0	3	1	0|0|0|0|0	3.32193	0.49	0.21
ERK2	SASH1	3|0|0	3	1	0|0|0|0|0	3.32193	0.49	0.21
ERK2	SOWAHC	3|0|0	3	1	0|0|0|0|0	3.32193	0.49	0.21
ERK2	SPG11	0|3|0	3	1	0|0|0|0|0	3.32193	0.49	0.21
ERK2	TBC1D5	0|0|3	3	1	0|0|0|0|0	3.32193	0.49	0.21
ERK2	TBCE	0|0|3	3	1	0|0|0|0|0	3.32193	0.49	0.21
ERK2	TEX10	3|0|0	3	1	0|0|0|0|0	3.32193	0.49	0.21
ERK2	TRIP4	3|0|0	3	1	0|0|0|0|0	3.32193	0.49	0.21
ERK2	XDH	0|0|3	3	1	0|0|0|0|0	3.32193	0.49	0.21
ERK2	ZNF592	0|3|0	3	1	0|0|0|0|0	3.32193	0.49	0.21
ERK2	PSMC1	0|9|4	13	4.33	2|2|0|0|0	1.1177	0.48	0.3
ERK2	ADAM7	0|0|2	2	0.67	0|0|0|0|0	2.73769	0.44	0.31
ERK2	AGK	0|0|2	2	0.67	0|0|0|0|0	2.73769	0.44	0.31
ERK2	AP2A2	0|2|0	2	0.67	0|0|0|0|0	2.73769	0.44	0.31
ERK2	APBB1	0|2|0	2	0.67	0|0|0|0|0	2.73769	0.44	0.31
ERK2	ARHGEF12	2|0|0	2	0.67	0|0|0|0|0	2.73769	0.44	0.31
ERK2	ARID3A	2|0|0	2	0.67	0|0|0|0|0	2.73769	0.44	0.31
ERK2	ARMC6	0|0|2	2	0.67	0|0|0|0|0	2.73769	0.44	0.31
ERK2	ATG9A	0|0|2	2	0.67	0|0|0|0|0	2.73769	0.44	0.31
ERK2	ATM	0|0|2	2	0.67	0|0|0|0|0	2.73769	0.44	0.31
ERK2	ATP6V1C1	0|0|2	2	0.67	0|0|0|0|0	2.73769	0.44	0.31
ERK2	BAP1	2|0|0	2	0.67	0|0|0|0|0	2.73769	0.44	0.31
ERK2	BCAS3	0|0|2	2	0.67	0|0|0|0|0	2.73769	0.44	0.31
ERK2	BCORL1	2|0|0	2	0.67	0|0|0|0|0	2.73769	0.44	0.31
ERK2	BLVRA	0|2|0	2	0.67	0|0|0|0|0	2.73769	0.44	0.31
ERK2	BRD2	0|0|2	2	0.67	0|0|0|0|0	2.73769	0.44	0.31
ERK2	CAPN1	2|0|0	2	0.67	0|0|0|0|0	2.73769	0.44	0.31
ERK2	CBLB	0|2|0	2	0.67	0|0|0|0|0	2.73769	0.44	0.31
ERK2	CBLL1	0|2|0	2	0.67	0|0|0|0|0	2.73769	0.44	0.31
ERK2	CDK7	0|0|2	2	0.67	0|0|0|0|0	2.73769	0.44	0.31
ERK2	CHMP5	2|0|0	2	0.67	0|0|0|0|0	2.73769	0.44	0.31
ERK2	CLASP2	0|0|2	2	0.67	0|0|0|0|0	2.73769	0.44	0.31
ERK2	CLIC4	0|0|2	2	0.67	0|0|0|0|0	2.73769	0.44	0.31
ERK2	COL1A1	0|2|0	2	0.67	0|0|0|0|0	2.73769	0.44	0.31
ERK2	COLGALT1	0|0|2	2	0.67	0|0|0|0|0	2.73769	0.44	0.31
ERK2	CREBBP	2|0|0	2	0.67	0|0|0|0|0	2.73769	0.44	0.31
ERK2	CRTC2	2|0|0	2	0.67	0|0|0|0|0	2.73769	0.44	0.31
ERK2	CS	0|2|0	2	0.67	0|0|0|0|0	2.73769	0.44	0.31
ERK2	CSTF3	2|0|0	2	0.67	0|0|0|0|0	2.73769	0.44	0.31
ERK2	CUL2	0|2|0	2	0.67	0|0|0|0|0	2.73769	0.44	0.31
ERK2	CYP7B1	0|2|0	2	0.67	0|0|0|0|0	2.73769	0.44	0.31
ERK2	DDX51	0|2|0	2	0.67	0|0|0|0|0	2.73769	0.44	0.31
ERK2	DIAPH2	0|2|0	2	0.67	0|0|0|0|0	2.73769	0.44	0.31
ERK2	DIP2B	0|0|2	2	0.67	0|0|0|0|0	2.73769	0.44	0.31
ERK2	DOT1L	2|0|0	2	0.67	0|0|0|0|0	2.73769	0.44	0.31
ERK2	DSTYK	0|2|0	2	0.67	0|0|0|0|0	2.73769	0.44	0.31
ERK2	EED	0|2|0	2	0.67	0|0|0|0|0	2.73769	0.44	0.31
ERK2	EHMT2	0|2|0	2	0.67	0|0|0|0|0	2.73769	0.44	0.31
ERK2	EP300	2|0|0	2	0.67	0|0|0|0|0	2.73769	0.44	0.31
ERK2	ESS2	0|0|2	2	0.67	0|0|0|0|0	2.73769	0.44	0.31
ERK2	FANCD2	0|2|0	2	0.67	0|0|0|0|0	2.73769	0.44	0.31
ERK2	FRMD6	0|2|0	2	0.67	0|0|0|0|0	2.73769	0.44	0.31
ERK2	FRS2	0|0|2	2	0.67	0|0|0|0|0	2.73769	0.44	0.31
ERK2	GAB1	2|0|0	2	0.67	0|0|0|0|0	2.73769	0.44	0.31
ERK2	GNL3L	2|0|0	2	0.67	0|0|0|0|0	2.73769	0.44	0.31
ERK2	GTF2F1	4|2|5	11	3.67	0|0|0|0|2	1.87578	0.44	0.3
ERK2	GZF1	0|0|2	2	0.67	0|0|0|0|0	2.73769	0.44	0.31
ERK2	HSPG2	0|2|0	2	0.67	0|0|0|0|0	2.73769	0.44	0.31
ERK2	ICE2	0|0|2	2	0.67	0|0|0|0|0	2.73769	0.44	0.31
ERK2	INF2	2|0|0	2	0.67	0|0|0|0|0	2.73769	0.44	0.31
ERK2	IPO4	0|2|0	2	0.67	0|0|0|0|0	2.73769	0.44	0.31
ERK2	IRF2BP1	0|0|2	2	0.67	0|0|0|0|0	2.73769	0.44	0.31
ERK2	JUN	0|0|2	2	0.67	0|0|0|0|0	2.73769	0.44	0.31
ERK2	KIF2C	0|2|0	2	0.67	0|0|0|0|0	2.73769	0.44	0.31
ERK2	KIF5C	0|0|2	2	0.67	0|0|0|0|0	2.73769	0.44	0.31
ERK2	KIFC1	0|0|2	2	0.67	0|0|0|0|0	2.73769	0.44	0.31
ERK2	L3MBTL3	0|0|2	2	0.67	0|0|0|0|0	2.73769	0.44	0.31
ERK2	LDB1	0|0|2	2	0.67	0|0|0|0|0	2.73769	0.44	0.31
ERK2	MAP1S	0|2|0	2	0.67	0|0|0|0|0	2.73769	0.44	0.31
ERK2	MAP7D3	0|0|2	2	0.67	0|0|0|0|0	2.73769	0.44	0.31
ERK2	MAVS	0|0|2	2	0.67	0|0|0|0|0	2.73769	0.44	0.31
ERK2	MED11	2|0|0	2	0.67	0|0|0|0|0	2.73769	0.44	0.31
ERK2	MED20	0|0|2	2	0.67	0|0|0|0|0	2.73769	0.44	0.31
ERK2	MLLT1	0|0|2	2	0.67	0|0|0|0|0	2.73769	0.44	0.31
ERK2	MORC2	0|0|2	2	0.67	0|0|0|0|0	2.73769	0.44	0.31
ERK2	MRPL14	0|2|0	2	0.67	0|0|0|0|0	2.73769	0.44	0.31
ERK2	MRPS25	0|0|2	2	0.67	0|0|0|0|0	2.73769	0.44	0.31
ERK2	NAV1	2|0|0	2	0.67	0|0|0|0|0	2.73769	0.44	0.31
ERK2	NCBP3	0|0|2	2	0.67	0|0|0|0|0	2.73769	0.44	0.31
ERK2	NCOA2	0|2|0	2	0.67	0|0|0|0|0	2.73769	0.44	0.31
ERK2	NCOA6	2|0|0	2	0.67	0|0|0|0|0	2.73769	0.44	0.31
ERK2	NDC1	0|2|0	2	0.67	0|0|0|0|0	2.73769	0.44	0.31
ERK2	NDUFS6	0|2|0	2	0.67	0|0|0|0|0	2.73769	0.44	0.31
ERK2	NFIA	0|0|2	2	0.67	0|0|0|0|0	2.73769	0.44	0.31
ERK2	NKAP	2|0|0	2	0.67	0|0|0|0|0	2.73769	0.44	0.31
ERK2	NPAP1	0|2|0	2	0.67	0|0|0|0|0	2.73769	0.44	0.31
ERK2	NPEPL1	2|0|0	2	0.67	0|0|0|0|0	2.73769	0.44	0.31
ERK2	NSD1	2|0|0	2	0.67	0|0|0|0|0	2.73769	0.44	0.31
ERK2	NUP37	2|0|0	2	0.67	0|0|0|0|0	2.73769	0.44	0.31
ERK2	OAS3	2|0|0	2	0.67	0|0|0|0|0	2.73769	0.44	0.31
ERK2	PAK4	0|0|2	2	0.67	0|0|0|0|0	2.73769	0.44	0.31
ERK2	PDLIM3	0|2|0	2	0.67	0|0|0|0|0	2.73769	0.44	0.31
ERK2	PEAK1	2|0|0	2	0.67	0|0|0|0|0	2.73769	0.44	0.31
ERK2	PPIL2	0|0|2	2	0.67	0|0|0|0|0	2.73769	0.44	0.31
ERK2	PPP1CA	2|0|0	2	0.67	0|0|0|0|0	2.73769	0.44	0.31
ERK2	PPP1R18	2|0|0	2	0.67	0|0|0|0|0	2.73769	0.44	0.31
ERK2	PPP4R3B	0|0|2	2	0.67	0|0|0|0|0	2.73769	0.44	0.31
ERK2	PRDX4	0|0|2	2	0.67	0|0|0|0|0	2.73769	0.44	0.31
ERK2	PRKACB	0|0|2	2	0.67	0|0|0|0|0	2.73769	0.44	0.31
ERK2	PRPS1L1	0|2|0	2	0.67	0|0|0|0|0	2.73769	0.44	0.31
ERK2	RAB11FIP5	0|0|2	2	0.67	0|0|0|0|0	2.73769	0.44	0.31
ERK2	RBM12B	0|2|0	2	0.67	0|0|0|0|0	2.73769	0.44	0.31
ERK2	REV3L	2|0|0	2	0.67	0|0|0|0|0	2.73769	0.44	0.31
ERK2	RFX7	0|2|0	2	0.67	0|0|0|0|0	2.73769	0.44	0.31
ERK2	RRP7A	0|2|0	2	0.67	0|0|0|0|0	2.73769	0.44	0.31
ERK2	RRP9	0|0|2	2	0.67	0|0|0|0|0	2.73769	0.44	0.31
ERK2	RSBN1	0|0|2	2	0.67	0|0|0|0|0	2.73769	0.44	0.31
ERK2	SBNO2	2|0|0	2	0.67	0|0|0|0|0	2.73769	0.44	0.31
ERK2	SEC16A	4|5|2	11	3.67	2|0|0|0|0	1.87578	0.44	0.3
ERK2	SEC31A	0|2|0	2	0.67	0|0|0|0|0	2.73769	0.44	0.31
ERK2	SLAIN2	0|0|2	2	0.67	0|0|0|0|0	2.73769	0.44	0.31
ERK2	SLX4	0|0|2	2	0.67	0|0|0|0|0	2.73769	0.44	0.31
ERK2	SOAT1	0|0|2	2	0.67	0|0|0|0|0	2.73769	0.44	0.31
ERK2	SORBS1	0|2|0	2	0.67	0|0|0|0|0	2.73769	0.44	0.31
ERK2	SORCS2	0|0|2	2	0.67	0|0|0|0|0	2.73769	0.44	0.31
ERK2	SPNS1	0|0|2	2	0.67	0|0|0|0|0	2.73769	0.44	0.31
ERK2	SRSF1	2|0|0	2	0.67	0|0|0|0|0	2.73769	0.44	0.31
ERK2	ST7	0|0|2	2	0.67	0|0|0|0|0	2.73769	0.44	0.31
ERK2	STX5	0|0|2	2	0.67	0|0|0|0|0	2.73769	0.44	0.31
ERK2	SUCLA2	0|0|2	2	0.67	0|0|0|0|0	2.73769	0.44	0.31
ERK2	TAF1	0|2|0	2	0.67	0|0|0|0|0	2.73769	0.44	0.31
ERK2	TBC1D8B	0|0|2	2	0.67	0|0|0|0|0	2.73769	0.44	0.31
ERK2	TFAP2A	0|0|2	2	0.67	0|0|0|0|0	2.73769	0.44	0.31
ERK2	THOC6	2|0|0	2	0.67	0|0|0|0|0	2.73769	0.44	0.31
ERK2	TIMP2	0|2|0	2	0.67	0|0|0|0|0	2.73769	0.44	0.31
ERK2	TLK2	0|0|2	2	0.67	0|0|0|0|0	2.73769	0.44	0.31
ERK2	TMEM17	0|0|2	2	0.67	0|0|0|0|0	2.73769	0.44	0.31
ERK2	TNKS1BP1	2|0|0	2	0.67	0|0|0|0|0	2.73769	0.44	0.31
ERK2	TSC22D4	2|0|0	2	0.67	0|0|0|0|0	2.73769	0.44	0.31
ERK2	TTC37	2|0|0	2	0.67	0|0|0|0|0	2.73769	0.44	0.31
ERK2	U2AF2	0|0|2	2	0.67	0|0|0|0|0	2.73769	0.44	0.31
ERK2	UBE2I	0|2|0	2	0.67	0|0|0|0|0	2.73769	0.44	0.31
ERK2	UHRF1BP1L	2|0|0	2	0.67	0|0|0|0|0	2.73769	0.44	0.31
ERK2	UTP15	0|2|0	2	0.67	0|0|0|0|0	2.73769	0.44	0.31
ERK2	VAMP2	2|0|0	2	0.67	0|0|0|0|0	2.73769	0.44	0.31
ERK2	WASHC2C	2|0|0	2	0.67	0|0|0|0|0	2.73769	0.44	0.31
ERK2	WDCP	0|2|0	2	0.67	0|0|0|0|0	2.73769	0.44	0.31
ERK2	WDR77	2|0|0	2	0.67	0|0|0|0|0	2.73769	0.44	0.31
ERK2	YTHDC1	0|2|0	2	0.67	0|0|0|0|0	2.73769	0.44	0.31
ERK2	YWHAB	0|0|2	2	0.67	0|0|0|0|0	2.73769	0.44	0.31
ERK2	YWHAZ	2|0|0	2	0.67	0|0|0|0|0	2.73769	0.44	0.31
ERK2	ZBTB9	0|0|2	2	0.67	0|0|0|0|0	2.73769	0.44	0.31
ERK2	ZFYVE16	0|0|2	2	0.67	0|0|0|0|0	2.73769	0.44	0.31
ERK2	ZNF362	0|0|2	2	0.67	0|0|0|0|0	2.73769	0.44	0.31
ERK2	ZNF423	0|2|0	2	0.67	0|0|0|0|0	2.73769	0.44	0.31
ERK2	ZNF609	2|0|0	2	0.67	0|0|0|0|0	2.73769	0.44	0.31
ERK2	ZNF629	0|0|2	2	0.67	0|0|0|0|0	2.73769	0.44	0.31
ERK2	TCF20	8|17|28	53	17.67	5|0|0|0|11	1.14405	0.43	0.42
ERK2	XAB2	7|5|0	12	4	3|0|0|0|0	1.41684	0.41	0.42
ERK2	RBM26	10|15|27	52	17.33	9|0|0|8|10	0.863938	0.4	0.42
ERK2	POLR2A	2|5|9	16	5.33	2|3|2|2|0	1.09085	0.39	0.43
ERK2	RRP1B	4|9|5	18	6	0|2|0|2|3	1.26303	0.39	0.43
ERK2	LMO7	0|4|9	13	4.33	2|0|0|0|3	0.790772	0.38	0.43
ERK2	POLDIP3	0|2|6	8	2.67	2|0|0|0|0	1.41684	0.38	0.43
ERK2	ASCC3	11|3|0	14	4.67	4|0|0|0|0	1.22033	0.36	0.43
ERK2	BCOR	7|7|11	25	8.33	5|0|0|0|0	1.73552	0.36	0.43
ERK2	NUP54	2|5|3	10	3.33	2|0|0|0|0	1.73552	0.36	0.43
ERK2	SAP130	2|3|5	10	3.33	0|0|0|2|0	1.73552	0.36	0.43
ERK2	SMARCC2	0|4|4	8	2.67	0|0|0|2|0	1.41684	0.36	0.43
ERK2	CAMSAP2	4|3|7	14	4.67	3|0|0|0|0	1.63691	0.35	0.43
ERK2	DKC1	0|4|7	11	3.67	0|0|0|0|3	1.28688	0.35	0.43
ERK2	MPRIP	6|5|4	15	5	3|0|0|0|0	1.73552	0.35	0.43
ERK2	SAFB	5|12|24	41	13.67	0|4|3|8|9	0.687061	0.35	0.43
ERK2	UTP14A	0|5|6	11	3.67	0|0|0|0|3	1.28688	0.35	0.43
ERK2	ZMYM4	4|8|7	19	6.33	2|0|0|2|3	1.33914	0.35	0.43
ERK2	RPRD2	8|12|13	33	11	6|0|0|2|3	1.28688	0.33	0.43
ERK2	CTCF	0|3|7	10	3.33	0|0|0|3|0	1.15056	0.3	0.43
ERK2	ITSN1	2|2|5	9	3	0|0|0|0|2	1.58496	0.3	0.43
ERK2	RALBP1	2|5|0	7	2.33	2|0|0|0|0	1.22033	0.3	0.43
[truncated: 3,176 more rows]
