# Supplementary material for: CDK12 is hyperactivated and a synthetic-lethal target in BRAF-mutated melanoma
Source: Nat Commun. 2022 Oct 29;13:6457. doi: 10.1038/s41467-022-34179-8 (PMC9617877; doi:10.1038/s41467-022-34179-8)
Supplement: Supplementary file 4 — Supplementary Data 2 [file 41467_2022_34179_MOESM4_ESM.xlsx]

## Sheet: RNA-seq
Supplementary Data 2. Transcriptome of A375 and Colo829 cells treated with THZ531 (500 nM) for 6 hours compared to untreated cells.
List of up- and downregulated genes expressed as Log2 FC (THZ531/Control).
A375				Colo829				A375 and Colo829
Gene id	Gene	log2FC (THZ531/Control)	pvalue	Gene id	Gene	log2FC (THZ531/Control)	pvalue	Gene id	Gene	log2FC (THZ531/Control)	pvalue
ENSG00000247626.5	MARS2	0.710941858120368	1.44721606732179e-15	ENSG00000247626.5	MARS2	0.617184979687707	2.13120935430175e-14	ENSG00000247626.5	MARS2	0.664063	1.30448194599213e-10
ENSG00000121410.12	A1BG	0.0398740142030016	0.533214696491851	ENSG00000121410.12	A1BG	0.164528550361986	0.508031679166604	ENSG00000121410.12	A1BG	0.102201	0.393351913517297
ENSG00000148584.15	A1CF	-0.491431984678126	0.929698044329301	ENSG00000148584.15	A1CF	0	1	ENSG00000148584.15	A1CF	-0.245716	0.991390936685576
ENSG00000175899.14	A2M	0.446296762477288	0.000645313794113319	ENSG00000175899.14	A2M	0.373044202862143	5.98026016617754e-08	ENSG00000175899.14	A2M	0.40967	0.648697502165353
ENSG00000166535.20	A2ML1	0	1	ENSG00000166535.20	A2ML1	-0.453074529251139	0.925663497549228	ENSG00000166535.20	A2ML1	-0.226537	0.990425516448432
ENSG00000184389.9	A3GALT2	-0.399390211872193	0.950993751949976	ENSG00000184389.9	A3GALT2	0	1	ENSG00000184389.9	A3GALT2	-0.199695	0.991387363729878
ENSG00000128274.17	A4GALT	-0.350839359589709	0.294552136990484	ENSG00000128274.17	A4GALT	0.335081909256965	0.183136889657695	ENSG00000128274.17	A4GALT	-0.00787873	0.723052451360074
ENSG00000118017.4	A4GNT	0.557082654387792	0.740156364293172	ENSG00000118017.4	A4GNT	0.136738012380051	0.901359772797882	ENSG00000118017.4	A4GNT	0.34691	0.76227788563261
ENSG00000094914.14	AAAS	0.0730132449929766	0.38260504642802	ENSG00000094914.14	AAAS	0.137272192713132	0.0915533481883604	ENSG00000094914.14	AAAS	0.105143	0.715299392762434
ENSG00000081760.17	AACS	0.360427640875212	1.84358546209577e-06	ENSG00000081760.17	AACS	0.285618181510397	8.94015264785859e-05	ENSG00000081760.17	AACS	0.323023	9.63585042542236e-08
ENSG00000109576.14	AADAT	0.25220734510507	0.000946119008495914	ENSG00000109576.14	AADAT	0.356787826107539	0.000305791594784816	ENSG00000109576.14	AADAT	0.304498	0.545613780583552
ENSG00000103591.13	AAGAB	-0.0643078380622573	0.32718910598426	ENSG00000103591.13	AAGAB	0.0900991019793977	0.188213859336344	ENSG00000103591.13	AAGAB	0.0128956	0.969597395608958
ENSG00000115977.19	AAK1	-0.280519346708562	0.00874056827027644	ENSG00000115977.19	AAK1	0.166460109713718	0.114430032436749	ENSG00000115977.19	AAK1	-0.0570296	0.814079562696176
ENSG00000087884.14	AAMDC	0.361053750920145	0.0433400939797954	ENSG00000087884.14	AAMDC	-0.091502311066705	0.499273005977009	ENSG00000087884.14	AAMDC	0.134776	0.943647784208534
ENSG00000127837.9	AAMP	0.662705117109878	4.72053886822238e-28	ENSG00000127837.9	AAMP	1.03237150320245	6.067531402866e-68	ENSG00000127837.9	AAMP	0.847538	2.92377890950422e-27
ENSG00000129673.9	AANAT	0.853993168329474	0.425724477990387	ENSG00000129673.9	AANAT	-0.430582939895049	0.886295467843784	ENSG00000129673.9	AANAT	0.211705	0.623583538673123
ENSG00000131043.12	AAR2	0.393652481153621	3.94458912507868e-11	ENSG00000131043.12	AAR2	0.00756878329694466	0.912607489013013	ENSG00000131043.12	AAR2	0.200611	0.304261658446808
ENSG00000205002.4	AARD	0.134585626101549	0.617678882803384	ENSG00000205002.4	AARD	-0.0534860874340333	0.847857001240274	ENSG00000205002.4	AARD	0.0405498	0.871501931953034
ENSG00000090861.15	AARS	-0.358468970059523	2.02307890148916e-18	ENSG00000090861.15	AARS	-0.367215586508035	1.99294283807014e-19	ENSG00000090861.15	AARS	-0.362842	1.93822010197108e-08
ENSG00000124608.5	AARS2	-0.940455381617268	5.00855527496417e-21	ENSG00000124608.5	AARS2	-1.26116598463633	7.91042910799855e-52	ENSG00000124608.5	AARS2	-1.10081	4.70742919191692e-07
ENSG00000266967.7	AARSD1	0.461687694955345	0.174575555504423	ENSG00000266967.7	AARSD1	1.42912716714747	3.01880137219503e-06	ENSG00000266967.7	AARSD1	0.945407	5.03403519622837e-05
ENSG00000157426.14	AASDH	-1.94733647517666	2.23164156167128e-39	ENSG00000157426.14	AASDH	-2.53376740584905	2.91559434821913e-103	ENSG00000157426.14	AASDH	-2.24055	6.79089331731599e-17
ENSG00000149313.11	AASDHPPT	0.311441372655606	2.66803331312695e-08	ENSG00000149313.11	AASDHPPT	0.196870626942271	0.000789400089586199	ENSG00000149313.11	AASDHPPT	0.254156	0.110164479295456
ENSG00000008311.15	AASS	0.108342082276129	0.168056469461032	ENSG00000008311.15	AASS	-0.348620063607022	4.18976452269861e-05	ENSG00000008311.15	AASS	-0.120139	0.773587258301441
ENSG00000275700.5	AATF	-0.149238615506601	0.0011582125410298	ENSG00000275700.5	AATF	-0.0782481409331304	0.1118164078047	ENSG00000275700.5	AATF	-0.113743	0.687962041713686
ENSG00000181409.14	AATK	-2.6052827841647	0.000865564475609724	ENSG00000181409.14	AATK	-0.272991472268275	0.0937873340953486	ENSG00000181409.14	AATK	-1.43914	0.687690596763643
ENSG00000183044.12	ABAT	-1.7596321273565	2.65923617595596e-11	ENSG00000183044.12	ABAT	0.279758345338842	0.628316629651291	ENSG00000183044.12	ABAT	-0.739937	0.0493872411428204
ENSG00000165029.16	ABCA1	0.0533604328700035	0.688751573008989	ENSG00000165029.16	ABCA1	0.368879365742469	3.00001423659013e-07	ENSG00000165029.16	ABCA1	0.21112	0.611497251248219
ENSG00000154263.17	ABCA10	-0.342496876862914	0.0348278748968867	ENSG00000154263.17	ABCA10	-2.51084952000498	8.01977140694728e-05	ENSG00000154263.17	ABCA10	-1.42667	0.668222805205089
ENSG00000144452.15	ABCA12	-0.394498298061878	0.612966050328166	ENSG00000144452.15	ABCA12	-1.10636239146892	0.116037582400894	ENSG00000144452.15	ABCA12	-0.75043	0.175348035385009
ENSG00000179869.15	ABCA13	-0.428456990009927	0.171581741417374	ENSG00000179869.15	ABCA13	-0.811046184470656	0.0789367103588084	ENSG00000179869.15	ABCA13	-0.619752	0.135865823052403
ENSG00000107331.17	ABCA2	0.500015732432988	9.21430701392241e-07	ENSG00000107331.17	ABCA2	0.584208129683711	3.68072955553049e-12	ENSG00000107331.17	ABCA2	0.542112	0.108724418443863
ENSG00000167972.14	ABCA3	-0.618371393582559	0.50643337672895	ENSG00000167972.14	ABCA3	-0.150477368377904	0.598347866291695	ENSG00000167972.14	ABCA3	-0.384424	0.840368000684013
ENSG00000198691.13	ABCA4	0	1	ENSG00000198691.13	ABCA4	2.07890974402403	0.104576701183863	ENSG00000198691.13	ABCA4	1.03945	0.0875442887846283
ENSG00000154265.16	ABCA5	1.12052543316744	1.25289699335015e-15	ENSG00000154265.16	ABCA5	0.84539597169111	1.80395055245697e-13	ENSG00000154265.16	ABCA5	0.982961	0.0252870746482706
ENSG00000154262.13	ABCA6	-0.297689099518547	0.664834155837484	ENSG00000154262.13	ABCA6	-0.338537596136848	0.665580890443402	ENSG00000154262.13	ABCA6	-0.318113	0.570881378826533
ENSG00000064687.12	ABCA7	0.877926119983863	0.0245725512018213	ENSG00000064687.12	ABCA7	0.504023424002686	0.0676707047269333	ENSG00000064687.12	ABCA7	0.690975	0.0731185097676503
ENSG00000141338.14	ABCA8	-0.312288409732135	0.447682954007839	ENSG00000141338.14	ABCA8	0.308637623256377	0.638828278025394	ENSG00000141338.14	ABCA8	-0.00182539	0.713591395650986
ENSG00000154258.17	ABCA9	0.124635892644532	0.748035493322625	ENSG00000154258.17	ABCA9	-1.33152893211266	2.78510031123888e-05	ENSG00000154258.17	ABCA9	-0.603447	0.298746493705925
ENSG00000085563.14	ABCB1	0.612719609106605	5.21022487555993e-06	ENSG00000085563.14	ABCB1	0.544122464313417	0.0757674140082391	ENSG00000085563.14	ABCB1	0.578421	0.454691282847347
ENSG00000135776.5	ABCB10	-0.285832663026435	0.00211501672031911	ENSG00000135776.5	ABCB10	-0.507603907966235	5.296051654183e-10	ENSG00000135776.5	ABCB10	-0.396718	0.000176350174411054
ENSG00000073734.10	ABCB11	0	1	ENSG00000073734.10	ABCB11	-0.453074529251139	0.936966635542733	ENSG00000073734.10	ABCB11	-0.226537	0.991389507507242
ENSG00000005471.17	ABCB4	-0.474791427023461	0.246670261018396	ENSG00000005471.17	ABCB4	-1.56594136645935	0.00142285127982643	ENSG00000005471.17	ABCB4	-1.02037	0.15389663937371
ENSG00000004846.16	ABCB5	0.0592478324380597	0.928144248290688	ENSG00000004846.16	ABCB5	-1.37491608258717	2.76684816259746e-85	ENSG00000004846.16	ABCB5	-0.657834	0.443369370434293
ENSG00000115657.14	ABCB6	0.0954879388755394	0.781752296968306	ENSG00000115657.14	ABCB6	-0.133688931108788	0.61645012536212	ENSG00000115657.14	ABCB6	-0.0191005	0.848978387336043
ENSG00000131269.19	ABCB7	0.322495072992723	0.00021285689838799	ENSG00000131269.19	ABCB7	0.497914860119323	1.09740487290612e-09	ENSG00000131269.19	ABCB7	0.410205	0.000242729746890475
ENSG00000197150.12	ABCB8	-0.541957369999396	2.32971040973469e-05	ENSG00000197150.12	ABCB8	-0.308073603727387	0.00592253956644166	ENSG00000197150.12	ABCB8	-0.425015	0.0567465310705986
ENSG00000150967.18	ABCB9	0.00339716257862044	0.981097782341543	ENSG00000150967.18	ABCB9	-0.28312326517428	0.0126943911843873	ENSG00000150967.18	ABCB9	-0.139863	0.399945992092388
ENSG00000103222.19	ABCC1	-0.215698428008686	0.00842966720257326	ENSG00000103222.19	ABCC1	0.109739048977495	0.154696410613511	ENSG00000103222.19	ABCC1	-0.0529797	0.67439294852675
ENSG00000124574.15	ABCC10	-0.371891472841794	0.0253962562031034	ENSG00000124574.15	ABCC10	-0.967542034726093	3.39795372740613e-10	ENSG00000124574.15	ABCC10	-0.669717	0.000233907084507548
ENSG00000121270.15	ABCC11	-0.788876905210744	0.906505103507905	ENSG00000121270.15	ABCC11	-1.6138450901696	0.257818904391089	ENSG00000121270.15	ABCC11	-1.20136	0.392548111288195
ENSG00000140798.16	ABCC12	-0.920224616914822	0.591014408614767	ENSG00000140798.16	ABCC12	0	1	ENSG00000140798.16	ABCC12	-0.460112	0.585056032500387
ENSG00000023839.12	ABCC2	-0.366089197334066	4.50131799466825e-05	ENSG00000023839.12	ABCC2	-1.10107630866462	1.85627029860145e-08	ENSG00000023839.12	ABCC2	-0.733583	0.556546341331009
ENSG00000108846.16	ABCC3	-0.801056868346696	0.0177599952322521	ENSG00000108846.16	ABCC3	0.295922878086847	0.400929886617643	ENSG00000108846.16	ABCC3	-0.252567	0.542111787849042
ENSG00000125257.16	ABCC4	0.0861319994207808	0.120987830247283	ENSG00000125257.16	ABCC4	0.0537387071055555	0.385926559420944	ENSG00000125257.16	ABCC4	0.0699354	0.62639147489137
ENSG00000114770.17	ABCC5	0.993193167906375	1.47698417074448e-50	ENSG00000114770.17	ABCC5	0.96078504470491	1.78804343270232e-66	ENSG00000114770.17	ABCC5	0.976989	0.00419899940114896
ENSG00000091262.15	ABCC6	-0.491431984678126	0.855108439668263	ENSG00000091262.15	ABCC6	-0.77349823833609	0.696906441937434	ENSG00000091262.15	ABCC6	-0.632465	0.59134944864356
ENSG00000006071.14	ABCC8	0.104460586281445	0.801056709168976	ENSG00000006071.14	ABCC8	0.231929774985995	0.866024467229816	ENSG00000006071.14	ABCC8	0.168195	0.797659072432428
ENSG00000101986.12	ABCD1	-0.223405942943892	0.0998383468848475	ENSG00000101986.12	ABCD1	-0.808843291299358	6.58473601358368e-10	ENSG00000101986.12	ABCD1	-0.516125	0.00325020822769124
ENSG00000173208.4	ABCD2	2.10057769588999	0.0314526066649645	ENSG00000173208.4	ABCD2	1.54262544333354	0.0239501894201258	ENSG00000173208.4	ABCD2	1.8216	0.00102159493489638
ENSG00000117528.14	ABCD3	0.435704867236687	6.37528291964473e-10	ENSG00000117528.14	ABCD3	0.382131582123019	8.23100530137105e-08	ENSG00000117528.14	ABCD3	0.408918	1.74524737118601e-05
ENSG00000119688.21	ABCD4	-0.285205244544531	0.0196938799995251	ENSG00000119688.21	ABCD4	-0.411663011654045	0.00022701802375617	ENSG00000119688.21	ABCD4	-0.348434	0.00101248200453727
ENSG00000164163.11	ABCE1	0.0671493473697176	0.183156741567651	ENSG00000164163.11	ABCE1	-0.105126149704127	0.059942486155171	ENSG00000164163.11	ABCE1	-0.0189884	0.775476314809368
ENSG00000204574.13	ABCF1	0.000389048725971008	0.993240485827216	ENSG00000204574.13	ABCF1	-0.022654177046066	0.668699654387471	ENSG00000204574.13	ABCF1	-0.0111326	0.948400481938772
ENSG00000033050.9	ABCF2	-0.535612794336734	4.57129838961389e-08	ENSG00000033050.9	ABCF2	-0.555775328460085	1.39268016469825e-06	ENSG00000033050.9	ABCF2	-0.545694	0.0810039195665378
ENSG00000161204.11	ABCF3	0.356223684176053	1.18411237155339e-05	ENSG00000161204.11	ABCF3	0.670840444071283	2.23554191962212e-21	ENSG00000161204.11	ABCF3	0.513532	0.033922139883653
ENSG00000160179.18	ABCG1	-0.362159007620955	0.517892441124576	ENSG00000160179.18	ABCG1	-0.955419235162234	0.507746786830222	ENSG00000160179.18	ABCG1	-0.658789	0.390255678873715
ENSG00000118777.12	ABCG2	0.120588579414822	0.410020789758624	ENSG00000118777.12	ABCG2	-0.0498197207898254	0.696642535218278	ENSG00000118777.12	ABCG2	0.0353844	0.862110710526896
ENSG00000172350.10	ABCG4	0.593725646442713	0.67497032604348	ENSG00000172350.10	ABCG4	-0.284605749291833	0.652944863967554	ENSG00000172350.10	ABCG4	0.15456	0.862341174804169
ENSG00000138075.14	ABCG5	-0.0481867052890435	0.81470622368263	ENSG00000138075.14	ABCG5	-2.08827623897798	8.67362156621338e-10	ENSG00000138075.14	ABCG5	-1.06823	0.059268094456401
ENSG00000143921.9	ABCG8	-0.503850798153638	0.917705933624446	ENSG00000143921.9	ABCG8	0.130950061244199	0.903534563493708	ENSG00000143921.9	ABCG8	-0.18645	0.990428614731258
ENSG00000143994.14	ABHD1	0.980466074676998	0.172261861505629	ENSG00000143994.14	ABHD1	-0.198454637272496	0.719396410418311	ENSG00000143994.14	ABHD1	0.391006	0.607849727136679
ENSG00000144827.9	ABHD10	0.497445013131159	4.70375843192452e-14	ENSG00000144827.9	ABHD10	0.372408643248729	5.48507124400737e-10	ENSG00000144827.9	ABHD10	0.434927	0.0449699930814227
ENSG00000106077.18	ABHD11	-1.28837477396806	1.73236874057631e-09	ENSG00000106077.18	ABHD11	-0.638281259926599	1.27847765377865e-05	ENSG00000106077.18	ABHD11	-0.963328	0.0389576114582987
ENSG00000100997.20	ABHD12	0.700692042902485	4.49563411176939e-23	ENSG00000100997.20	ABHD12	0.489658585562157	1.79643782330179e-15	ENSG00000100997.20	ABHD12	0.595175	0.0192664920226696
ENSG00000131969.15	ABHD12B	-1.0572199867199	0.786572313487021	ENSG00000131969.15	ABHD12B	0	1	ENSG00000131969.15	ABHD12B	-0.52861	0.905823594085393
ENSG00000139826.6	ABHD13	0.895663185702613	6.87385728495841e-29	ENSG00000139826.6	ABHD13	0.721537729633299	4.00896630987499e-20	ENSG00000139826.6	ABHD13	0.8086	3.03793851849677e-32
ENSG00000248487.9	ABHD14A	0.204664709392831	0.53632787294215	ENSG00000248487.9	ABHD14A	0.489847926559408	0.0884209569596436	ENSG00000248487.9	ABHD14A	0.347256	0.19416440638793
ENSG00000114786.16	ABHD14A-ACY1	0.00292725247557352	0.826674649583305	ENSG00000114786.16	ABHD14A-ACY1	0.016898685830125	0.840227348247224	ENSG00000114786.16	ABHD14A-ACY1	0.00991297	0.882891606413318
ENSG00000114779.19	ABHD14B	0.232678827998752	0.00923821595073739	ENSG00000114779.19	ABHD14B	0.222667187133711	0.0157961704392305	ENSG00000114779.19	ABHD14B	0.227673	0.169394455739372
ENSG00000168792.5	ABHD15	-1.72345933154267	9.93894223702583e-26	ENSG00000168792.5	ABHD15	-1.78013907807081	1.09315792095163e-37	ENSG00000168792.5	ABHD15	-1.7518	5.39396644210115e-29
ENSG00000204427.12	ABHD16A	-0.234410155493328	0.585452990494226	ENSG00000204427.12	ABHD16A	1.08650061084461	0.00204885476925007	ENSG00000204427.12	ABHD16A	0.426045	0.0742512831919721
ENSG00000183260.7	ABHD16B	0.842267761789195	0.682216227539486	ENSG00000183260.7	ABHD16B	-0.753871340095946	0.434328855825324	ENSG00000183260.7	ABHD16B	0.0441982	0.959319282799133
ENSG00000129968.15	ABHD17A	0.905413251912154	3.57388029714072e-06	ENSG00000129968.15	ABHD17A	1.18801454881205	2.86069602446644e-12	ENSG00000129968.15	ABHD17A	1.04671	2.78980100107461e-05
ENSG00000107362.13	ABHD17B	1.31783686638093	6.28812628634129e-83	ENSG00000107362.13	ABHD17B	1.19521228259923	1.06749919293076e-75	ENSG00000107362.13	ABHD17B	1.25652	1.64477041914239e-48
ENSG00000136379.12	ABHD17C	-0.694177570371966	2.45809991317088e-35	ENSG00000136379.12	ABHD17C	-0.622059096656901	5.9722657014305e-37	ENSG00000136379.12	ABHD17C	-0.658118	0.00525224476651942
ENSG00000164074.15	ABHD18	-2.42500367055411	2.4939156631845e-35	ENSG00000164074.15	ABHD18	-1.97398547913113	1.05829413693187e-42	ENSG00000164074.15	ABHD18	-2.19949	1.57536695403724e-19
ENSG00000140526.18	ABHD2	-0.959812658170012	5.60163830793321e-78	ENSG00000140526.18	ABHD2	-1.37053578508631	9.78486718644045e-194	ENSG00000140526.18	ABHD2	-1.16517	1.54374025421518e-16
ENSG00000158201.10	ABHD3	0.13068171400676	0.251494670136671	ENSG00000158201.10	ABHD3	-0.149918642509062	0.196462468199949	ENSG00000158201.10	ABHD3	-0.00961846	0.960596273949586
ENSG00000100439.10	ABHD4	-0.974418369773333	2.61070643101611e-07	ENSG00000100439.10	ABHD4	-1.00266152619638	4.82567624311649e-12	ENSG00000100439.10	ABHD4	-0.98854	0.000253579778924391
ENSG00000011198.10	ABHD5	0.976076967335981	2.98447618355608e-49	ENSG00000011198.10	ABHD5	1.03355091798571	4.75901822645746e-54	ENSG00000011198.10	ABHD5	1.00481	2.63741712548058e-26
ENSG00000163686.15	ABHD6	-1.04310396224789	9.72444880048133e-18	ENSG00000163686.15	ABHD6	-1.98807961655059	1.22125058404965e-62	ENSG00000163686.15	ABHD6	-1.51559	4.23837309235859e-22
ENSG00000127220.6	ABHD8	-0.411752999529768	0.104976244955993	ENSG00000127220.6	ABHD8	-1.44445020334466	2.61006710559748e-07	ENSG00000127220.6	ABHD8	-0.928102	0.000106667933844465
ENSG00000136754.17	ABI1	1.03226282138682	7.62695457941566e-49	ENSG00000136754.17	ABI1	1.16483769877177	1.36983514658949e-68	ENSG00000136754.17	ABI1	1.09855	3.95581292756698e-20
ENSG00000138443.16	ABI2	-0.191501490209395	0.00393902188855325	ENSG00000138443.16	ABI2	-0.117340306214757	0.046927661161644	ENSG00000138443.16	ABI2	-0.154421	0.110652437955369
ENSG00000108798.9	ABI3	-0.952759400438453	0.812379899209544	ENSG00000108798.9	ABI3	0	1	ENSG00000108798.9	ABI3	-0.47638	0.868958117936649
ENSG00000154175.17	ABI3BP	0.0562465857340593	0.628888453890343	ENSG00000154175.17	ABI3BP	-0.693371548606789	0.349308726842569	ENSG00000154175.17	ABI3BP	-0.318562	0.922329595877858
ENSG00000119328.12	ABITRAM	-0.418035425687528	5.14102588715631e-06	ENSG00000119328.12	ABITRAM	-0.55929989657778	7.9445159457197e-11	ENSG00000119328.12	ABITRAM	-0.488668	1.0827697906045e-11
ENSG00000097007.19	ABL1	0.301062346660448	2.09406517638178e-07	ENSG00000097007.19	ABL1	0.441197509657041	2.21343104142757e-15	ENSG00000097007.19	ABL1	0.37113	5.87622016122791e-10
ENSG00000143322.21	ABL2	-0.0669025728538255	0.252826342779618	ENSG00000143322.21	ABL2	-0.167551017417516	0.00251048080910526	ENSG00000143322.21	ABL2	-0.117227	0.0156647349176543
ENSG00000099204.20	ABLIM1	0.0488847375567794	0.534606308917421	ENSG00000099204.20	ABLIM1	-0.489560664689913	0.000239146377545724	ENSG00000099204.20	ABLIM1	-0.220338	0.786748642505171
ENSG00000163995.20	ABLIM2	-0.500137332332105	0.848006395988968	ENSG00000163995.20	ABLIM2	-0.295007608797156	0.644295559457979	ENSG00000163995.20	ABLIM2	-0.397572	0.625521448078036
ENSG00000173210.19	ABLIM3	-0.559248527990127	0.00347676896001654	ENSG00000173210.19	ABLIM3	-0.41347550137248	0.00126213640986021	ENSG00000173210.19	ABLIM3	-0.486362	0.30872425451809
ENSG00000175164.15	ABO	0.853993168329474	0.604588256554725	ENSG00000175164.15	ABO	0	1	ENSG00000175164.15	ABO	0.426997	0.690566295922759
ENSG00000159842.15	ABR	-1.31852157252243	2.1802809757285e-109	ENSG00000159842.15	ABR	-1.53451916640782	1.53819592988287e-161	ENSG00000159842.15	ABR	-1.42652	5.17850823616197e-85
ENSG00000174429.4	ABRA	0	1	ENSG00000174429.4	ABRA	0.582344281503206	0.774828023920197	ENSG00000174429.4	ABRA	0.291172	0.787936799956032
ENSG00000146386.8	ABRACL	0.656164412094236	3.73527299825392e-15	ENSG00000146386.8	ABRACL	0.624257106755927	9.51741976651571e-15	ENSG00000146386.8	ABRACL	0.640211	5.43299481551975e-12
ENSG00000163322.14	ABRAXAS1	-0.806077115353962	6.05759597253758e-09	ENSG00000163322.14	ABRAXAS1	-0.800056170140884	2.18005549327876e-13	ENSG00000163322.14	ABRAXAS1	-0.803067	0.000635507037454395
ENSG00000165660.8	ABRAXAS2	-0.844250164667507	6.154794983198e-30	ENSG00000165660.8	ABRAXAS2	-1.78839029295629	2.61593204603285e-67	ENSG00000165660.8	ABRAXAS2	-1.31632	0.00633779108147756
ENSG00000146109.5	ABT1	0.0418478150907085	0.635067406183278	ENSG00000146109.5	ABT1	0.286847055056436	0.000742726541612395	ENSG00000146109.5	ABT1	0.164347	0.0634731671294053
ENSG00000114626.18	ABTB1	-0.89779904731837	0.000289518106615098	ENSG00000114626.18	ABTB1	-0.270116521687035	0.125675390133257	ENSG00000114626.18	ABTB1	-0.583958	0.292245350442638
ENSG00000166016.6	ABTB2	0.745462637612293	6.26346714733232e-10	ENSG00000166016.6	ABTB2	0.118799191291668	0.307525211408481	ENSG00000166016.6	ABTB2	0.432131	0.000950207770592416
ENSG00000285772.1	AC000120.2	0.59589257095957	0.781838756344265	ENSG00000285772.1	AC000120.2	0	1	ENSG00000285772.1	AC000120.2	0.297946	0.787938178434234
ENSG00000283208.2	AC001226.2	-1.27052877188313	0.219025652237315	ENSG00000283208.2	AC001226.2	-0.522449767820707	0.539750301365336	ENSG00000283208.2	AC001226.2	-0.896489	0.209222367688355
ENSG00000268533.1	AC003002.2	0.0425233823933104	0.871160737707934	ENSG00000268533.1	AC003002.2	-0.453074529251139	0.891866031320842	ENSG00000268533.1	AC003002.2	-0.205276	0.983836709749478
ENSG00000269533.5	AC003002.3	1.08076257376096	0.247205907635952	ENSG00000269533.5	AC003002.3	1.09575698519735	0.220872435782911	ENSG00000269533.5	AC003002.3	1.08826	0.0678892631910551
ENSG00000268163.1	AC004076.1	0	1	ENSG00000268163.1	AC004076.1	-0.430582939895049	0.936966635542733	ENSG00000268163.1	AC004076.1	-0.215291	0.991389507507242
ENSG00000285162.1	AC004593.3	0	1	ENSG00000285162.1	AC004593.3	-0.453074529251139	0.936966635542733	ENSG00000285162.1	AC004593.3	-0.226537	0.991389507507242
ENSG00000282936.2	AC004706.3	-0.763198825436033	0.00244788185724601	ENSG00000282936.2	AC004706.3	-0.571689284453362	0.0162440833202633	ENSG00000282936.2	AC004706.3	-0.667444	0.0011526701853777
ENSG00000284292.1	AC004922.1	1.5505540737344	0.149300039236629	ENSG00000284292.1	AC004922.1	1.75561092912849	0.0692907876304776	ENSG00000284292.1	AC004922.1	1.65308	0.0143648731860736
ENSG00000251537.4	AC005324.3	-1.23589092928396	0.48142783349819	ENSG00000251537.4	AC005324.3	0.348225455621219	0.601521169274709	ENSG00000251537.4	AC005324.3	-0.443833	0.839903163775048
ENSG00000258472.8	AC005726.1	-2.2877166624898	0.0271052891070728	ENSG00000258472.8	AC005726.1	-1.124175739321	0.135982051408351	ENSG00000258472.8	AC005726.1	-1.70595	0.0113746015355813
ENSG00000255639.3	AC005833.1	0.104460586281445	0.861358568533167	ENSG00000255639.3	AC005833.1	0.985370752072909	0.274044042578438	ENSG00000255639.3	AC005833.1	0.544916	0.359793939442418
ENSG00000258881.6	AC007040.2	-1.20676123993983	0.000569280121050128	ENSG00000258881.6	AC007040.2	-0.813806710559848	0.0168425412435762	ENSG00000258881.6	AC007040.2	-1.01028	2.44398426825638e-05
ENSG00000277639.2	AC007906.2	-1.24833020195749	0.00607227476581919	ENSG00000277639.2	AC007906.2	-2.40057954319264	3.11032976969429e-07	ENSG00000277639.2	AC007906.2	-1.82445	6.613145248371e-09
ENSG00000285188.1	AC008397.2	-0.55336918856626	0.916504909228891	ENSG00000285188.1	AC008397.2	0.5673209522751	0.733919408042708	ENSG00000285188.1	AC008397.2	0.00697588	0.875478341989408
ENSG00000285868.1	AC008676.3	-1.18577897772076	0.621368093820341	ENSG00000285868.1	AC008676.3	-0.592808930641332	0.629336749624582	ENSG00000285868.1	AC008676.3	-0.889294	0.450530259000751
ENSG00000268655.2	AC008687.4	1.42110197334836	0.0820065993410095	ENSG00000268655.2	AC008687.4	1.58290037954958	0.0393744408050054	ENSG00000268655.2	AC008687.4	1.502	0.00336407769067258
ENSG00000268790.5	AC008764.4	-0.729357275684942	0.76615380939458	ENSG00000268790.5	AC008764.4	-0.430582939895049	0.922372571209854	ENSG00000268790.5	AC008764.4	-0.57997	0.781468125472442
ENSG00000267179.1	AC008770.2	-0.491431984678126	0.929696030948495	ENSG00000267179.1	AC008770.2	-0.430582939895049	0.936966635542733	ENSG00000267179.1	AC008770.2	-0.461007	0.905823594085393
ENSG00000258311.5	AC009779.3	-1.15717968117688	0.0852599138708361	ENSG00000258311.5	AC009779.3	-0.903768754608855	0.0420848092033729	ENSG00000258311.5	AC009779.3	-1.03047	0.0312134021107284
ENSG00000250803.6	AC010255.3	-0.55336918856626	0.929698044329301	ENSG00000250803.6	AC010255.3	-0.453074529251139	0.936966635542733	ENSG00000250803.6	AC010255.3	-0.503222	0.905825013379472
ENSG00000261341.6	AC010325.1	0.513392049685226	0.618779196288084	ENSG00000261341.6	AC010325.1	0.108458471888109	0.774443435575401	ENSG00000261341.6	AC010325.1	0.310925	0.63527668860214
ENSG00000230626.4	AC011005.1	-0.0483870129245016	0.736347371448405	ENSG00000230626.4	AC011005.1	-1.19583801448447	0.477123473630626	ENSG00000230626.4	AC011005.1	-0.622113	0.420115596931562
ENSG00000266826.2	AC011195.2	0	1	ENSG00000266826.2	AC011195.2	-0.453074529251139	0.936966635542733	ENSG00000266826.2	AC011195.2	-0.226537	0.991390936685576
ENSG00000258674.5	AC011448.1	-1.81217123378598	0.111040675449224	ENSG00000258674.5	AC011448.1	0.561533001139248	0.424791952589333	ENSG00000258674.5	AC011448.1	-0.625319	0.185194851794922
ENSG00000279765.3	AC013394.1	3.02481351901546	1.43108520274447e-14	ENSG00000279765.3	AC013394.1	4.44745298623132	2.78077179639426e-37	ENSG00000279765.3	AC013394.1	3.73613	2.59558803671415e-22
ENSG00000226690.8	AC013470.2	0.557082654387792	0.445656614805112	ENSG00000226690.8	AC013470.2	-2.3823289102128	0.0498222971296963	ENSG00000226690.8	AC013470.2	-0.912623	0.117934628957656
ENSG00000173867.10	AC013489.1	0.194017008515152	0.819478485242654	ENSG00000173867.10	AC013489.1	-0.597323151839649	0.62680282974736	ENSG00000173867.10	AC013489.1	-0.201653	0.779396468342933
ENSG00000284526.1	AC015802.6	-0.0362239841914755	0.985049467851873	ENSG00000284526.1	AC015802.6	-0.823783324199458	0.00164998766743724	ENSG00000284526.1	AC015802.6	-0.430004	0.0946246801277333
ENSG00000180953.11	AC015871.1	-0.883241975676157	0.00301281860916517	ENSG00000180953.11	AC015871.1	-2.01551185836875	5.29854618760982e-08	ENSG00000180953.11	AC015871.1	-1.44938	0.00079991239187056
ENSG00000285480.1	AC021097.2	0.575111575784263	0.76527752248231	ENSG00000285480.1	AC021097.2	-0.109449172171915	0.818658271745592	ENSG00000285480.1	AC021097.2	0.232831	0.994608102237031
ENSG00000286261.1	AC022137.3	-0.990874592056959	0.690974366336833	ENSG00000286261.1	AC022137.3	-2.18138476161132	0.111627440803414	ENSG00000286261.1	AC022137.3	-1.58613	0.110158345261718
ENSG00000257390.5	AC023055.1	-0.945170119084767	0.0539022619293828	ENSG00000257390.5	AC023055.1	-0.690789865664207	0.227084878181754	ENSG00000257390.5	AC023055.1	-0.81798	0.0178858646411257
ENSG00000288436.1	AC024558.2	-1.30773201491991	0.412086864298282	ENSG00000288436.1	AC024558.2	-0.883657469146188	0.614224667965289	ENSG00000288436.1	AC024558.2	-1.09569	0.331485598190839
ENSG00000284484.1	AC025287.4	0	1	ENSG00000284484.1	AC025287.4	0	1	ENSG00000284484.1	AC025287.4	0	1
ENSG00000286094.1	AC026740.3	-0.491431984678126	0.910000290035845	ENSG00000286094.1	AC026740.3	0.360489468599879	0.729569680146349	ENSG00000286094.1	AC026740.3	-0.0654713	0.872403891153765
ENSG00000284934.1	AC048338.2	0	1	ENSG00000284934.1	AC048338.2	1.14387728264245	0.645283524493699	ENSG00000284934.1	AC048338.2	0.571939	0.690562710610289
ENSG00000286190.1	AC055839.2	1.92100368056811	5.93808610479283e-05	ENSG00000286190.1	AC055839.2	1.35803738633978	0.0247011349021249	ENSG00000286190.1	AC055839.2	1.63952	7.95339028316431e-05
ENSG00000285551.1	AC067752.1	0	1	ENSG00000285551.1	AC067752.1	0	1	ENSG00000285551.1	AC067752.1	0	1
ENSG00000250644.3	AC068580.4	-0.245600179454285	0.889102782185243	ENSG00000250644.3	AC068580.4	-0.0853100141918557	0.899176410637124	ENSG00000250644.3	AC068580.4	-0.165455	0.947390420948204
ENSG00000285938.1	AC072022.2	1.83407567830005	0.0890233255485042	ENSG00000285938.1	AC072022.2	1.70838029900567	0.0558316868129239	ENSG00000285938.1	AC072022.2	1.77123	0.00888348123006441
ENSG00000284691.1	AC073111.4	0.483474739054602	0.0594082428575932	ENSG00000284691.1	AC073111.4	0.318690039063913	0.189791178969635	ENSG00000284691.1	AC073111.4	0.401082	0.0435969020784758
ENSG00000272822.2	AC073610.2	0	1	ENSG00000272822.2	AC073610.2	0	1	ENSG00000272822.2	AC073610.2	0	1
ENSG00000285253.1	AC090517.4	0.00371346582153231	0.842238627927432	ENSG00000285253.1	AC090517.4	-0.542278521988278	0.977406675489416	ENSG00000285253.1	AC090517.4	-0.269283	0.951169867573272
ENSG00000285077.2	AC091057.6	2.1822306270813	2.5219320231257e-17	ENSG00000285077.2	AC091057.6	3.27663120443919	2.29049718783933e-25	ENSG00000285077.2	AC091057.6	2.72943	1.4259185569474e-15
ENSG00000275674.1	AC091167.6	0	1	ENSG00000275674.1	AC091167.6	0.561533001139248	0.774828023920197	ENSG00000275674.1	AC091167.6	0.280767	0.787938178434234
ENSG00000273155.1	AC092587.1	0.0532318562341548	0.907142719933591	ENSG00000273155.1	AC092587.1	0	1	ENSG00000273155.1	AC092587.1	0.0266159	0.873829692731881
ENSG00000249773.3	AC092647.5	-0.916733565902988	0.543134812117795	ENSG00000249773.3	AC092647.5	-0.430582939895049	0.861303367809677	ENSG00000249773.3	AC092647.5	-0.673658	0.445733302935649
ENSG00000260643.2	AC092718.3	-0.432515789864567	0.561882254640827	ENSG00000260643.2	AC092718.3	0.0124558201139771	0.442136178962507	ENSG00000260643.2	AC092718.3	-0.21003	0.475833243741848
ENSG00000284512.1	AC092718.8	-0.732490694790203	0.379348476850753	ENSG00000284512.1	AC092718.8	0.572161098140526	0.469379126636303	ENSG00000284512.1	AC092718.8	-0.0801648	0.792386303265092
ENSG00000233757.6	AC092835.1	0.238740855061474	0.272024742734239	ENSG00000233757.6	AC092835.1	-0.48554263584675	0.126648038747931	ENSG00000233757.6	AC092835.1	-0.123401	0.871118982424033
ENSG00000267561.2	AC093155.3	0.557082654387792	0.781838756344265	ENSG00000267561.2	AC093155.3	-0.472185050693108	0.936966635542733	ENSG00000267561.2	AC093155.3	0.0424488	0.888744808795056
ENSG00000170846.17	AC093323.1	0.458533108155855	1.54429948657343e-06	ENSG00000170846.17	AC093323.1	0.263380564535448	0.0320798076292811	ENSG00000170846.17	AC093323.1	0.360957	0.36179822016129
ENSG00000285043.1	AC093512.2	-0.966949995370547	0.0620903111935115	ENSG00000285043.1	AC093512.2	-0.764225330410846	0.134791766926392	ENSG00000285043.1	AC093512.2	-0.865588	0.011319167634956
ENSG00000285458.1	AC093827.5	0.107387838757018	0.950302212062241	ENSG00000285458.1	AC093827.5	0.0449770784631123	0.829618577986982	ENSG00000285458.1	AC093827.5	0.0761825	0.850353133167497
ENSG00000188897.9	AC099489.1	0	1	ENSG00000188897.9	AC099489.1	-0.704222547760583	0.271420806156035	ENSG00000188897.9	AC099489.1	-0.352111	0.615101638421754
ENSG00000283189.2	AC104452.1	0	1	ENSG00000283189.2	AC104452.1	-0.430582939895049	0.936966635542733	ENSG00000283189.2	AC104452.1	-0.215291	0.991390936685576
ENSG00000260007.3	AC107871.1	-1.61993308295224	0.000681486768133561	ENSG00000260007.3	AC107871.1	-2.11447354829296	0.00296194718552233	ENSG00000260007.3	AC107871.1	-1.8672	0.000638565444214534
ENSG00000284773.1	AC114490.3	-0.643444955426168	0.976248470874183	ENSG00000284773.1	AC114490.3	-1.10713326976282	0.264851267092444	ENSG00000284773.1	AC114490.3	-0.875289	0.774671646479212
ENSG00000241149.3	AC115220.1	0.709706625693946	0.493127167794491	ENSG00000241149.3	AC115220.1	-0.453074529251139	0.830034577016766	ENSG00000241149.3	AC115220.1	0.128316	0.58567101568101
ENSG00000036549.13	AC118549.1	-0.58650595825214	9.17248725263865e-20	ENSG00000036549.13	AC118549.1	-0.905009139405726	1.34593456639074e-34	ENSG00000036549.13	AC118549.1	-0.745758	0.0869727211542859
ENSG00000283761.1	AC118553.2	0.453213707438346	0.480267034281229	ENSG00000283761.1	AC118553.2	1.52582530405343	0.0498014389250009	ENSG00000283761.1	AC118553.2	0.98952	0.0593361951211509
ENSG00000283765.1	AC131160.1	0	1	ENSG00000283765.1	AC131160.1	0.671692231949346	0.737666342806255	ENSG00000283765.1	AC131160.1	0.335846	0.761104364373466
ENSG00000183889.12	AC138969.1	-0.187376290218046	0.945379604805189	ENSG00000183889.12	AC138969.1	0	1	ENSG00000183889.12	AC138969.1	-0.0936881	0.99138879290817
ENSG00000262165.2	AC233723.1	1.57812146589676	0.0954823254361159	ENSG00000262165.2	AC233723.1	0.827540765771366	0.541649627861933	ENSG00000262165.2	AC233723.1	1.20283	0.0836162071433029
ENSG00000241489.8	AC244197.3	-1.78654601362177	0.146394641615153	ENSG00000241489.8	AC244197.3	0.860083843130284	0.183783719354523	ENSG00000241489.8	AC244197.3	-0.463231	0.987122944722787
ENSG00000286106.1	AC253572.1	1.72793722733771	0.014700693606108	ENSG00000286106.1	AC253572.1	1.51224888208157	0.0139643597397479	ENSG00000286106.1	AC253572.1	1.62009	0.000629376851635937
ENSG00000060971.18	ACAA1	0.503121383684837	1.15947635107673e-07	ENSG00000060971.18	ACAA1	0.495146062613482	2.37443439683676e-11	ENSG00000060971.18	ACAA1	0.499134	0.254834058473246
ENSG00000167315.18	ACAA2	0.103553430990424	0.31298504951122	ENSG00000167315.18	ACAA2	-0.259593349568186	0.057435474505416	ENSG00000167315.18	ACAA2	-0.07802	0.98038268639221
ENSG00000278540.5	ACACA	-0.336519820952301	6.30482711722773e-14	ENSG00000278540.5	ACACA	-0.332198833853962	1.19516134429551e-14	ENSG00000278540.5	ACACA	-0.334359	3.12685296567183e-26
ENSG00000076555.15	ACACB	-0.0581652782532114	0.646068993636139	ENSG00000076555.15	ACACB	-0.797697968801137	1.46043238602608e-09	ENSG00000076555.15	ACACB	-0.427932	0.00773927040384566
ENSG00000111271.14	ACAD10	-0.943682802382051	1.10600213727579e-13	ENSG00000111271.14	ACAD10	-0.83281293938831	2.96881675214314e-10	ENSG00000111271.14	ACAD10	-0.888248	2.379068121107e-10
ENSG00000240303.8	ACAD11	-0.695734172913799	0.171215998245233	ENSG00000240303.8	ACAD11	-0.533794042245718	0.205627961093725	ENSG00000240303.8	ACAD11	-0.614764	0.205043561968318
ENSG00000151498.11	ACAD8	0.258041096728986	0.0120294463993477	ENSG00000151498.11	ACAD8	-0.13923495527934	0.216031726616092	ENSG00000151498.11	ACAD8	0.0594031	0.607958550804955
ENSG00000177646.19	ACAD9	-0.453172396707263	3.27902767872616e-09	ENSG00000177646.19	ACAD9	-0.811812556602792	1.24610951258548e-32	ENSG00000177646.19	ACAD9	-0.632492	5.65789881995417e-06
ENSG00000115361.8	ACADL	-0.0817399325935302	0.9598117895271	ENSG00000115361.8	ACADL	-0.99935089563956	0.541162457437901	ENSG00000115361.8	ACADL	-0.540545	0.902292954823293
ENSG00000117054.13	ACADM	-0.123291924883523	0.17274851923474	ENSG00000117054.13	ACADM	-0.589572399696914	6.71547640831945e-13	ENSG00000117054.13	ACADM	-0.356432	0.0311136156675702
ENSG00000122971.9	ACADS	0.235374589335829	0.3670415784557	ENSG00000122971.9	ACADS	0.201076810697198	0.264203502704678	ENSG00000122971.9	ACADS	0.218226	0.667764142631237
ENSG00000196177.12	ACADSB	-0.440277407760066	3.3108980173951e-06	ENSG00000196177.12	ACADSB	-0.554200736185356	3.39193243801335e-10	ENSG00000196177.12	ACADSB	-0.497239	2.18984280161616e-13
ENSG00000072778.20	ACADVL	0.547174823880617	2.08815749147151e-29	ENSG00000072778.20	ACADVL	0.703278265715541	9.5821155771956e-49	ENSG00000072778.20	ACADVL	0.625227	3.10569224421733e-21
ENSG00000157766.17	ACAN	-0.165641887277922	0.428734808413804	ENSG00000157766.17	ACAN	0.0687060895601936	0.748387789064518	ENSG00000157766.17	ACAN	-0.0484679	0.804849858861804
ENSG00000072818.12	ACAP1	0.421383252546548	0.550001433557082	ENSG00000072818.12	ACAP1	0.731577924868176	0.216173787876089	ENSG00000072818.12	ACAP1	0.576481	0.160947445474539
ENSG00000114331.15	ACAP2	-0.328655579376974	0.00185777259930005	ENSG00000114331.15	ACAP2	-0.325454188915264	0.000614392021342704	ENSG00000114331.15	ACAP2	-0.327055	0.437313837944147
ENSG00000131584.19	ACAP3	-0.188008509079594	0.176002109338574	ENSG00000131584.19	ACAP3	0.0756676931109093	0.564594131344493	ENSG00000131584.19	ACAP3	-0.0561704	0.665088596182996
ENSG00000075239.14	ACAT1	0.358844407500634	3.21197660736246e-10	ENSG00000075239.14	ACAT1	0.198327417315166	0.000341916082672963	ENSG00000075239.14	ACAT1	0.278586	1.53343475115164e-05
ENSG00000120437.9	ACAT2	0.300577747344219	1.89472132414399e-05	ENSG00000120437.9	ACAT2	0.15106160884066	0.111394704277662	ENSG00000120437.9	ACAT2	0.22582	0.556776242206451
ENSG00000182827.9	ACBD3	-0.204508733754514	0.00386612193643886	ENSG00000182827.9	ACBD3	-0.200310983000028	0.00144304613684719	ENSG00000182827.9	ACBD3	-0.20241	0.0738887763007874
ENSG00000181513.14	ACBD4	-1.27039572723656	0.00060433131544308	ENSG00000181513.14	ACBD4	-1.35755427408465	5.17714658894407e-08	ENSG00000181513.14	ACBD4	-1.31398	0.00265906421819514
ENSG00000107897.19	ACBD5	0.285941057248579	1.7375176786146e-05	ENSG00000107897.19	ACBD5	0.354785989847809	5.75220692962769e-07	ENSG00000107897.19	ACBD5	0.320364	0.0231915233707378
ENSG00000230124.8	ACBD6	0.416441908215628	5.04783008920494e-11	ENSG00000230124.8	ACBD6	0.379612889852476	1.60695370962263e-09	ENSG00000230124.8	ACBD6	0.398027	1.48554002678723e-08
ENSG00000176244.7	ACBD7	0.88963418352949	1.71573143484658e-09	ENSG00000176244.7	ACBD7	0.60588211478177	0.0770077230376693	ENSG00000176244.7	ACBD7	0.747758	0.286404407681474
ENSG00000110455.14	ACCS	-0.315714761334418	0.264888052958262	ENSG00000110455.14	ACCS	-0.505932823127718	0.0117053660397169	ENSG00000110455.14	ACCS	-0.410824	0.055021536066519
ENSG00000205126.2	ACCSL	0	1	ENSG00000205126.2	ACCSL	0.327167394452891	0.909145400491323	ENSG00000205126.2	ACCSL	0.163584	0.916831421815228
ENSG00000102977.16	ACD	-0.684736425801885	1.98527060551442e-07	ENSG00000102977.16	ACD	-0.74139163901	2.93072517782878e-05	ENSG00000102977.16	ACD	-0.713064	0.113983025858927
ENSG00000159640.16	ACE	-0.55336918856626	0.876998423021969	ENSG00000159640.16	ACE	-0.576511871475691	0.730463742480901	ENSG00000159640.16	ACE	-0.564941	0.663207372755813
ENSG00000130234.10	ACE2	-1.43129283789747	0.469471621246262	ENSG00000130234.10	ACE2	0	1	ENSG00000130234.10	ACE2	-0.715646	0.45437389125943
ENSG00000177076.6	ACER2	0.456701996875558	0.142185385630049	ENSG00000177076.6	ACER2	0.0174296776631024	0.896957332952613	ENSG00000177076.6	ACER2	0.237066	0.497220569108866
ENSG00000078124.12	ACER3	-0.129042532287587	0.139386993309222	ENSG00000078124.12	ACER3	-0.82428202316205	2.47434034051802e-25	ENSG00000078124.12	ACER3	-0.476662	3.04774856099853e-05
ENSG00000087085.15	ACHE	1.84448019800431	0.120190095497848	ENSG00000087085.15	ACHE	1.25012335243005	0.0728236679770478	ENSG00000087085.15	ACHE	1.5473	0.0519454037095948
ENSG00000100813.14	ACIN1	-0.0399186560559812	0.375107781463549	ENSG00000100813.14	ACIN1	0.503237380746651	1.06842431584928e-31	ENSG00000100813.14	ACIN1	0.231659	0.0282801622625099
ENSG00000213088.12	ACKR1	-1.10904634980508	0.732926987674676	ENSG00000213088.12	ACKR1	0	1	ENSG00000213088.12	ACKR1	-0.554523	0.719933581074114
ENSG00000144648.16	ACKR2	0.747386197081412	0.564817432850277	ENSG00000144648.16	ACKR2	-0.883657469146188	0.603795488174913	ENSG00000144648.16	ACKR2	-0.0681356	0.980582172461729
ENSG00000144476.6	ACKR3	2.15846201979868	0.442246997492837	ENSG00000144476.6	ACKR3	0	1	ENSG00000144476.6	ACKR3	1.07923	0.502691414344387
ENSG00000129048.7	ACKR4	0.243535398927774	0.800131292595149	ENSG00000129048.7	ACKR4	1.67635449779382	0.132161441609393	ENSG00000129048.7	ACKR4	0.959945	0.126873001291714
ENSG00000131473.17	ACLY	-0.0776358828539241	0.0904854113236064	ENSG00000131473.17	ACLY	-0.124478615003131	0.00742021844590141	ENSG00000131473.17	ACLY	-0.101057	0.00493659189604657
ENSG00000153086.14	ACMSD	0	1	ENSG00000153086.14	ACMSD	-0.472185050693108	0.936966635542733	ENSG00000153086.14	ACMSD	-0.236093	0.991390936685576
ENSG00000122729.19	ACO1	0.507804100058179	2.00538801182099e-11	ENSG00000122729.19	ACO1	0.203928059612968	0.00185442242122898	ENSG00000122729.19	ACO1	0.355866	0.305022278902015
ENSG00000100412.16	ACO2	0.171146156087511	0.0101767148006618	ENSG00000100412.16	ACO2	0.0739868678844182	0.175681010172527	ENSG00000100412.16	ACO2	0.122567	0.73282551253096
ENSG00000184227.8	ACOT1	0.729102840384039	0.112454865310826	ENSG00000184227.8	ACOT1	0.323675066362135	0.466204555449569	ENSG00000184227.8	ACOT1	0.526389	0.0837029842553909
ENSG00000162390.17	ACOT11	-1.82937436122535	0.0773162126071869	ENSG00000162390.17	ACOT11	-2.06524234910164	0.00662774514151867	ENSG00000162390.17	ACOT11	-1.94731	0.00555272957645404
ENSG00000172497.9	ACOT12	0.557082654387792	0.484547399194854	ENSG00000172497.9	ACOT12	-0.602445503228981	0.663205943879961	ENSG00000172497.9	ACOT12	-0.0226814	0.903836540766488
ENSG00000112304.11	ACOT13	-0.529966667844345	0.00159144924342594	ENSG00000112304.11	ACOT13	-0.986139265181643	9.78099337464144e-31	ENSG00000112304.11	ACOT13	-0.758053	0.149827682475281
ENSG00000119673.14	ACOT2	0.19876875272429	0.630064944903605	ENSG00000119673.14	ACOT2	0.580175822607685	0.0432713116316842	ENSG00000119673.14	ACOT2	0.389472	0.0829611148078443
ENSG00000177465.4	ACOT4	0	1	ENSG00000177465.4	ACOT4	-1.05552789311113	0.187959403871987	ENSG00000177465.4	ACOT4	-0.527764	0.238205297640348
ENSG00000205669.4	ACOT6	0	1	ENSG00000205669.4	ACOT6	0	1	ENSG00000205669.4	ACOT6	0	1
ENSG00000097021.19	ACOT7	0.313316622898375	1.64809506175817e-05	ENSG00000097021.19	ACOT7	0.107393519787854	0.136743205629168	ENSG00000097021.19	ACOT7	0.210355	0.344009039578748
ENSG00000101473.17	ACOT8	-0.0759059712568106	0.516415849007947	ENSG00000101473.17	ACOT8	-0.504826340800964	0.000138106997602014	ENSG00000101473.17	ACOT8	-0.290366	0.00551459064550978
ENSG00000123130.17	ACOT9	0.305872132948354	4.07095945957711e-07	ENSG00000123130.17	ACOT9	0.355878883520585	6.18206619813542e-09	ENSG00000123130.17	ACOT9	0.330876	0.00179306151238841
ENSG00000161533.12	ACOX1	-0.312435832199615	0.000143998296914248	ENSG00000161533.12	ACOX1	-0.682191666452644	7.98348864995028e-19	ENSG00000161533.12	ACOX1	-0.497314	3.68611206473997e-07
ENSG00000168306.13	ACOX2	0.224212929934633	0.223170307168851	ENSG00000168306.13	ACOX2	-0.0595562288461249	0.766795953452598	ENSG00000168306.13	ACOX2	0.0823284	0.740247644406009
ENSG00000087008.16	ACOX3	-0.381297816852451	0.00455999480728118	ENSG00000087008.16	ACOX3	-0.699345203087812	5.5502272299052e-05	ENSG00000087008.16	ACOX3	-0.540322	0.260445554290156
ENSG00000153093.18	ACOXL	0	1	ENSG00000153093.18	ACOXL	0	1	ENSG00000153093.18	ACOXL	0	1
ENSG00000143727.16	ACP1	0.5324784893314	1.63886768428769e-24	ENSG00000143727.16	ACP1	0.518351935402972	6.9832877151243e-25	ENSG00000143727.16	ACP1	0.525415	1.33013460615005e-11
ENSG00000134575.12	ACP2	-0.604889465379935	3.2422999510388e-08	ENSG00000134575.12	ACP2	-0.528915278533165	5.07589925519446e-08	ENSG00000134575.12	ACP2	-0.566902	4.92669695716312e-05
ENSG00000142513.6	ACP4	1.3044688514692	0.575736695017894	ENSG00000142513.6	ACP4	0	1	ENSG00000142513.6	ACP4	0.652234	0.690565988833615
ENSG00000102575.13	ACP5	0.33420881490161	0.012501346495236	ENSG00000102575.13	ACP5	0.482582168865644	8.80113522397411e-12	ENSG00000102575.13	ACP5	0.408395	0.598957661756318
ENSG00000162836.12	ACP6	-0.576106362252645	1.23767722550034e-09	ENSG00000162836.12	ACP6	-1.06345865835865	6.66345861291293e-25	ENSG00000162836.12	ACP6	-0.819783	1.8782717786652e-05
ENSG00000014257.16	ACPP	0.417934051545163	0.0125738421959876	ENSG00000014257.16	ACPP	0.194952608756293	0.185760838404828	ENSG00000014257.16	ACPP	0.306443	0.786707451026407
ENSG00000100312.11	ACR	0	1	ENSG00000100312.11	ACR	0.5673209522751	0.774828023920197	ENSG00000100312.11	ACR	0.28366	0.787938178434234
ENSG00000111644.8	ACRBP	-2.71693120773988	0.0446632931333321	ENSG00000111644.8	ACRBP	-0.539429857925111	0.776064580086549	ENSG00000111644.8	ACRBP	-1.62818	0.0699661564440952
ENSG00000134940.14	ACRV1	-0.499442607378833	0.893913260356331	ENSG00000134940.14	ACRV1	-0.430582939895049	0.874676727424183	ENSG00000134940.14	ACRV1	-0.465013	0.796482326527077
ENSG00000103740.10	ACSBG1	0.105051824141161	0.929601450453101	ENSG00000103740.10	ACSBG1	-0.453098124290107	0.261965292938687	ENSG00000103740.10	ACSBG1	-0.174023	0.692916842453861
ENSG00000130377.13	ACSBG2	0.255954212403286	0.887334060489191	ENSG00000130377.13	ACSBG2	-0.453074529251139	0.905470337734151	ENSG00000130377.13	ACSBG2	-0.0985602	0.986773331913614
ENSG00000167107.12	ACSF2	-0.706131091727275	0.158590043428799	ENSG00000167107.12	ACSF2	-0.677256752712297	0.0175686784086872	ENSG00000167107.12	ACSF2	-0.691694	0.152562157515437
ENSG00000176715.16	ACSF3	-1.49619863218207	8.35411678362689e-31	ENSG00000176715.16	ACSF3	-1.57191818718192	1.54227182587858e-27	ENSG00000176715.16	ACSF3	-1.53406	1.33228326917673e-14
ENSG00000151726.14	ACSL1	0.634015690134289	2.32685225325409e-37	ENSG00000151726.14	ACSL1	0.190987639162609	1.18368868150265e-07	ENSG00000151726.14	ACSL1	0.412502	0.611194797921259
ENSG00000123983.14	ACSL3	0.308996743935761	5.15582710225018e-11	ENSG00000123983.14	ACSL3	0.455131022834296	7.81815688196311e-24	ENSG00000123983.14	ACSL3	0.382064	0.176783924902437
ENSG00000068366.20	ACSL4	-0.637683319577206	9.95489324539881e-17	ENSG00000068366.20	ACSL4	-0.836011064204284	1.32309479891107e-36	ENSG00000068366.20	ACSL4	-0.736847	0.101088754462133
ENSG00000197142.10	ACSL5	0.966484888813201	0.401547646529847	ENSG00000197142.10	ACSL5	-0.533625382657405	0.455913632016428	ENSG00000197142.10	ACSL5	0.21643	0.7989580103288
ENSG00000164398.14	ACSL6	-0.330732328424054	0.784631267842175	ENSG00000164398.14	ACSL6	-0.430582939895049	0.900931617768631	ENSG00000164398.14	ACSL6	-0.380658	0.739743871996496
ENSG00000183747.12	ACSM2A	-0.491431984678126	0.929700057710558	ENSG00000183747.12	ACSM2A	0	1	ENSG00000183747.12	ACSM2A	-0.245716	0.991389507507242
ENSG00000005187.12	ACSM3	-0.923539915628012	0.265080272130097	ENSG00000005187.12	ACSM3	-0.599858311355267	0.303713084763683	ENSG00000005187.12	ACSM3	-0.761699	0.21960433564232
ENSG00000173124.14	ACSM6	0	1	ENSG00000173124.14	ACSM6	0	1	ENSG00000173124.14	ACSM6	0	1
ENSG00000154930.15	ACSS1	-0.638017244307123	1.05499904947594e-06	ENSG00000154930.15	ACSS1	-0.803304827316618	4.90228461071554e-31	ENSG00000154930.15	ACSS1	-0.720661	0.195176403700319
ENSG00000131069.20	ACSS2	-0.158160524983488	0.0828204799216009	ENSG00000131069.20	ACSS2	-0.770642293994754	4.9740342929244e-21	ENSG00000131069.20	ACSS2	-0.464401	0.0184670663399217
ENSG00000111058.8	ACSS3	0.297452247978989	0.225204699661132	ENSG00000111058.8	ACSS3	-0.950317038036097	0.382768194243071	ENSG00000111058.8	ACSS3	-0.326432	0.814907117536582
ENSG00000143632.14	ACTA1	-1.35299714610058	0.351445661756722	ENSG00000143632.14	ACTA1	-0.207495585420371	0.950395997859912	ENSG00000143632.14	ACTA1	-0.780246	0.53211814633874
ENSG00000107796.13	ACTA2	-0.459884226757372	0.114354325764819	ENSG00000107796.13	ACTA2	-1.07828682987443	3.94573990198791e-06	ENSG00000107796.13	ACTA2	-0.769086	0.00442870108762753
ENSG00000075624.16	ACTB	0.726785177695431	1.63381576060879e-43	ENSG00000075624.16	ACTB	1.11375492660291	4.86476348792405e-99	ENSG00000075624.16	ACTB	0.92027	1.64937834938357e-11
ENSG00000169067.4	ACTBL2	1.23665584414062	0.0129720922648464	ENSG00000169067.4	ACTBL2	1.08546203797293	0.0269571609931399	ENSG00000169067.4	ACTBL2	1.16106	0.000726032842637147
ENSG00000159251.8	ACTC1	0	1	ENSG00000159251.8	ACTC1	0.110159230810098	0.875966644530965	ENSG00000159251.8	ACTC1	0.0550796	0.828338824083637
ENSG00000184009.12	ACTG1	0.887618292164769	1.40440539551509e-49	ENSG00000184009.12	ACTG1	0.964215821744205	6.48725894193728e-59	ENSG00000184009.12	ACTG1	0.925917	6.89475393023591e-14
ENSG00000163017.14	ACTG2	0.260701285263028	0.716069664831986	ENSG00000163017.14	ACTG2	0.323018759236642	0.792931557332223	ENSG00000163017.14	ACTG2	0.29186	0.638318697177789
ENSG00000182584.5	ACTL10	1.60684913085899	8.01926539734319e-05	ENSG00000182584.5	ACTL10	0.805757671175176	0.247338649445969	ENSG00000182584.5	ACTL10	1.2063	0.0697358266644601
ENSG00000136518.17	ACTL6A	0.20221286016397	0.000159945864423117	ENSG00000136518.17	ACTL6A	0.242157368876434	8.02621662327009e-07	ENSG00000136518.17	ACTL6A	0.222185	0.23032080204836
ENSG00000148156.8	ACTL7B	0	1	ENSG00000148156.8	ACTL7B	0	1	ENSG00000148156.8	ACTL7B	0	1
ENSG00000117148.8	ACTL8	-0.41294892978099	0.178694914210556	ENSG00000117148.8	ACTL8	-1.55927951216244	0.108796195004877	ENSG00000117148.8	ACTL8	-0.986114	0.618425879268191
ENSG00000072110.13	ACTN1	0.19249591828037	0.000207095438181425	ENSG00000072110.13	ACTN1	0.179271532389544	0.000513912133797402	ENSG00000072110.13	ACTN1	0.185884	0.0328667917145955
ENSG00000077522.13	ACTN2	-1.06169562797296	0.0474464372786394	ENSG00000077522.13	ACTN2	-1.52297466471093	5.63709047978401e-05	ENSG00000077522.13	ACTN2	-1.29234	0.000259601688827688
ENSG00000248746.6	ACTN3	0	1	ENSG00000248746.6	ACTN3	0.582344281503206	0.774828023920197	ENSG00000248746.6	ACTN3	0.291172	0.7879395569131
ENSG00000130402.12	ACTN4	0.339591968179626	1.01048638534677e-09	ENSG00000130402.12	ACTN4	0.140705347668531	0.0103891760192204	ENSG00000130402.12	ACTN4	0.240149	0.0514828299860408
ENSG00000131966.14	ACTR10	-0.103550122848661	0.432302842734913	ENSG00000131966.14	ACTR10	-0.488379395805888	7.78253671732356e-09	ENSG00000131966.14	ACTR10	-0.295965	0.167953893178978
ENSG00000138107.13	ACTR1A	0.228462041485257	1.26716069066774e-05	ENSG00000138107.13	ACTR1A	0.114576703449378	0.0465710244512074	ENSG00000138107.13	ACTR1A	0.171519	0.485616312369323
ENSG00000115073.8	ACTR1B	0.0556714884078513	0.580260675711074	ENSG00000115073.8	ACTR1B	-0.201276031664054	0.020456538131527	ENSG00000115073.8	ACTR1B	-0.0728023	0.615339305609842
ENSG00000138071.13	ACTR2	0.0428412066178971	0.299939259483906	ENSG00000138071.13	ACTR2	-0.232968256254763	3.42588493464042e-07	ENSG00000138071.13	ACTR2	-0.0950635	0.134743269086612
ENSG00000115091.12	ACTR3	0.585017082736917	2.34169747722537e-34	ENSG00000115091.12	ACTR3	0.677682642824001	3.18159211088667e-48	ENSG00000115091.12	ACTR3	0.63135	0.000204224965166602
ENSG00000133627.18	ACTR3B	-1.86959990971005	4.96513702948238e-28	ENSG00000133627.18	ACTR3B	-1.56829429391201	1.2764115193355e-12	ENSG00000133627.18	ACTR3B	-1.71895	3.96315285747692e-06
ENSG00000106526.10	ACTR3C	0	1	ENSG00000106526.10	ACTR3C	-0.472185050693108	0.936966635542733	ENSG00000106526.10	ACTR3C	-0.236093	0.991389507507242
ENSG00000101442.10	ACTR5	0.375053060957343	0.000370842379948746	ENSG00000101442.10	ACTR5	0.379021609594803	0.00115330863198239	ENSG00000101442.10	ACTR5	0.377037	0.0811988047978878
ENSG00000075089.9	ACTR6	-0.0155238491368657	0.910266101457958	ENSG00000075089.9	ACTR6	-0.293796877872607	6.54089700428178e-05	ENSG00000075089.9	ACTR6	-0.15466	0.496866571708579
ENSG00000113812.14	ACTR8	-0.5679799489606	6.57709968787409e-13	ENSG00000113812.14	ACTR8	-0.827407852378848	2.08974104035137e-25	ENSG00000113812.14	ACTR8	-0.697694	4.01439654400471e-10
ENSG00000184378.3	ACTRT3	-1.41258663636015	0.0099287306584873	ENSG00000184378.3	ACTRT3	-0.639091577935399	0.0361412771802399	ENSG00000184378.3	ACTRT3	-1.02584	0.0349356733690792
ENSG00000115170.14	ACVR1	-0.348077631050162	0.000267222625581113	ENSG00000115170.14	ACVR1	0.183240799327661	0.0106977899402871	ENSG00000115170.14	ACVR1	-0.0824184	0.898252650894568
ENSG00000135503.13	ACVR1B	0.626460515936444	2.74374667977966e-14	ENSG00000135503.13	ACVR1B	0.754917519535292	7.45208041929829e-22	ENSG00000135503.13	ACVR1B	0.690689	9.3668785140291e-33
ENSG00000123612.16	ACVR1C	0.762328041870382	0.0651501285735001	ENSG00000123612.16	ACVR1C	0.275947404262295	0.203958686327348	ENSG00000123612.16	ACVR1C	0.519138	0.661736890235508
ENSG00000121989.15	ACVR2A	1.38516701644477	2.75244464609157e-44	ENSG00000121989.15	ACVR2A	2.19267957219348	7.82287012764575e-110	ENSG00000121989.15	ACVR2A	1.78892	3.29492804742281e-41
ENSG00000114739.14	ACVR2B	-0.154240986683673	0.105838231131664	ENSG00000114739.14	ACVR2B	0.00665585585388584	0.960156458273347	ENSG00000114739.14	ACVR2B	-0.0737926	0.679393234177152
ENSG00000139567.12	ACVRL1	0.747386197081412	0.441110379028961	ENSG00000139567.12	ACVRL1	-1.31988459626475	0.305905522905886	ENSG00000139567.12	ACVRL1	-0.286249	0.472454802377617
ENSG00000243989.9	ACY1	0.160899221223137	0.711798669926964	ENSG00000243989.9	ACY1	0.158452992623118	0.685337536221506	ENSG00000243989.9	ACY1	0.159676	0.588753240909766
ENSG00000132744.8	ACY3	-0.438200128443971	0.823003178719642	ENSG00000132744.8	ACY3	0.0607191787485202	0.907137094497736	ENSG00000132744.8	ACY3	-0.18874	0.902138413476972
ENSG00000119640.9	ACYP1	-0.127348677325165	0.406348400786882	ENSG00000119640.9	ACYP1	-0.360436535009305	0.0115867193441059	ENSG00000119640.9	ACYP1	-0.243893	0.261045425627334
ENSG00000170634.13	ACYP2	0.146039248942465	0.601303781181	ENSG00000170634.13	ACYP2	-0.0638843760797601	0.806925061788454	ENSG00000170634.13	ACYP2	0.0410774	0.862087650410313
ENSG00000196839.13	ADA	0.0648744381188893	0.604884213088338	ENSG00000196839.13	ADA	-0.226295475458372	0.0703061155656434	ENSG00000196839.13	ADA	-0.0807105	0.635271411053722
ENSG00000093072.18	ADA2	-0.491431984678126	0.794839588623359	ENSG00000093072.18	ADA2	-0.733274298802062	0.579515727971172	ENSG00000093072.18	ADA2	-0.612353	0.690241079430608
ENSG00000168803.15	ADAL	-0.0699979904881918	0.499970309132626	ENSG00000168803.15	ADAL	-0.778946692781753	1.37723706825113e-08	ENSG00000168803.15	ADAL	-0.424472	0.60553835471577
ENSG00000137845.15	ADAM10	-0.0736732451035831	0.278283258002373	ENSG00000137845.15	ADAM10	0.0692410913650878	0.238862638214876	ENSG00000137845.15	ADAM10	-0.00221608	0.928280489425358
ENSG00000073670.14	ADAM11	0.339862550703348	0.166047156041068	ENSG00000073670.14	ADAM11	0.370994708654301	0.0217381871755953	ENSG00000073670.14	ADAM11	0.355429	0.375113156395789
ENSG00000148848.14	ADAM12	-0.184433511782608	0.275194075082785	ENSG00000148848.14	ADAM12	-1.67553817342523	1.39175004105242e-06	ENSG00000148848.14	ADAM12	-0.929986	0.596628393867247
ENSG00000143537.13	ADAM15	0.632314723673359	3.60412651914005e-15	ENSG00000143537.13	ADAM15	0.811712232871301	2.31839288939685e-25	ENSG00000143537.13	ADAM15	0.722013	4.0959051292071e-25
ENSG00000151694.14	ADAM17	0.493959647939102	2.22293688672527e-20	ENSG00000151694.14	ADAM17	0.50377047683939	5.96878839865944e-23	ENSG00000151694.14	ADAM17	0.498865	3.81064860677835e-23
ENSG00000168619.16	ADAM18	0	1	ENSG00000168619.16	ADAM18	0	1	ENSG00000168619.16	ADAM18	0	1
ENSG00000135074.15	ADAM19	-0.237115415253175	0.0119478085264522	ENSG00000135074.15	ADAM19	-0.139713233569627	0.231356097081551	ENSG00000135074.15	ADAM19	-0.188414	0.566156328987757
ENSG00000134007.5	ADAM20	-0.203226818390423	0.813347927790944	ENSG00000134007.5	ADAM20	-1.48046424418766	0.256219199324976	ENSG00000134007.5	ADAM20	-0.841846	0.450964462726633
ENSG00000139985.7	ADAM21	-1.54865197139802	0.250875959182776	ENSG00000139985.7	ADAM21	-1.36124298413486	0.196620577980896	ENSG00000139985.7	ADAM21	-1.45495	0.0773918777193157
ENSG00000008277.14	ADAM22	-0.181069517402884	0.0763379760639393	ENSG00000008277.14	ADAM22	0.0655198003312485	0.505566962568975	ENSG00000008277.14	ADAM22	-0.0577749	0.726642598587919
ENSG00000114948.13	ADAM23	-0.0769512153884406	0.281468002883922	ENSG00000114948.13	ADAM23	0.268748031454553	8.20922515955355e-07	ENSG00000114948.13	ADAM23	0.0958984	0.665686819550215
ENSG00000042980.13	ADAM28	0	1	ENSG00000042980.13	ADAM28	-1.05010109887186	0.512621796590319	ENSG00000042980.13	ADAM28	-0.525051	0.443890075392645
ENSG00000168594.15	ADAM29	0	1	ENSG00000168594.15	ADAM29	0.561533001139248	0.774828023920197	ENSG00000168594.15	ADAM29	0.280767	0.787936799956032
ENSG00000197140.15	ADAM32	-0.252236237201877	0.825071208311021	ENSG00000197140.15	ADAM32	0.315046450788416	0.632718313097062	ENSG00000197140.15	ADAM32	0.0314051	0.888572778764608
ENSG00000149451.17	ADAM33	0.747386197081412	0.64223791975958	ENSG00000149451.17	ADAM33	-0.359815624659805	0.675183231915256	ENSG00000149451.17	ADAM33	0.193785	0.942640513733156
ENSG00000069206.15	ADAM7	0	1	ENSG00000069206.15	ADAM7	0.5673209522751	0.774828023920197	ENSG00000069206.15	ADAM7	0.28366	0.787936799956032
ENSG00000151651.16	ADAM8	-4.25481948513974	9.95949332353157e-05	ENSG00000151651.16	ADAM8	-1.25138189235133	0.242170776601554	ENSG00000151651.16	ADAM8	-2.7531	0.000123016241049893
ENSG00000168615.12	ADAM9	0.540979722645401	2.13385482191903e-15	ENSG00000168615.12	ADAM9	0.695391874319588	6.23522221588281e-26	ENSG00000168615.12	ADAM9	0.618186	0.00111965378908637
ENSG00000154734.15	ADAMTS1	1.56605348479067	1.90651178328637e-62	ENSG00000154734.15	ADAMTS1	0.766222529811261	2.57511052313007e-47	ENSG00000154734.15	ADAMTS1	1.16614	0.273747241653692
ENSG00000142303.14	ADAMTS10	-1.24208134521024	0.554128117278166	ENSG00000142303.14	ADAMTS10	0	1	ENSG00000142303.14	ADAMTS10	-0.621041	0.610840121253156
ENSG00000151388.11	ADAMTS12	0.0784088924595316	0.477784109435203	ENSG00000151388.11	ADAMTS12	0	1	ENSG00000151388.11	ADAMTS12	0.0392044	0.969285210021065
ENSG00000160323.18	ADAMTS13	-1.69381783104531	0.0809745832869236	ENSG00000160323.18	ADAMTS13	0.387536470635812	0.255856052549349	ENSG00000160323.18	ADAMTS13	-0.653141	0.762389857295952
ENSG00000138316.11	ADAMTS14	0	1	ENSG00000138316.11	ADAMTS14	-0.643461766119214	0.438123578928674	ENSG00000138316.11	ADAMTS14	-0.321731	0.424055705296911
ENSG00000166106.3	ADAMTS15	1.18514735767195	9.80038533996556e-09	ENSG00000166106.3	ADAMTS15	-0.366353169721738	0.54217502744394	ENSG00000166106.3	ADAMTS15	0.409397	0.251051655427355
ENSG00000145536.15	ADAMTS16	0.643969071295087	0.00150902788762237	ENSG00000145536.15	ADAMTS16	-0.0170590089203249	0.985642431687373	ENSG00000145536.15	ADAMTS16	0.313455	0.547567201298821
ENSG00000140470.14	ADAMTS17	-0.258747291066213	0.149962556522949	ENSG00000140470.14	ADAMTS17	-0.701766071798683	0.00913004179011791	ENSG00000140470.14	ADAMTS17	-0.480257	0.434302555520714
ENSG00000145808.10	ADAMTS19	-0.72564380986341	0.8062010087414	ENSG00000145808.10	ADAMTS19	0	1	ENSG00000145808.10	ADAMTS19	-0.362822	0.871739534397425
ENSG00000087116.16	ADAMTS2	0.255954212403286	0.885775279110307	ENSG00000087116.16	ADAMTS2	-0.453074529251139	0.904159989377397	ENSG00000087116.16	ADAMTS2	-0.0985602	0.986609990476075
ENSG00000173157.17	ADAMTS20	0.686981735831163	0.00217212648510091	ENSG00000173157.17	ADAMTS20	0.887355069719697	0.00582413141197374	ENSG00000173157.17	ADAMTS20	0.787168	0.191158308036993
ENSG00000156140.10	ADAMTS3	-0.847690241610237	6.76543203644281e-11	ENSG00000156140.10	ADAMTS3	-0.450076519647996	0.000332257358627491	ENSG00000156140.10	ADAMTS3	-0.648883	6.10699838071365e-10
ENSG00000158859.10	ADAMTS4	0.817789719273967	0.227392941237231	ENSG00000158859.10	ADAMTS4	3.43628983679148	9.05111959247067e-08	ENSG00000158859.10	ADAMTS4	2.12704	2.01554318123298e-05
ENSG00000154736.6	ADAMTS5	-2.27769743705705	0.128116769799559	ENSG00000154736.6	ADAMTS5	-1.3558425198393	0.348646612817387	ENSG00000154736.6	ADAMTS5	-1.81677	0.0409556134263539
ENSG00000049192.15	ADAMTS6	-1.02525516294256	1.26707404823177e-05	ENSG00000049192.15	ADAMTS6	-0.442659715286185	0.0996902961296761	ENSG00000049192.15	ADAMTS6	-0.733957	0.00148986245230388
ENSG00000136378.15	ADAMTS7	-0.400143109967242	0.332497914974054	ENSG00000136378.15	ADAMTS7	-0.241555497563176	0.541529789569508	ENSG00000136378.15	ADAMTS7	-0.320849	0.224072706006477
ENSG00000134917.10	ADAMTS8	-0.738230547056605	0.672626403143592	ENSG00000134917.10	ADAMTS8	-0.682156881087471	0.604128712387471	ENSG00000134917.10	ADAMTS8	-0.710194	0.479186808620264
ENSG00000163638.13	ADAMTS9	0.368792038848298	0.0178564028925055	ENSG00000163638.13	ADAMTS9	0.322228634024288	0.0327441450181699	ENSG00000163638.13	ADAMTS9	0.34551	0.00236547776325632
ENSG00000178031.17	ADAMTSL1	-0.341386918515088	0.39533302059873	ENSG00000178031.17	ADAMTSL1	0	1	ENSG00000178031.17	ADAMTSL1	-0.170693	0.835372175151779
ENSG00000197859.10	ADAMTSL2	0	1	ENSG00000197859.10	ADAMTSL2	-2.44555996590563	0.0743483831246294	ENSG00000197859.10	ADAMTSL2	-1.22278	0.128963316218351
ENSG00000156218.13	ADAMTSL3	-1.32873336518117	0.0775391643603972	ENSG00000156218.13	ADAMTSL3	-0.430582939895049	0.809359398967172	ENSG00000156218.13	ADAMTSL3	-0.879658	0.304140798138531
ENSG00000143382.14	ADAMTSL4	0.019875367963591	0.826848064102138	ENSG00000143382.14	ADAMTSL4	0.502727370836428	0.038901582586669	ENSG00000143382.14	ADAMTSL4	0.261301	0.330678852815295
ENSG00000185761.11	ADAMTSL5	-0.73141705098301	0.0673730960771595	ENSG00000185761.11	ADAMTSL5	-0.624678113390748	0.0587408926599481	ENSG00000185761.11	ADAMTSL5	-0.678048	0.0357425652879615
ENSG00000105963.15	ADAP1	-0.441320033114923	0.924371435900243	ENSG00000105963.15	ADAP1	0.251746071928756	0.698962984737133	ENSG00000105963.15	ADAP1	-0.094787	0.855420962275175
ENSG00000184060.11	ADAP2	0	1	ENSG00000184060.11	ADAP2	-0.54719441808577	0.886311304311898	ENSG00000184060.11	ADAP2	-0.273597	0.877208131361206
ENSG00000160710.17	ADAR	-0.0223845643246907	0.571788039830241	ENSG00000160710.17	ADAR	0.0544375661119361	0.126861392963408	ENSG00000160710.17	ADAR	0.0160265	0.693324054103876
ENSG00000197381.16	ADARB1	-0.230740616472138	0.0227972762729889	ENSG00000197381.16	ADARB1	-0.12857494362733	0.244030651097535	ENSG00000197381.16	ADARB1	-0.179658	0.640057567940967
ENSG00000185736.16	ADARB2	-1.27048364360382	0.144750565528789	ENSG00000185736.16	ADARB2	0	1	ENSG00000185736.16	ADARB2	-0.635242	0.324214180157006
ENSG00000065457.10	ADAT1	-0.632712962957493	1.54497865313732e-21	ENSG00000065457.10	ADAT1	-0.807635598860675	4.26212819085489e-19	ENSG00000065457.10	ADAT1	-0.720174	0.115036148564545
ENSG00000189007.16	ADAT2	-0.341320026232959	0.00992950278859779	ENSG00000189007.16	ADAT2	-0.224835603294886	0.0747701989093596	ENSG00000189007.16	ADAT2	-0.283078	0.0139615630893203
ENSG00000213638.6	ADAT3	2.58973382798528	3.6682374204855e-08	ENSG00000213638.6	ADAT3	1.83665497526005	9.89184771849013e-07	ENSG00000213638.6	ADAT3	2.21319	3.2334573302986e-12
ENSG00000063761.16	ADCK1	-1.75555353482673	1.03353294808944e-06	ENSG00000063761.16	ADCK1	-1.51572670507925	3.15714361170453e-10	ENSG00000063761.16	ADCK1	-1.63564	5.93560608112077e-06
ENSG00000133597.11	ADCK2	0.0297686751837292	0.942657698382848	ENSG00000133597.11	ADCK2	-0.391079155092005	4.83854557702189e-05	ENSG00000133597.11	ADCK2	-0.180655	0.292649567377888
ENSG00000173137.12	ADCK5	0.766408810802429	0.00656019088571217	ENSG00000173137.12	ADCK5	0.830366127237029	2.96121359251495e-05	ENSG00000173137.12	ADCK5	0.798387	0.0269594878475708
ENSG00000164742.16	ADCY1	-1.62950736595013	1.4126953985504e-25	ENSG00000164742.16	ADCY1	-1.8299094177183	6.60908356180498e-195	ENSG00000164742.16	ADCY1	-1.72971	0.0423939710319445
ENSG00000143199.18	ADCY10	2.04957462758242	0.153279262354943	ENSG00000143199.18	ADCY10	-0.601238561281609	0.934335593929961	ENSG00000143199.18	ADCY10	0.724168	0.221968784297081
ENSG00000078295.17	ADCY2	0	1	ENSG00000078295.17	ADCY2	-0.472185050693108	0.936966635542733	ENSG00000078295.17	ADCY2	-0.236093	0.991389507507242
ENSG00000138031.14	ADCY3	-0.869844976179746	4.34559148911989e-31	ENSG00000138031.14	ADCY3	-0.369396160865294	1.32103848710895e-07	ENSG00000138031.14	ADCY3	-0.619621	1.09107351651321e-07
ENSG00000129467.13	ADCY4	0	1	ENSG00000129467.13	ADCY4	-0.453074529251139	0.936966635542733	ENSG00000129467.13	ADCY4	-0.226537	0.991393055279952
ENSG00000173175.14	ADCY5	0.0532318562341548	0.836967616739721	ENSG00000173175.14	ADCY5	-0.524788988259613	0.695506490443352	ENSG00000173175.14	ADCY5	-0.235779	0.849436052785088
ENSG00000174233.11	ADCY6	0.173761767881965	0.0134405845379934	ENSG00000174233.11	ADCY6	0.25248557056255	3.84077848126759e-05	ENSG00000174233.11	ADCY6	0.213124	0.217531454848179
ENSG00000121281.12	ADCY7	-1.60392065540317	2.63080857174934e-36	ENSG00000121281.12	ADCY7	-1.42212917668976	5.84621561696047e-30	ENSG00000121281.12	ADCY7	-1.51302	2.1172447112797e-37
ENSG00000155897.10	ADCY8	-0.676125419450787	0.857886488501661	ENSG00000155897.10	ADCY8	0	1	ENSG00000155897.10	ADCY8	-0.338063	0.887122403276873
ENSG00000162104.10	ADCY9	-0.445398655374076	7.138833312702e-07	ENSG00000162104.10	ADCY9	-0.978836231523175	1.1246135713921e-32	ENSG00000162104.10	ADCY9	-0.712117	8.0045785397195e-09
ENSG00000141433.13	ADCYAP1	0.10656266154907	0.762551516111336	ENSG00000141433.13	ADCYAP1	0	1	ENSG00000141433.13	ADCYAP1	0.0532813	0.880467998263428
ENSG00000078549.14	ADCYAP1R1	-0.503850798153638	0.929696030948495	ENSG00000078549.14	ADCYAP1R1	-0.472185050693108	0.936966635542733	ENSG00000078549.14	ADCYAP1R1	-0.488018	0.905823594085393
ENSG00000087274.17	ADD1	0.182800572699907	0.000327237230571404	ENSG00000087274.17	ADD1	0.248607556295457	8.35290624678637e-07	ENSG00000087274.17	ADD1	0.215704	0.00144340012012032
ENSG00000075340.23	ADD2	-0.537266340162789	0.000112077658073072	ENSG00000075340.23	ADD2	-0.608787224335618	0.0102356146370891	ENSG00000075340.23	ADD2	-0.573027	0.453862043558338
ENSG00000148700.15	ADD3	0.0538393225840732	0.287552574565593	ENSG00000148700.15	ADD3	-0.157649031373721	0.0105897264019959	ENSG00000148700.15	ADD3	-0.0519049	0.672534033862625
ENSG00000118492.17	ADGB	0	1	ENSG00000118492.17	ADGB	0	1	ENSG00000118492.17	ADGB	0	1
ENSG00000020181.18	ADGRA2	-0.148129550785811	0.278520465368535	ENSG00000020181.18	ADGRA2	-0.335705189298113	0.00411334659564702	ENSG00000020181.18	ADGRA2	-0.241917	0.421949783834589
ENSG00000152990.14	ADGRA3	0.291759310451351	3.09895707099566e-08	ENSG00000152990.14	ADGRA3	0.508697261897536	1.9892793801764e-20	ENSG00000152990.14	ADGRA3	0.400228	0.0131791835920696
ENSG00000181790.11	ADGRB1	0.59589257095957	0.392759009853555	ENSG00000181790.11	ADGRB1	-0.889179414662615	0.0637777203266557	ENSG00000181790.11	ADGRB1	-0.146643	0.542158541536542
ENSG00000121753.12	ADGRB2	-0.201847782149083	0.213862510205385	ENSG00000121753.12	ADGRB2	-0.0488168188736013	0.800997196294212	ENSG00000121753.12	ADGRB2	-0.125332	0.431637870410731
ENSG00000135298.14	ADGRB3	0.143942133397975	0.794752771409045	ENSG00000135298.14	ADGRB3	1.40943022912763	0.149962925755699	ENSG00000135298.14	ADGRB3	0.776686	0.30488318904569
ENSG00000111452.13	ADGRD1	-0.438200128443971	0.818355137322513	ENSG00000111452.13	ADGRD1	-1.98991435344215	0.057937061229536	ENSG00000111452.13	ADGRD1	-1.21406	0.0588506243931359
ENSG00000180264.11	ADGRD2	0	1	ENSG00000180264.11	ADGRD2	0.561533001139248	0.774828023920197	ENSG00000180264.11	ADGRD2	0.280767	0.787936799956032
ENSG00000174837.15	ADGRE1	0.140536526798648	0.443683748055353	ENSG00000174837.15	ADGRE1	-0.373274439724502	0.157474548733657	ENSG00000174837.15	ADGRE1	-0.116369	0.9227013740597
ENSG00000127507.18	ADGRE2	-0.315084176764216	0.174750530033609	ENSG00000127507.18	ADGRE2	-0.587269053142106	0.117271251901528	ENSG00000127507.18	ADGRE2	-0.451177	0.510509544315273
ENSG00000131355.15	ADGRE3	0.851846783362857	0.752282165754166	ENSG00000131355.15	ADGRE3	0	1	ENSG00000131355.15	ADGRE3	0.425923	0.78793473223041
ENSG00000123146.20	ADGRE5	-0.467581601884085	7.76987424447306e-09	ENSG00000123146.20	ADGRE5	-0.448658392752773	5.55717400685895e-09	ENSG00000123146.20	ADGRE5	-0.45812	0.00122583480416258
ENSG00000153292.16	ADGRF1	-0.9217978032734	1.09216926262081e-12	ENSG00000153292.16	ADGRF1	-0.682156881087471	0.401738258865759	ENSG00000153292.16	ADGRF1	-0.801977	0.643303314065988
ENSG00000164393.8	ADGRF2	0.59589257095957	0.781840701543143	ENSG00000164393.8	ADGRF2	0.5673209522751	0.774828023920197	ENSG00000164393.8	ADGRF2	0.581607	0.690564030990626
ENSG00000173567.15	ADGRF3	-0.775638565348342	0.264302430965719	ENSG00000173567.15	ADGRF3	-0.0426504865508166	0.491945552289819	ENSG00000173567.15	ADGRF3	-0.409145	0.935522723165251
ENSG00000153294.11	ADGRF4	0	1	ENSG00000153294.11	ADGRF4	-1.50746818268922	0.256904616156513	ENSG00000153294.11	ADGRF4	-0.753734	0.264211455048911
ENSG00000069122.19	ADGRF5	-0.399390211872193	0.91140567320586	ENSG00000069122.19	ADGRF5	0	1	ENSG00000069122.19	ADGRF5	-0.199695	0.9836573870186
ENSG00000205336.12	ADGRG1	-0.296219470513661	0.000708400590988544	ENSG00000205336.12	ADGRG1	-0.421958464136084	1.14673147662693e-07	ENSG00000205336.12	ADGRG1	-0.359089	0.307032546168416
ENSG00000173698.18	ADGRG2	-0.461327415760327	0.879691381988379	ENSG00000173698.18	ADGRG2	0	1	ENSG00000173698.18	ADGRG2	-0.230664	0.984516237658674
ENSG00000182885.17	ADGRG3	0.59589257095957	0.717444500693176	ENSG00000182885.17	ADGRG3	-0.0867377882365803	0.948192581299556	ENSG00000182885.17	ADGRG3	0.254577	0.873063963740672
ENSG00000156920.11	ADGRG4	-0.503850798153638	0.817456521903163	ENSG00000156920.11	ADGRG4	-0.435441037813474	0.795031935215045	ENSG00000156920.11	ADGRG4	-0.469646	0.601711996773768
ENSG00000159618.16	ADGRG5	-2.21813970488233	0.0594918272461225	ENSG00000159618.16	ADGRG5	-0.186684305056412	0.929339799471336	ENSG00000159618.16	ADGRG5	-1.20241	0.146391946731248
ENSG00000112414.15	ADGRG6	-0.164457415128798	0.0404292669506763	ENSG00000112414.15	ADGRG6	-0.0309284137402361	0.611023177519876	ENSG00000112414.15	ADGRG6	-0.0976929	0.856790395712606
ENSG00000144820.8	ADGRG7	-0.491431984678126	0.929698044329301	ENSG00000144820.8	ADGRG7	-0.472185050693108	0.936966635542733	ENSG00000144820.8	ADGRG7	-0.481809	0.905825013379472
ENSG00000072071.16	ADGRL1	0.36388693678416	1.25844950464943e-05	ENSG00000072071.16	ADGRL1	0.346206482831876	3.45207934373405e-06	ENSG00000072071.16	ADGRL1	0.355047	0.00400587020683811
ENSG00000117114.19	ADGRL2	0.102600452660614	0.119639576951485	ENSG00000117114.19	ADGRL2	0.37929198054773	2.74582146801881e-07	ENSG00000117114.19	ADGRL2	0.240946	0.403068960300536
ENSG00000150471.16	ADGRL3	-0.48826683695173	0.0480937210694028	ENSG00000150471.16	ADGRL3	-0.34759284543282	0.472173632461424	ENSG00000150471.16	ADGRL3	-0.41793	0.536832430182065
ENSG00000162618.15	ADGRL4	-0.610902222827463	0.00616586453076152	ENSG00000162618.15	ADGRL4	-0.430582939895049	0.803601822379225	ENSG00000162618.15	ADGRL4	-0.520743	0.729438032402996
ENSG00000164199.18	ADGRV1	0.848062918143903	1.07953634884182e-12	ENSG00000164199.18	ADGRV1	0.435106643218352	0.00322683753821052	ENSG00000164199.18	ADGRV1	0.641585	0.116761013181767
ENSG00000248144.6	ADH1C	0.255954212403286	0.924003705392439	ENSG00000248144.6	ADH1C	0	1	ENSG00000248144.6	ADH1C	0.127977	0.888746224139689
ENSG00000198099.8	ADH4	0	1	ENSG00000198099.8	ADH4	0	1	ENSG00000198099.8	ADH4	0	1
ENSG00000197894.11	ADH5	0.312471254505105	4.6168212242615e-06	ENSG00000197894.11	ADH5	0.210726541223842	0.00130025008133464	ENSG00000197894.11	ADH5	0.261599	0.315810828012804
ENSG00000172955.17	ADH6	0	1	ENSG00000172955.17	ADH6	-0.65405874051168	0.81666524194746	ENSG00000172955.17	ADH6	-0.327029	0.905822217376964
ENSG00000147576.17	ADHFE1	0.370923661917176	0.737010773102022	ENSG00000147576.17	ADHFE1	0.143434819792806	0.970725873628463	ENSG00000147576.17	ADHFE1	0.257179	0.85286821003065
ENSG00000182551.14	ADI1	0.841352307938818	3.15335267507199e-62	ENSG00000182551.14	ADI1	1.16142139290012	1.79062069552993e-109	ENSG00000182551.14	ADI1	1.00139	6.6292921134013e-07
ENSG00000182035.12	ADIG	0	1	ENSG00000182035.12	ADIG	-0.430582939895049	0.936966635542733	ENSG00000182035.12	ADIG	-0.215291	0.991392402853918
ENSG00000159346.13	ADIPOR1	0.276992002151928	4.47018822478568e-08	ENSG00000159346.13	ADIPOR1	0.257166243565234	4.26151654207401e-07	ENSG00000159346.13	ADIPOR1	0.267079	2.93682150669943e-05
ENSG00000006831.10	ADIPOR2	0.0976731378996014	0.0439227368270473	ENSG00000006831.10	ADIPOR2	0.105393409196727	0.0275354727415902	ENSG00000006831.10	ADIPOR2	0.101533	0.308227298327634
ENSG00000148671.14	ADIRF	0.520901479176862	0.351353513751829	ENSG00000148671.14	ADIRF	1.36684440739735	0.192411902737673	ENSG00000148671.14	ADIRF	0.943873	0.0846896731121226
ENSG00000156110.14	ADK	0.499340305007454	2.75398348477786e-12	ENSG00000156110.14	ADK	0.364175130781891	2.89728208812341e-05	ENSG00000156110.14	ADK	0.431758	0.221260432655801
ENSG00000148926.10	ADM	1.94875096759797	1.48212764088798e-84	ENSG00000148926.10	ADM	2.26131647764271	3.66348212037783e-139	ENSG00000148926.10	ADM	2.10503	7.94094263617418e-38
ENSG00000128165.9	ADM2	-0.920895882099542	0.0275930516897781	ENSG00000128165.9	ADM2	-0.113112163961136	0.641386490680254	ENSG00000128165.9	ADM2	-0.517004	0.566339658084298
ENSG00000224420.3	ADM5	0.526911962396043	0.135113672113083	ENSG00000224420.3	ADM5	0.784763773916763	0.0682660127050025	ENSG00000224420.3	ADM5	0.655838	0.176409755960149
ENSG00000101126.17	ADNP	0.209733559991827	0.000935991745045179	ENSG00000101126.17	ADNP	0.822934537210067	1.33679814639868e-39	ENSG00000101126.17	ADNP	0.516334	5.24622313322611e-07
ENSG00000101544.9	ADNP2	0.632478004322671	8.44090290788605e-20	ENSG00000101544.9	ADNP2	1.0448927193591	2.56730777652863e-57	ENSG00000101544.9	ADNP2	0.838685	5.93739604427265e-16
ENSG00000181915.5	ADO	0.186246928303934	0.00634061049634778	ENSG00000181915.5	ADO	0.108713866725592	0.106271807216748	ENSG00000181915.5	ADO	0.14748	0.00430598762126898
ENSG00000163485.17	ADORA1	-0.658524077275878	0.00617018400774832	ENSG00000163485.17	ADORA1	-0.92890094465066	0.0122925329025073	ENSG00000163485.17	ADORA1	-0.793713	0.187686182662403
ENSG00000128271.22	ADORA2A	-1.81911497618285	0.106040824080154	ENSG00000128271.22	ADORA2A	-0.821018747035525	0.561521965598591	ENSG00000128271.22	ADORA2A	-1.32007	0.109577671749107
ENSG00000170425.3	ADORA2B	-1.472957234261	3.63240999274988e-26	ENSG00000170425.3	ADORA2B	-2.52498856006726	1.02719623729216e-09	ENSG00000170425.3	ADORA2B	-1.99897	0.0569697748978684
ENSG00000282608.1	ADORA3	-1.04480117324439	0.598978896788532	ENSG00000282608.1	ADORA3	-0.921348625799053	0.379762656101113	ENSG00000282608.1	ADORA3	-0.983075	0.2959259948504
ENSG00000159322.17	ADPGK	-0.249007636278698	6.79491307486573e-05	ENSG00000159322.17	ADPGK	0.14169730747529	0.0124336170516522	ENSG00000159322.17	ADPGK	-0.0536552	0.598197821002223
ENSG00000144843.11	ADPRH	-1.47569226722821	4.56060247049039e-13	ENSG00000144843.11	ADPRH	-2.53009144409817	5.38661833383346e-25	ENSG00000144843.11	ADPRH	-2.00289	7.78801220622521e-27
ENSG00000153531.13	ADPRHL1	-0.592565011001426	0.217846578367117	ENSG00000153531.13	ADPRHL1	-0.607589917911188	0.6505945017823	ENSG00000153531.13	ADPRHL1	-0.600077	0.322227962931514
ENSG00000116863.11	ADPRHL2	0.255526529300667	0.0205650080220134	ENSG00000116863.11	ADPRHL2	0.597801327763977	5.95336041997755e-06	ENSG00000116863.11	ADPRHL2	0.426664	0.429464509225776
ENSG00000170222.12	ADPRM	-1.31047598715562	2.83944302545619e-11	ENSG00000170222.12	ADPRM	-0.677292038409127	0.000400290298181118	ENSG00000170222.12	ADPRM	-0.993884	7.44423575479025e-07
ENSG00000170214.5	ADRA1B	-0.717036873250016	0.645326635846862	ENSG00000170214.5	ADRA1B	-0.453074529251139	0.811074788953771	ENSG00000170214.5	ADRA1B	-0.585056	0.744261043799891
ENSG00000171873.8	ADRA1D	0.0656506697096667	0.924826552399072	ENSG00000171873.8	ADRA1D	0	1	ENSG00000171873.8	ADRA1D	0.0328253	0.888746224139689
ENSG00000150594.7	ADRA2A	-0.845465943114527	0.417980157315467	ENSG00000150594.7	ADRA2A	0	1	ENSG00000150594.7	ADRA2A	-0.422733	0.385354838945738
ENSG00000274286.2	ADRA2B	0.0425233823933104	0.817554335749477	ENSG00000274286.2	ADRA2B	1.69787304811507	0.155280206790778	ENSG00000274286.2	ADRA2B	0.870198	0.125693099989059
ENSG00000184160.8	ADRA2C	1.15297522534736	0.296575440691782	ENSG00000184160.8	ADRA2C	-0.481950807679189	0.778188128596275	ENSG00000184160.8	ADRA2C	0.335512	0.85621961767801
ENSG00000043591.6	ADRB1	1.27240960217136	0.0505963393975894	ENSG00000043591.6	ADRB1	0.985281218307145	0.179905419357163	ENSG00000043591.6	ADRB1	1.12885	0.0244212874941276
ENSG00000169252.5	ADRB2	1.82501584124091	1.41146786100883e-15	ENSG00000169252.5	ADRB2	1.60262987203378	3.26441033053127e-05	ENSG00000169252.5	ADRB2	1.71382	0.0209016272277382
ENSG00000130706.13	ADRM1	0.980016355746049	4.27218416185392e-60	ENSG00000130706.13	ADRM1	1.32853099320756	2.30309497854614e-99	ENSG00000130706.13	ADRM1	1.15427	0.000211731839713972
ENSG00000239900.12	ADSL	-0.858757428912414	9.77969065472888e-15	ENSG00000239900.12	ADSL	-0.680500263614122	7.28495921296928e-08	ENSG00000239900.12	ADSL	-0.769629	0.00079953182496583
ENSG00000035687.10	ADSS	-0.848597853313647	2.10624264843058e-36	ENSG00000035687.10	ADSS	-1.05885114320159	6.04409922327441e-57	ENSG00000035687.10	ADSS	-0.953724	1.13211260990898e-19
ENSG00000185100.10	ADSSL1	-0.699731131823779	0.182711330657809	ENSG00000185100.10	ADSSL1	-0.0599937675112603	0.852299509082951	ENSG00000185100.10	ADSSL1	-0.379862	0.587591894994993
ENSG00000111863.12	ADTRP	-0.863633511034245	0.265729248314452	ENSG00000111863.12	ADTRP	-0.334759228432939	0.499707809595909	ENSG00000111863.12	ADTRP	-0.599196	0.430449461563948
ENSG00000106624.11	AEBP1	0.244402898908206	0.011153043380881	ENSG00000106624.11	AEBP1	0.651906401461547	2.49775309807294e-12	ENSG00000106624.11	AEBP1	0.448155	0.0026242411788033
ENSG00000139154.15	AEBP2	0.104470346392098	0.13794885855047	ENSG00000139154.15	AEBP2	0.156987784112337	0.0357838770980289	ENSG00000139154.15	AEBP2	0.130729	0.286777985938394
ENSG00000181026.15	AEN	-0.447338818306131	5.65467325284938e-13	ENSG00000181026.15	AEN	-0.117789040998334	0.058965444122452	ENSG00000181026.15	AEN	-0.282564	0.0162074718037742
ENSG00000286268.1	AF196969.1	0.556578192166501	0.538790431550914	ENSG00000286268.1	AF196969.1	1.15792001833453	0.405848407602061	ENSG00000286268.1	AF196969.1	0.857249	0.26083429278713
ENSG00000196526.10	AFAP1	-0.395128820498234	5.20098271342919e-13	ENSG00000196526.10	AFAP1	-0.283625147885036	1.14183606489887e-06	ENSG00000196526.10	AFAP1	-0.339377	0.177972613921918
ENSG00000157510.14	AFAP1L1	-1.082164673434	2.55897904171559e-28	ENSG00000157510.14	AFAP1L1	-1.74349486519839	7.08993553371084e-63	ENSG00000157510.14	AFAP1L1	-1.41283	3.21307269401686e-21
ENSG00000169129.15	AFAP1L2	-1.37153841161595	1.38416992383428e-22	ENSG00000169129.15	AFAP1L2	-1.55336913723588	3.37215274923672e-12	ENSG00000169129.15	AFAP1L2	-1.46245	0.0144733248215078
ENSG00000130396.20	AFDN	0.501718586396317	6.28793951657948e-15	ENSG00000130396.20	AFDN	0.90237973709014	2.87558736484034e-65	ENSG00000130396.20	AFDN	0.702049	0.0152617320740852
ENSG00000172493.20	AFF1	0.489516035300017	3.5713817914645e-07	ENSG00000172493.20	AFF1	0.888883840801412	7.4381020969525e-26	ENSG00000172493.20	AFF1	0.6892	0.0346228314674498
ENSG00000155966.14	AFF2	-0.297127641045084	0.528109380834233	ENSG00000155966.14	AFF2	2.12446161647685	0.0172144756520157	ENSG00000155966.14	AFF2	0.913667	0.0239694165099051
ENSG00000144218.19	AFF3	-1.74147287379423	7.27204640215349e-11	ENSG00000144218.19	AFF3	-1.21033863796902	7.99013004194482e-09	ENSG00000144218.19	AFF3	-1.47591	8.75345447403719e-13
ENSG00000072364.13	AFF4	0.390541390202847	2.10552534691029e-12	ENSG00000072364.13	AFF4	0.363764174039536	3.66880977908182e-11	ENSG00000072364.13	AFF4	0.377153	2.58486574730178e-15
ENSG00000135537.17	AFG1L	-1.25971284950655	9.74344832808743e-09	ENSG00000135537.17	AFG1L	-1.78322277278769	1.32552450539745e-18	ENSG00000135537.17	AFG1L	-1.52147	8.86248658233061e-16
ENSG00000141385.9	AFG3L2	0.204461054202458	5.19579535055062e-06	ENSG00000141385.9	AFG3L2	0.429145973890273	3.66188298232126e-24	ENSG00000141385.9	AFG3L2	0.316804	0.000484461802946625
ENSG00000079557.5	AFM	1.15297522534736	0.67391508256113	ENSG00000079557.5	AFM	0	1	ENSG00000079557.5	AFM	0.576488	0.690562710610288
ENSG00000183077.15	AFMID	-0.0341671086170292	0.774206373816582	ENSG00000183077.15	AFMID	0.0508972097629314	0.676926155503346	ENSG00000183077.15	AFMID	0.00836505	0.984183709306842
ENSG00000081051.8	AFP	0.811915818870139	0.367638147246299	ENSG00000081051.8	AFP	-0.453074529251139	0.819396010173966	ENSG00000081051.8	AFP	0.179421	0.520275648695285
ENSG00000119844.15	AFTPH	0.0514330266940206	0.384772639219163	ENSG00000119844.15	AFTPH	-0.306843087551133	2.93116811388656e-06	ENSG00000119844.15	AFTPH	-0.127705	0.0715284130170011
ENSG00000038002.9	AGA	0.333520891336072	4.08199364108581e-05	ENSG00000038002.9	AGA	0.455729810218731	7.67085427212129e-14	ENSG00000038002.9	AGA	0.394625	0.354450170868558
ENSG00000157985.19	AGAP1	-0.360843421922068	7.81800368361226e-06	ENSG00000157985.19	AGAP1	-0.421164395776547	2.24654100853763e-09	ENSG00000157985.19	AGAP1	-0.391004	0.0146547626268654
ENSG00000135439.11	AGAP2	-1.34073629638043	0.00179371446682127	ENSG00000135439.11	AGAP2	0.7770708469717	0.0704784365810982	ENSG00000135439.11	AGAP2	-0.281833	0.271971385607229
ENSG00000133612.19	AGAP3	-0.414126365241906	1.927290503361e-07	ENSG00000133612.19	AGAP3	-0.564463026874455	1.83670710226084e-11	ENSG00000133612.19	AGAP3	-0.489295	0.00376349988796888
ENSG00000188234.13	AGAP4	-1.93149352383134	0.000625600040526452	ENSG00000188234.13	AGAP4	-1.16235550945573	0.094341096101496	ENSG00000188234.13	AGAP4	-1.54692	0.000537318235942895
ENSG00000172650.13	AGAP5	-1.20327142863846	0.414137410661909	ENSG00000172650.13	AGAP5	-1.97506838205478	0.0841489345679795	ENSG00000172650.13	AGAP5	-1.58917	0.0475165935855663
ENSG00000204149.12	AGAP6	-2.65695804602707	0.0141498425251219	ENSG00000204149.12	AGAP6	-1.32042253775508	0.174753751948951	ENSG00000204149.12	AGAP6	-1.98869	0.00558123965718211
ENSG00000204172.12	AGAP9	-0.377290684002783	0.478799388765474	ENSG00000204172.12	AGAP9	-0.537179015801436	0.237013999210686	ENSG00000204172.12	AGAP9	-0.457235	0.147925512512708
ENSG00000273540.4	AGBL1	0	1	ENSG00000273540.4	AGBL1	-0.592808930641332	0.700773555733899	ENSG00000273540.4	AGBL1	-0.296404	0.821053944334775
ENSG00000165923.16	AGBL2	0.143754287421956	0.792038877208064	ENSG00000165923.16	AGBL2	0.563821405432356	0.213162875461719	ENSG00000165923.16	AGBL2	0.353788	0.235495086864533
ENSG00000146856.14	AGBL3	1.51793806597407	3.27227442369024e-12	ENSG00000146856.14	AGBL3	1.39074272162302	5.43632486684972e-18	ENSG00000146856.14	AGBL3	1.45434	0.000134524660643356
ENSG00000186094.17	AGBL4	-0.711802522899503	0.507876387341422	ENSG00000186094.17	AGBL4	-0.564710790065541	0.688710378551224	ENSG00000186094.17	AGBL4	-0.638257	0.416415459666706
ENSG00000084693.16	AGBL5	0.108694692185413	0.215874316947944	ENSG00000084693.16	AGBL5	0.0358983670566246	0.672098016996918	ENSG00000084693.16	AGBL5	0.0722965	0.358063217700245
ENSG00000204305.14	AGER	0.553279943200879	0.188418730689967	ENSG00000204305.14	AGER	1.85826738023506	2.41556714853609e-06	ENSG00000204305.14	AGER	1.20577	9.11604705464512e-05
ENSG00000173744.17	AGFG1	0.386089736595551	1.42573957864648e-15	ENSG00000173744.17	AGFG1	0.72392621446196	7.53720049522006e-68	ENSG00000173744.17	AGFG1	0.555008	0.00393920546108788
ENSG00000106351.13	AGFG2	-0.232633527797803	0.136228785129126	ENSG00000106351.13	AGFG2	-0.38748667151575	0.00201267885558216	ENSG00000106351.13	AGFG2	-0.31006	0.00766207890042097
ENSG00000164252.13	AGGF1	-0.751924130788333	7.50046076501055e-12	ENSG00000164252.13	AGGF1	-1.36836204584259	2.72123122887721e-31	ENSG00000164252.13	AGGF1	-1.06014	7.28348775491275e-07
ENSG00000006530.18	AGK	0.227308533098324	0.000281692652638195	ENSG00000006530.18	AGK	0.108624441332394	0.0653169683276758	ENSG00000006530.18	AGK	0.167966	0.541860355107532
ENSG00000162688.17	AGL	-0.107289481904717	0.28540037791697	ENSG00000162688.17	AGL	-0.570052888992732	2.38491138624589e-08	ENSG00000162688.17	AGL	-0.338671	0.442679185849265
ENSG00000116771.6	AGMAT	-0.503850798153638	0.79740844872565	ENSG00000116771.6	AGMAT	-0.202807550253259	0.853495864234744	ENSG00000116771.6	AGMAT	-0.353329	0.83216442772875
ENSG00000187546.14	AGMO	0.120297150624209	0.265843890471607	ENSG00000187546.14	AGMO	0.256354002311958	0.0517936112968486	ENSG00000187546.14	AGMO	0.188326	0.638295785982999
ENSG00000092847.12	AGO1	0.446878541275806	8.62331678030385e-15	ENSG00000092847.12	AGO1	0.263014050421299	5.94328359689945e-05	ENSG00000092847.12	AGO1	0.354946	0.370621317787919
ENSG00000123908.12	AGO2	-0.0648705974019688	0.314960609721664	ENSG00000123908.12	AGO2	-0.238587142066301	0.000119057798567914	ENSG00000123908.12	AGO2	-0.151729	0.0505735100782629
ENSG00000126070.20	AGO3	0.0637545966962296	0.44687896206656	ENSG00000126070.20	AGO3	0.37864552038592	2.0771568426489e-05	ENSG00000126070.20	AGO3	0.2212	0.607185935859187
ENSG00000134698.11	AGO4	-1.60323269212032	1.40773729544837e-20	ENSG00000134698.11	AGO4	-1.98090508941818	4.29565519350545e-48	ENSG00000134698.11	AGO4	-1.79207	7.81680269411008e-12
ENSG00000204310.13	AGPAT1	-0.0153134333197205	0.835206505269081	ENSG00000204310.13	AGPAT1	0.0836553230304293	0.321729415918975	ENSG00000204310.13	AGPAT1	0.0341709	0.776763324011057
ENSG00000169692.13	AGPAT2	-0.258199265819188	0.0391780194090091	ENSG00000169692.13	AGPAT2	-0.267902401728062	0.0152654910311816	ENSG00000169692.13	AGPAT2	-0.263051	0.171477029779394
ENSG00000160216.19	AGPAT3	-0.814962820397749	4.3333225091219e-30	ENSG00000160216.19	AGPAT3	-1.10129008125763	8.03821935965072e-58	ENSG00000160216.19	AGPAT3	-0.958126	2.84202652940324e-35
ENSG00000026652.15	AGPAT4	-1.85288251942276	1.32557791860495e-08	ENSG00000026652.15	AGPAT4	-2.56614507156314	2.84302743758625e-47	ENSG00000026652.15	AGPAT4	-2.20951	5.86345783765892e-06
ENSG00000155189.12	AGPAT5	-0.0183755408687176	0.805178271090754	ENSG00000155189.12	AGPAT5	-0.398929343561331	3.07982004477425e-13	ENSG00000155189.12	AGPAT5	-0.208652	0.212369060944514
ENSG00000018510.16	AGPS	0.335178768617464	1.83812440615225e-09	ENSG00000018510.16	AGPS	0.586841744253206	3.93450382670274e-24	ENSG00000018510.16	AGPS	0.46101	0.00552553526731013
ENSG00000106541.12	AGR2	0	1	ENSG00000106541.12	AGR2	0	1	ENSG00000106541.12	AGR2	0	1
ENSG00000188157.15	AGRN	0.348225336545276	0.0284186966977174	ENSG00000188157.15	AGRN	0.463904466638152	0.00234305459921819	ENSG00000188157.15	AGRN	0.406065	0.128515446345718
ENSG00000135744.8	AGT	0	1	ENSG00000135744.8	AGT	1.2910592057243	0.35557819868587	ENSG00000135744.8	AGT	0.64553	0.242857740504353
ENSG00000135049.15	AGTPBP1	0.0528363785368633	0.566682230030408	ENSG00000135049.15	AGTPBP1	0.165253928369589	0.0221972128946307	ENSG00000135049.15	AGTPBP1	0.109045	0.689102010081111
ENSG00000144891.17	AGTR1	-0.494779597456818	0.468521351068496	ENSG00000144891.17	AGTR1	-0.203860207432857	0.692436576905981	ENSG00000144891.17	AGTR1	-0.34932	0.574514120978784
ENSG00000177674.16	AGTRAP	-0.282697402938	0.104789403524808	ENSG00000177674.16	AGTRAP	-0.511167324568633	0.00726707737855551	ENSG00000177674.16	AGTRAP	-0.396932	0.00480035663096047
ENSG00000153207.15	AHCTF1	0.0848606232939186	0.222741265045347	ENSG00000153207.15	AHCTF1	0.159710698104583	0.0220718808473225	ENSG00000153207.15	AHCTF1	0.122286	0.625349168547659
ENSG00000101444.13	AHCY	0.493629066712332	1.2160611115331e-25	ENSG00000101444.13	AHCY	0.524969386540306	1.63744037047337e-31	ENSG00000101444.13	AHCY	0.509299	1.30171139534192e-06
ENSG00000168710.18	AHCYL1	0.139286807591729	0.0135743652814852	ENSG00000168710.18	AHCYL1	-0.124835581486023	0.0385829671771776	ENSG00000168710.18	AHCYL1	0.00722561	0.846287414039921
ENSG00000158467.16	AHCYL2	0.378766463086199	2.0006474531677e-05	ENSG00000158467.16	AHCYL2	0.00470040102382896	0.922085654823388	ENSG00000158467.16	AHCYL2	0.191733	0.700693947623295
ENSG00000126705.14	AHDC1	-0.0182208822977508	0.930496671136264	ENSG00000126705.14	AHDC1	-0.265152685421979	0.120800818763977	ENSG00000126705.14	AHDC1	-0.141687	0.900736605845931
ENSG00000135541.21	AHI1	-0.8736757672272	2.73358358383777e-12	ENSG00000135541.21	AHI1	-0.968329288895795	2.94004462229104e-16	ENSG00000135541.21	AHI1	-0.921003	3.21481985064094e-18
ENSG00000124942.14	AHNAK	0.456749624290843	3.39845116522319e-17	ENSG00000124942.14	AHNAK	0.298719904829467	5.85502887056779e-08	ENSG00000124942.14	AHNAK	0.377735	0.000610323761162452
ENSG00000185567.7	AHNAK2	-1.5568712711246	6.52852963064251e-34	ENSG00000185567.7	AHNAK2	-2.00243563958922	2.85582219278922e-114	ENSG00000185567.7	AHNAK2	-1.77965	4.65805951165792e-05
ENSG00000106546.14	AHR	1.19733691033389	6.12815005148146e-34	ENSG00000106546.14	AHR	1.51533824302731	1.68716948054702e-56	ENSG00000106546.14	AHR	1.35634	2.98893888904912e-21
ENSG00000286169.1	AHRR	-2.0501394566491	2.12028744277338e-33	ENSG00000286169.1	AHRR	-3.21135708589357	8.81762411316424e-29	ENSG00000286169.1	AHRR	-2.63075	1.75632322633899e-06
ENSG00000063438.17	AHRR	0.0560018936066253	0.977699986197187	ENSG00000063438.17	AHRR	-0.922239614217548	0.0599301202142165	ENSG00000063438.17	AHRR	-0.433119	0.415168190661924
ENSG00000100591.8	AHSA1	0.35052479552658	1.54279840938454e-14	ENSG00000100591.8	AHSA1	0.672640800302588	3.5958490574543e-48	ENSG00000100591.8	AHSA1	0.511583	5.65513780174955e-05
ENSG00000169877.10	AHSP	0	1	ENSG00000169877.10	AHSP	-0.705781623727758	0.788228548063395	ENSG00000169877.10	AHSP	-0.352891	0.905825013379472
ENSG00000111732.11	AICDA	-0.55336918856626	0.918706121348802	ENSG00000111732.11	AICDA	0	1	ENSG00000111732.11	AICDA	-0.276685	0.990438021411937
ENSG00000186063.13	AIDA	-0.0824687400126196	0.546280889313958	ENSG00000186063.13	AIDA	-0.177844065830366	0.161389444987108	ENSG00000186063.13	AIDA	-0.130156	0.265117059423962
ENSG00000126878.13	AIF1L	-0.132745176398451	0.0780431889492273	ENSG00000126878.13	AIF1L	-0.435496701488994	1.04930742343619e-07	ENSG00000126878.13	AIF1L	-0.284121	0.00236433654406748
ENSG00000156709.14	AIFM1	-0.00736098062992419	0.975771177306977	ENSG00000156709.14	AIFM1	-0.376962001645149	1.87373392861014e-10	ENSG00000156709.14	AIFM1	-0.192161	0.302359185422316
ENSG00000042286.15	AIFM2	-0.139619570975625	0.171930066746449	ENSG00000042286.15	AIFM2	-0.614136053134244	5.91851633373587e-10	ENSG00000042286.15	AIFM2	-0.376878	0.000546913723381351
ENSG00000183773.15	AIFM3	0.557082654387792	0.410587556181648	ENSG00000183773.15	AIFM3	-1.28998719403073	0.131773707012936	ENSG00000183773.15	AIFM3	-0.366452	0.311545771876314
ENSG00000146416.19	AIG1	0.113902372337184	0.441442883028742	ENSG00000146416.19	AIG1	-0.351984206495869	0.024513411618883	ENSG00000146416.19	AIG1	-0.119041	0.624238530899975
ENSG00000163568.15	AIM2	-0.898199020426608	6.41927423544122e-07	ENSG00000163568.15	AIM2	-2.47138825246833	9.19184551521201e-12	ENSG00000163568.15	AIM2	-1.68479	0.0594702019836403
ENSG00000164022.17	AIMP1	0.363890926402258	3.07559914248843e-09	ENSG00000164022.17	AIMP1	0.174611895234031	0.00328003504315554	ENSG00000164022.17	AIMP1	0.269251	0.000507665495668917
ENSG00000106305.10	AIMP2	-0.538051821374049	1.78443332709571e-11	ENSG00000106305.10	AIMP2	-1.13130467408152	5.03851889137697e-42	ENSG00000106305.10	AIMP2	-0.834678	2.23444950819752e-05
ENSG00000110711.10	AIP	0.435103860627786	2.81667252348794e-06	ENSG00000110711.10	AIP	0.450139865657469	1.7940789238269e-06	ENSG00000110711.10	AIP	0.442622	0.00896960788301744
ENSG00000196581.11	AJAP1	-1.02948313324805	2.47623224952269e-23	ENSG00000196581.11	AJAP1	-1.89735117544465	0.0348644032834428	ENSG00000196581.11	AJAP1	-1.46342	0.513438771043777
ENSG00000232434.2	AJM1	1.28332724478938	1.34771271812949e-05	ENSG00000232434.2	AJM1	1.43551304816526	1.33193320680897e-11	ENSG00000232434.2	AJM1	1.35942	0.00028886448894828
ENSG00000129474.16	AJUBA	0.0435173510782185	0.533974465177802	ENSG00000129474.16	AJUBA	0.908309637485118	4.66383044059192e-24	ENSG00000129474.16	AJUBA	0.475913	0.393628220867119
ENSG00000106992.19	AK1	0.369877430219495	0.0709279909290531	ENSG00000106992.19	AK1	0.375589537793052	0.0490950245979592	ENSG00000106992.19	AK1	0.372733	0.00514378980429673
ENSG00000004455.17	AK2	-0.0506631119110921	0.283670253121539	ENSG00000004455.17	AK2	-0.307641759683914	3.02527465682616e-11	ENSG00000004455.17	AK2	-0.179152	0.665305130715932
ENSG00000147853.17	AK3	0.776089947819401	4.00755013542979e-29	ENSG00000147853.17	AK3	0.27419937853967	1.31854176641577e-05	ENSG00000147853.17	AK3	0.525145	0.00484248955703849
ENSG00000162433.15	AK4	-0.342394613953667	1.74031672032809e-05	ENSG00000162433.15	AK4	0.105152318822347	0.22581605473639	ENSG00000162433.15	AK4	-0.118621	0.549092501975397
ENSG00000154027.19	AK5	-1.09297138986961	3.93898864440838e-06	ENSG00000154027.19	AK5	-1.17883120810463	0.00335062706759329	ENSG00000154027.19	AK5	-1.1359	0.0610028425195118
ENSG00000085231.14	AK6	-1.1607422282303	3.58400202258587e-27	ENSG00000085231.14	AK6	-1.8540968931925	3.48016248884311e-39	ENSG00000085231.14	AK6	-1.50742	0.00121705614766395
ENSG00000140057.9	AK7	-1.90306086919402	0.0536058987312546	ENSG00000140057.9	AK7	-1.45951177059974	0.00283676738944207	ENSG00000140057.9	AK7	-1.68129	0.0596441436346366
ENSG00000165695.9	AK8	-0.999911986670746	0.568176786055481	ENSG00000165695.9	AK8	0.479249075206223	0.901494865533643	ENSG00000165695.9	AK8	-0.260331	0.71982529410707
ENSG00000155085.15	AK9	-0.197763851468572	0.563427887276615	ENSG00000155085.15	AK9	-1.90736946526223	8.35696140490015e-05	ENSG00000155085.15	AK9	-1.05257	0.00653433370567586
ENSG00000231824.4	AKAIN1	0	1	ENSG00000231824.4	AKAIN1	0	1	ENSG00000231824.4	AKAIN1	0	1
ENSG00000121057.13	AKAP1	0.786107109486695	1.56963063333719e-73	ENSG00000121057.13	AKAP1	1.08167482898419	1.6820053021955e-125	ENSG00000121057.13	AKAP1	0.933891	1.94268174428888e-08
ENSG00000108599.15	AKAP10	-1.06572800164702	6.48818777265292e-44	ENSG00000108599.15	AKAP10	-1.04013552226901	3.39855045841878e-46	ENSG00000108599.15	AKAP10	-1.05293	5.22336293437341e-82
ENSG00000023516.9	AKAP11	-0.284306148255668	0.0100351322722122	ENSG00000023516.9	AKAP11	-0.514092956108041	3.27572229284569e-06	ENSG00000023516.9	AKAP11	-0.3992	8.29638738236996e-05
ENSG00000131016.17	AKAP12	0.0584744456801882	0.254625444623029	ENSG00000131016.17	AKAP12	-0.410363832395307	2.03686918028362e-13	ENSG00000131016.17	AKAP12	-0.175945	0.968977330118799
ENSG00000170776.21	AKAP13	0.822967401183362	1.07624979267751e-48	ENSG00000170776.21	AKAP13	1.13380310468544	2.14750804805998e-102	ENSG00000170776.21	AKAP13	0.978385	3.13513608871582e-13
ENSG00000186471.13	AKAP14	0	1	ENSG00000186471.13	AKAP14	0	1	ENSG00000186471.13	AKAP14	0	1
ENSG00000111254.8	AKAP3	-0.0550067414802684	0.978639130266847	ENSG00000111254.8	AKAP3	-0.582043365348365	0.716541330402159	ENSG00000111254.8	AKAP3	-0.318525	0.768040885036807
ENSG00000179841.8	AKAP5	1.33516063712965	4.70199357702286e-07	ENSG00000179841.8	AKAP5	0.446412103129562	0.123680378713034	ENSG00000179841.8	AKAP5	0.890786	0.000611313255733151
ENSG00000151320.11	AKAP6	-1.42775708635948	9.81003663368047e-07	ENSG00000151320.11	AKAP6	-1.07572109008245	1.44751073786899e-43	ENSG00000151320.11	AKAP6	-1.25174	0.272910556755154
ENSG00000118507.17	AKAP7	-0.163489682620033	0.271895694565054	ENSG00000118507.17	AKAP7	0.142030344173993	0.324259815969279	ENSG00000118507.17	AKAP7	-0.0107297	0.927571267859875
ENSG00000105127.9	AKAP8	0.714188618994324	4.07505808807917e-27	ENSG00000105127.9	AKAP8	0.696499541565135	3.05101956452231e-22	ENSG00000105127.9	AKAP8	0.705344	0.00537798811356157
ENSG00000011243.18	AKAP8L	0.557584142388551	6.51857019973131e-19	ENSG00000011243.18	AKAP8L	1.14759882828094	3.00321687397427e-83	ENSG00000011243.18	AKAP8L	0.852591	2.4614408229371e-19
ENSG00000127914.16	AKAP9	0.348426493926812	0.083616475253697	ENSG00000127914.16	AKAP9	0.197425297521047	0.277979264208768	ENSG00000127914.16	AKAP9	0.272926	0.263757924136747
ENSG00000166452.12	AKIP1	-0.371381529288067	0.00894452500582009	ENSG00000166452.12	AKIP1	-0.660594506515432	9.58442191820031e-08	ENSG00000166452.12	AKIP1	-0.515988	0.00773284896653599
ENSG00000174574.16	AKIRIN1	0.056102570671781	0.201129049449524	ENSG00000174574.16	AKIRIN1	-0.0160755906504608	0.712917111426979	ENSG00000174574.16	AKIRIN1	0.0200135	0.773070792857053
ENSG00000135334.9	AKIRIN2	0.498637778247289	1.03343763790722e-10	ENSG00000135334.9	AKIRIN2	1.29882801456821	7.22179571815013e-74	ENSG00000135334.9	AKIRIN2	0.898733	3.93749240623121e-11
ENSG00000106948.16	AKNA	-0.0870250506446464	0.563710081924695	ENSG00000106948.16	AKNA	-0.0749009660336277	0.664466414727675	ENSG00000106948.16	AKNA	-0.080963	0.642867038583899
ENSG00000162641.20	AKNAD1	-0.707571521041285	0.150153555997853	ENSG00000162641.20	AKNAD1	0.145259522984793	0.769693324749064	ENSG00000162641.20	AKNAD1	-0.281156	0.353658587323636
ENSG00000117448.13	AKR1A1	0.398592756082806	1.71064595120932e-05	ENSG00000117448.13	AKR1A1	0.377319847705296	2.72130063782824e-05	ENSG00000117448.13	AKR1A1	0.387956	1.47313278811465e-07
ENSG00000085662.14	AKR1B1	0.713374352087069	2.50738060568328e-48	ENSG00000085662.14	AKR1B1	0.788249492420482	1.91261207798307e-67	ENSG00000085662.14	AKR1B1	0.750812	6.42449214083999e-10
ENSG00000198074.10	AKR1B10	0.52326083990542	0.730827340365063	ENSG00000198074.10	AKR1B10	-1.4987301792023	0.242496097734676	ENSG00000198074.10	AKR1B10	-0.487735	0.391175397145966
ENSG00000227471.9	AKR1B15	0	1	ENSG00000227471.9	AKR1B15	0.42307232968659	0.915068918970162	ENSG00000227471.9	AKR1B15	0.211536	0.873036034962879
ENSG00000187134.14	AKR1C1	0.509187205476612	0.192311437907233	ENSG00000187134.14	AKR1C1	0.136738012380051	0.749527407029632	ENSG00000187134.14	AKR1C1	0.322963	0.651281003492405
ENSG00000151632.17	AKR1C2	0.654625303470614	0.00250406339622868	ENSG00000151632.17	AKR1C2	0	1	ENSG00000151632.17	AKR1C2	0.327313	0.748622540400024
ENSG00000196139.14	AKR1C3	0.821620891431659	1.78841314246131e-05	ENSG00000196139.14	AKR1C3	0	1	ENSG00000196139.14	AKR1C3	0.41081	0.680086439366789
ENSG00000198610.11	AKR1C4	-0.236511765703309	0.931833692615414	ENSG00000198610.11	AKR1C4	0	1	ENSG00000198610.11	AKR1C4	-0.118256	0.830216113764464
ENSG00000122787.15	AKR1D1	0	1	ENSG00000122787.15	AKR1D1	0.813563997851018	0.501930109166879	ENSG00000122787.15	AKR1D1	0.406782	0.628904459007377
ENSG00000165568.18	AKR1E2	-1.56714555554557	0.114820489047302	ENSG00000165568.18	AKR1E2	-0.890060667156699	0.170195303458083	ENSG00000165568.18	AKR1E2	-1.2286	0.0845841901885158
ENSG00000053371.12	AKR7A2	0.285891450970613	0.00054809223299727	ENSG00000053371.12	AKR7A2	0.188779588549611	0.0246604159755367	ENSG00000053371.12	AKR7A2	0.237336	0.0382818699847324
ENSG00000162482.5	AKR7A3	-0.0439788221496971	0.919432351620927	ENSG00000162482.5	AKR7A3	-0.966096626935658	0.403118399707524	ENSG00000162482.5	AKR7A3	-0.505038	0.460113897497711
ENSG00000211454.14	AKR7L	-3.19318211301057	0.00837783054183151	ENSG00000211454.14	AKR7L	-1.38793850481523	0.157836735752556	ENSG00000211454.14	AKR7L	-2.29056	0.00174880021019057
ENSG00000142208.16	AKT1	0.112132458388762	0.0710882396815812	ENSG00000142208.16	AKT1	-0.0156858766020544	0.775948847412897	ENSG00000142208.16	AKT1	0.0482233	0.908092942636799
ENSG00000204673.10	AKT1S1	0.397313446488699	2.44319123371676e-08	ENSG00000204673.10	AKT1S1	0.240555205183409	0.00158189342663665	ENSG00000204673.10	AKT1S1	0.318934	0.187232285170529
ENSG00000105221.18	AKT2	0.44469226351878	2.35580595626619e-13	ENSG00000105221.18	AKT2	0.58263318966214	4.9116381252213e-21	ENSG00000105221.18	AKT2	0.513663	0.000599123557108409
ENSG00000117020.18	AKT3	-0.0199088826200136	0.724342107432437	ENSG00000117020.18	AKT3	-0.0680937619002702	0.213318186710448	ENSG00000117020.18	AKT3	-0.0440013	0.311158045009484
ENSG00000166971.17	AKTIP	-0.133101744028043	0.437144711115683	ENSG00000166971.17	AKTIP	0.128343803545421	0.409383243603936	ENSG00000166971.17	AKTIP	-0.00237897	0.894534555080805
ENSG00000276302.1	AL021997.3	-0.55336918856626	0.929694359020001	ENSG00000276302.1	AL021997.3	-0.65405874051168	0.816665258445143	ENSG00000276302.1	AL021997.3	-0.603714	0.818564622700255
ENSG00000282988.2	AL031777.3	0.133240825120508	0.787773541780301	ENSG00000282988.2	AL031777.3	1.58672987950708	0.00398629020089921	ENSG00000282988.2	AL031777.3	0.859985	0.0251713330936384
ENSG00000284969.1	AL049629.2	0.0920417728059329	0.828194421126987	ENSG00000284969.1	AL049629.2	-1.16976645550408	0.427456698052913	ENSG00000284969.1	AL049629.2	-0.538862	0.519304572406642
ENSG00000260861.6	AL049634.2	-0.55336918856626	0.929700057710557	ENSG00000260861.6	AL049634.2	0	1	ENSG00000260861.6	AL049634.2	-0.276685	0.991389507507242
ENSG00000235710.5	AL109810.2	0	1	ENSG00000235710.5	AL109810.2	-0.342915298441041	0.900091922811915	ENSG00000235710.5	AL109810.2	-0.171458	0.983841961022421
ENSG00000259066.5	AL110118.2	0.247826581142132	0.290654435937961	ENSG00000259066.5	AL110118.2	0.422087736052092	0.692074580999871	ENSG00000259066.5	AL110118.2	0.334957	0.315896695809125
ENSG00000229674.2	AL121578.2	-0.487718518856593	0.834970838839208	ENSG00000229674.2	AL121578.2	-0.000608240721197584	0.984250071163955	ENSG00000229674.2	AL121578.2	-0.244163	0.870069344552765
ENSG00000270299.1	AL121758.1	0	1	ENSG00000270299.1	AL121758.1	-0.453074529251139	0.936966635542733	ENSG00000270299.1	AL121758.1	-0.226537	0.991390936685576
ENSG00000273154.3	AL121845.3	0.151289605243993	0.926492555768564	ENSG00000273154.3	AL121845.3	-0.00467669800227316	0.977044355944433	ENSG00000273154.3	AL121845.3	0.0733065	0.961150978674729
ENSG00000285976.2	AL135905.2	0.75379985432636	0.000237487596641118	ENSG00000285976.2	AL135905.2	0.615233887217616	0.000882588302983365	ENSG00000285976.2	AL135905.2	0.684517	8.19085784019777e-07
ENSG00000231767.4	AL136454.1	1.08368359411172	0.00417501753386998	ENSG00000231767.4	AL136454.1	0.708839275791552	0.067586193320283	ENSG00000231767.4	AL136454.1	0.896261	0.00192827259401821
ENSG00000288460.1	AL138899.3	-0.491431984678126	0.929700057710558	ENSG00000288460.1	AL138899.3	0	1	ENSG00000288460.1	AL138899.3	-0.245716	0.991389507507242
ENSG00000258465.8	AL139011.2	0.557082654387792	0.781836811146751	ENSG00000258465.8	AL139011.2	0	1	ENSG00000258465.8	AL139011.2	0.278541	0.787936799956032
ENSG00000203546.7	AL139353.1	-0.203226818390423	0.812037204070684	ENSG00000203546.7	AL139353.1	0.664947042987958	0.346097145936471	ENSG00000203546.7	AL139353.1	0.23086	0.336125648459614
ENSG00000249141.1	AL159163.1	0	1	ENSG00000249141.1	AL159163.1	0	1	ENSG00000249141.1	AL159163.1	0	1
ENSG00000187186.15	AL162231.1	0.0224371121712746	0.97777139846505	ENSG00000187186.15	AL162231.1	-0.322778472753262	0.696433878899203	ENSG00000187186.15	AL162231.1	-0.150171	0.721130682067645
ENSG00000285946.1	AL162596.1	0	1	ENSG00000285946.1	AL162596.1	-0.430582939895049	0.936966635542733	ENSG00000285946.1	AL162596.1	-0.215291	0.991389507507242
ENSG00000259060.7	AL163195.3	0	1	ENSG00000259060.7	AL163195.3	0.561533001139248	0.774828023920197	ENSG00000259060.7	AL163195.3	0.280767	0.787936799956032
ENSG00000283205.1	AL353572.3	0	1	ENSG00000283205.1	AL353572.3	-0.430582939895049	0.936966635542733	ENSG00000283205.1	AL353572.3	-0.215291	0.991389507507242
ENSG00000285130.2	AL358113.1	-0.300756942264002	0.973126575919121	ENSG00000285130.2	AL358113.1	-0.569816531381409	0.731519582690871	ENSG00000285130.2	AL358113.1	-0.435287	0.836510104213044
ENSG00000281613.2	AL365214.3	0.557082654387792	0.781836811146751	ENSG00000281613.2	AL365214.3	0	1	ENSG00000281613.2	AL365214.3	0.278541	0.787936799956032
ENSG00000236782.7	AL391650.1	0.20189559665468	0.670497930884084	ENSG00000236782.7	AL391650.1	0.906516455154731	0.0745634794923433	ENSG00000236782.7	AL391650.1	0.554206	0.278758992758771
ENSG00000204805.9	AL391987.2	1.02700456774085	0.173427471788004	ENSG00000204805.9	AL391987.2	-0.128662466678829	0.93251661484686	ENSG00000204805.9	AL391987.2	0.449171	0.742273395915642
ENSG00000286112.1	AL441992.2	-1.07519127302989	0.406509158469058	ENSG00000286112.1	AL441992.2	-1.74598603021844	0.180487747380165	ENSG00000286112.1	AL441992.2	-1.41059	0.0825308060216184
ENSG00000284299.1	AL590132.1	-3.0403871491633	0.0129104131675619	ENSG00000284299.1	AL590132.1	-2.07569055757963	0.0383432281781292	ENSG00000284299.1	AL590132.1	-2.55804	0.00052935588528192
ENSG00000248993.1	AL645941.2	0	1	ENSG00000248993.1	AL645941.2	0	1	ENSG00000248993.1	AL645941.2	0	1
ENSG00000285085.1	AL662884.4	-0.203226818390423	0.89327058702348	ENSG00000285085.1	AL662884.4	0.40752935841937	0.604931339209713	ENSG00000285085.1	AL662884.4	0.102151	0.638637857638257
ENSG00000277535.2	AL772284.2	0	1	ENSG00000277535.2	AL772284.2	0.5673209522751	0.774828023920197	ENSG00000277535.2	AL772284.2	0.28366	0.787936799956032
ENSG00000148218.16	ALAD	0.169374505163772	0.0216249929853916	ENSG00000148218.16	ALAD	0.0204455318350814	0.780719831662832	ENSG00000148218.16	ALAD	0.09491	0.681609788397535
ENSG00000023330.15	ALAS1	0.128105919176489	0.0475383278455153	ENSG00000023330.15	ALAS1	0.156978430281981	0.00949593702908681	ENSG00000023330.15	ALAS1	0.142542	0.309009066261721
ENSG00000163631.17	ALB	0	1	ENSG00000163631.17	ALB	0	1	ENSG00000163631.17	ALB	0	1
ENSG00000170017.12	ALCAM	0.496088144128988	5.07074998225755e-11	ENSG00000170017.12	ALCAM	0.259009784858918	0.000107865290202334	ENSG00000170017.12	ALCAM	0.377549	0.518276001024686
ENSG00000161618.10	ALDH16A1	0.492903892974299	0.000671705393496982	ENSG00000161618.10	ALDH16A1	0.200296107382179	0.170878517060984	ENSG00000161618.10	ALDH16A1	0.3466	0.207081812040317
ENSG00000059573.9	ALDH18A1	0.100631549097715	0.0323479960770411	ENSG00000059573.9	ALDH18A1	-0.161227122046327	0.00157883161207951	ENSG00000059573.9	ALDH18A1	-0.0302978	0.967246882522235
ENSG00000165092.13	ALDH1A1	0.808289407541076	0.136390532574739	ENSG00000165092.13	ALDH1A1	0.24477346550716	0.0206114070542652	ENSG00000165092.13	ALDH1A1	0.526531	0.895214697132453
ENSG00000128918.15	ALDH1A2	-0.852268229690773	0.419868335218874	ENSG00000128918.15	ALDH1A2	-1.32668541276516	0.334263347693083	ENSG00000128918.15	ALDH1A2	-1.08948	0.222332987567647
ENSG00000184254.17	ALDH1A3	-0.657642042740678	8.63244476934006e-44	ENSG00000184254.17	ALDH1A3	-0.78911977539979	9.8366563381667e-29	ENSG00000184254.17	ALDH1A3	-0.723381	0.482176697403136
ENSG00000137124.8	ALDH1B1	-0.538471744752403	9.56659280989219e-13	ENSG00000137124.8	ALDH1B1	-0.86180846990503	3.90311640412542e-47	ENSG00000137124.8	ALDH1B1	-0.70014	0.0513370907931419
ENSG00000144908.13	ALDH1L1	-0.729357275684942	0.424705437262815	ENSG00000144908.13	ALDH1L1	-0.185256250969378	0.783532234851786	ENSG00000144908.13	ALDH1L1	-0.457307	0.721285543670477
ENSG00000136010.14	ALDH1L2	-0.821604125066353	4.68088758275631e-17	ENSG00000136010.14	ALDH1L2	-0.794784888456554	1.19298533476797e-10	ENSG00000136010.14	ALDH1L2	-0.808195	0.0204505198965127
ENSG00000111275.13	ALDH2	0.229892883655975	0.154423687075114	ENSG00000111275.13	ALDH2	-0.20617728606099	0.977309410559891	ENSG00000111275.13	ALDH2	0.0118578	0.850830841573592
ENSG00000108602.18	ALDH3A1	-0.55336918856626	0.843124747273223	ENSG00000108602.18	ALDH3A1	-1.3907048063893	0.356033299418268	ENSG00000108602.18	ALDH3A1	-0.972037	0.25348573015166
ENSG00000072210.19	ALDH3A2	0.802946609937429	5.01711908432549e-50	ENSG00000072210.19	ALDH3A2	0.569310748156933	3.04653001496486e-25	ENSG00000072210.19	ALDH3A2	0.686129	2.15306485599034e-07
ENSG00000006534.16	ALDH3B1	-0.17471490492622	0.392652444778661	ENSG00000006534.16	ALDH3B1	-0.471472526566442	0.0551074947637601	ENSG00000006534.16	ALDH3B1	-0.323094	0.251304570818682
ENSG00000132746.14	ALDH3B2	0	1	ENSG00000132746.14	ALDH3B2	-0.976887715900916	0.010683293635874	ENSG00000132746.14	ALDH3B2	-0.488444	0.560766918227483
ENSG00000159423.17	ALDH4A1	0.361276564773608	0.0278958848645854	ENSG00000159423.17	ALDH4A1	0.0499677188653758	0.791153990570296	ENSG00000159423.17	ALDH4A1	0.205622	0.0971706363731885
ENSG00000112294.13	ALDH5A1	-0.262658598326007	0.0433648571340803	ENSG00000112294.13	ALDH5A1	-0.192709447240018	0.0661564207662269	ENSG00000112294.13	ALDH5A1	-0.227684	0.487928924044507
ENSG00000119711.13	ALDH6A1	-0.179605607496288	0.438587653359566	ENSG00000119711.13	ALDH6A1	-0.666686093815556	4.7574345972527e-09	ENSG00000119711.13	ALDH6A1	-0.423146	0.203206873017759
ENSG00000164904.18	ALDH7A1	0.640658276455305	2.2079509796977e-30	ENSG00000164904.18	ALDH7A1	0.416201568094747	4.33643983381223e-13	ENSG00000164904.18	ALDH7A1	0.52843	0.000120195741895435
ENSG00000118514.14	ALDH8A1	-0.491431984678126	0.823120184749828	ENSG00000118514.14	ALDH8A1	-2.35052531885881	0.0638384970238741	ENSG00000118514.14	ALDH8A1	-1.42098	0.0650545571497648
ENSG00000143149.12	ALDH9A1	0.785435573599356	2.18231467687898e-41	ENSG00000143149.12	ALDH9A1	0.948001636839065	6.6749415635462e-60	ENSG00000143149.12	ALDH9A1	0.866719	5.06937794221435e-38
ENSG00000149925.20	ALDOA	0.628979908139707	3.65214331451061e-07	ENSG00000149925.20	ALDOA	0.696382456086148	3.13730661286419e-09	ENSG00000149925.20	ALDOA	0.662681	7.3650221982179e-07
ENSG00000109107.14	ALDOC	0.932673016598436	5.67189121958484e-15	ENSG00000109107.14	ALDOC	0.692904272160426	2.14670839823399e-11	ENSG00000109107.14	ALDOC	0.812789	0.00116814714256495
ENSG00000033011.12	ALG1	-0.160860819356792	0.145892333431767	ENSG00000033011.12	ALG1	0.029175326790261	0.857981579451282	ENSG00000033011.12	ALG1	-0.0658427	0.517603158392489
ENSG00000139133.7	ALG10	-0.175173855130659	0.208626300833738	ENSG00000139133.7	ALG10	-0.256984669942038	0.068819723096617	ENSG00000139133.7	ALG10	-0.216079	0.200320726837584
ENSG00000175548.9	ALG10B	0.345408924241694	0.00703856882257521	ENSG00000175548.9	ALG10B	0.124895968668516	0.291093179541335	ENSG00000175548.9	ALG10B	0.235152	0.0519243018730392
ENSG00000253710.4	ALG11	0.242013034826564	0.017798866981593	ENSG00000253710.4	ALG11	-0.224916396473761	0.0260200838208549	ENSG00000253710.4	ALG11	0.00854832	0.974113114317492
ENSG00000182858.14	ALG12	-0.949060578521368	5.9240803903876e-09	ENSG00000182858.14	ALG12	-0.745320257332066	6.39822823800719e-12	ENSG00000182858.14	ALG12	-0.84719	0.0427663323338567
ENSG00000101901.12	ALG13	0.104784199610481	0.174508964839475	ENSG00000101901.12	ALG13	0.0562510333503621	0.518122915142992	ENSG00000101901.12	ALG13	0.0805176	0.604686524182788
ENSG00000172339.10	ALG14	-0.822432437394813	2.41878983512797e-06	ENSG00000172339.10	ALG14	-0.686235591780076	5.2346677692371e-06	ENSG00000172339.10	ALG14	-0.754334	2.44895649459766e-06
ENSG00000189366.9	ALG1L	-0.767775997101363	0.442661561916269	ENSG00000189366.9	ALG1L	0.136738012380051	0.819166846479873	ENSG00000189366.9	ALG1L	-0.315519	0.524829769952842
ENSG00000251287.8	ALG1L2	-1.48290113032721	0.259860543427913	ENSG00000251287.8	ALG1L2	-0.917452784174588	0.268393325754664	ENSG00000251287.8	ALG1L2	-1.20018	0.0965744626171544
ENSG00000119523.10	ALG2	0.316616800203507	4.51680366572781e-06	ENSG00000119523.10	ALG2	0.177425982725131	0.0037246238308284	ENSG00000119523.10	ALG2	0.247021	0.296166963871611
ENSG00000214160.10	ALG3	-0.0099999174126566	0.854739186011181	ENSG00000214160.10	ALG3	-0.28049466913688	0.00603860732411774	ENSG00000214160.10	ALG3	-0.145247	0.36476685731884
ENSG00000120697.9	ALG5	-0.0187195766571033	0.913139471026795	ENSG00000120697.9	ALG5	0.0567444458078601	0.451851208648649	ENSG00000120697.9	ALG5	0.0190124	0.899195014372333
ENSG00000088035.18	ALG6	-0.746672495393314	2.77106543872058e-13	ENSG00000088035.18	ALG6	-1.1752656586137	5.25197092613467e-35	ENSG00000088035.18	ALG6	-0.960969	2.57014031826661e-21
ENSG00000159063.13	ALG8	-0.208407064573136	0.00634243918672928	ENSG00000159063.13	ALG8	-0.408949123399527	5.35983790027572e-08	ENSG00000159063.13	ALG8	-0.308678	0.0596997411779646
ENSG00000086848.15	ALG9	-0.31245337060901	0.0742652229806359	ENSG00000086848.15	ALG9	-0.3069512955245	0.0649027651992275	ENSG00000086848.15	ALG9	-0.309702	0.0272468405147154
ENSG00000171094.18	ALK	1.35006514667506	0.00142906731986841	ENSG00000171094.18	ALK	-1.87171045210365	2.98972697020009e-08	ENSG00000171094.18	ALK	-0.260823	0.0882488859099134
ENSG00000196711.9	ALKAL1	-0.491431984678126	0.929700057710558	ENSG00000196711.9	ALKAL1	0	1	ENSG00000196711.9	ALKAL1	-0.245716	0.991389507507242
ENSG00000189292.16	ALKAL2	0.304438609387439	0.821363323274023	ENSG00000189292.16	ALKAL2	0	1	ENSG00000189292.16	ALKAL2	0.152219	0.78793473223041
ENSG00000100601.10	ALKBH1	-0.545633799074097	0.000184245880151991	ENSG00000100601.10	ALKBH1	-1.09958786960478	8.83855152827109e-15	ENSG00000100601.10	ALKBH1	-0.822611	4.92472342739262e-06
ENSG00000189046.11	ALKBH2	0.00274876279129899	0.951706153618607	ENSG00000189046.11	ALKBH2	-0.0421408071249996	0.630549095827022	ENSG00000189046.11	ALKBH2	-0.019696	0.934187305011837
ENSG00000166199.13	ALKBH3	-0.152903938010892	0.122989911884605	ENSG00000166199.13	ALKBH3	-0.217422409557193	0.0165722002721102	ENSG00000166199.13	ALKBH3	-0.185163	0.019177003438137
ENSG00000160993.4	ALKBH4	-0.355666386834501	0.017468795368114	ENSG00000160993.4	ALKBH4	-1.17867954657861	8.97485520434127e-15	ENSG00000160993.4	ALKBH4	-0.767173	3.56015584810582e-07
ENSG00000091542.9	ALKBH5	1.40277040514309	8.2264711827238e-105	ENSG00000091542.9	ALKBH5	1.63904021626297	2.46500913387686e-148	ENSG00000091542.9	ALKBH5	1.52091	3.52814047177473e-128
ENSG00000239382.10	ALKBH6	0.505294231922622	0.150739166473066	ENSG00000239382.10	ALKBH6	1.47074836602829	1.68365908979534e-06	ENSG00000239382.10	ALKBH6	0.988021	0.00170714861820769
ENSG00000125652.8	ALKBH7	0.67426268249725	0.00345998378510608	ENSG00000125652.8	ALKBH7	0.851431539637591	4.87663670048348e-07	ENSG00000125652.8	ALKBH7	0.762847	0.00963613671124194
ENSG00000137760.14	ALKBH8	-0.335012521071125	0.00109476257659336	ENSG00000137760.14	ALKBH8	-0.0725181148673126	0.538190501509263	ENSG00000137760.14	ALKBH8	-0.203765	0.414598074571863
ENSG00000151360.10	ALLC	0.557082654387792	0.74812857564661	ENSG00000151360.10	ALLC	-0.453074529251139	0.926934552453057	ENSG00000151360.10	ALLC	0.0520041	0.877439113690607
ENSG00000116127.18	ALMS1	0.505035611970056	3.53034997270594e-07	ENSG00000116127.18	ALMS1	1.0936076090745	1.64529165706292e-28	ENSG00000116127.18	ALMS1	0.799322	1.24970943648339e-07
ENSG00000108839.12	ALOX12	-0.247896585750351	0.85294534138746	ENSG00000108839.12	ALOX12	1.02767048992454	0.324431042609764	ENSG00000108839.12	ALOX12	0.389887	0.355859951226257
ENSG00000179477.11	ALOX12B	0.104460586281445	0.797848918064608	ENSG00000179477.11	ALOX12B	-1.39884880734041	0.246158363613371	ENSG00000179477.11	ALOX12B	-0.647194	0.330097291471792
ENSG00000161905.12	ALOX15	-0.503850798153638	0.929698044329301	ENSG00000161905.12	ALOX15	-0.430582939895049	0.936966635542733	ENSG00000161905.12	ALOX15	-0.467217	0.905825013379472
ENSG00000179593.16	ALOX15B	-1.05318164737184	0.462516682487795	ENSG00000179593.16	ALOX15B	0.539375859538425	0.494760629510189	ENSG00000179593.16	ALOX15B	-0.256903	0.900140226176045
ENSG00000132965.9	ALOX5AP	0	1	ENSG00000132965.9	ALOX5AP	0.677480183085198	0.561988410327497	ENSG00000132965.9	ALOX5AP	0.33874	0.53970121841472
ENSG00000179148.9	ALOXE3	-1.22224053967065	0.325494315588121	ENSG00000179148.9	ALOXE3	-0.230545872407738	0.653619028102706	ENSG00000179148.9	ALOXE3	-0.726393	0.266452935034032
ENSG00000163286.9	ALPG	0.557082654387792	0.781838756344265	ENSG00000163286.9	ALPG	0	1	ENSG00000163286.9	ALPG	0.278541	0.787938178434234
ENSG00000073331.18	ALPK1	-2.25579183035102	1.56692394827934e-29	ENSG00000073331.18	ALPK1	-2.37756497680396	1.6134072993232e-62	ENSG00000073331.18	ALPK1	-2.31668	2.98392631026723e-18
ENSG00000198796.7	ALPK2	-2.17057359896956	2.26828820014188e-27	ENSG00000198796.7	ALPK2	0	1	ENSG00000198796.7	ALPK2	-1.08529	0.276883976000834
ENSG00000136383.6	ALPK3	-2.42607518097831	0.0203632957051543	ENSG00000136383.6	ALPK3	-2.0220937334034	0.0317687233135954	ENSG00000136383.6	ALPK3	-2.22408	0.00101534478004363
ENSG00000162551.14	ALPL	0.29408130018022	0.566850299358357	ENSG00000162551.14	ALPL	0.0234085247343119	0.955456726034133	ENSG00000162551.14	ALPL	0.158745	0.627134438542781
ENSG00000163283.7	ALPP	0.979527742978459	0.0716770931460062	ENSG00000163283.7	ALPP	0	1	ENSG00000163283.7	ALPP	0.489764	0.540485751631849
ENSG00000003393.15	ALS2	0.317773278593631	8.18933662360402e-05	ENSG00000003393.15	ALS2	0.51545853318922	1.58368339690614e-11	ENSG00000003393.15	ALS2	0.416616	0.00110364068903287
ENSG00000178038.17	ALS2CL	-2.11614492986952	0.0458740248777877	ENSG00000178038.17	ALS2CL	-0.67842152053374	0.27333243003243	ENSG00000178038.17	ALS2CL	-1.39728	0.0319966808677115
ENSG00000180318.4	ALX1	0.938353551447801	4.80133917403427e-21	ENSG00000180318.4	ALX1	0.875216561049132	8.82658123916244e-29	ENSG00000180318.4	ALX1	0.906785	0.000740753928305645
ENSG00000156150.9	ALX3	-1.6728268030994	0.21100199523548	ENSG00000156150.9	ALX3	0.129269752252067	0.831096760637673	ENSG00000156150.9	ALX3	-0.771779	0.325392663772391
ENSG00000052850.8	ALX4	-2.19554699773176	0.0498959524373861	ENSG00000052850.8	ALX4	-1.85791798528319	0.0850037165634241	ENSG00000052850.8	ALX4	-2.02673	0.00925655989532368
ENSG00000183684.8	ALYREF	0.476076613250976	1.64011538339009e-08	ENSG00000183684.8	ALYREF	0.529114425824019	6.5079567759236e-10	ENSG00000183684.8	ALYREF	0.502596	0.106417416393151
ENSG00000242110.8	AMACR	0.131820153972127	0.620846433851497	ENSG00000242110.8	AMACR	0.270277388230624	0.54973624421611	ENSG00000242110.8	AMACR	0.201049	0.739881635618223
ENSG00000178522.14	AMBN	0	1	ENSG00000178522.14	AMBN	0.239598789809427	0.568597990536622	ENSG00000178522.14	AMBN	0.119799	0.677605743521862
ENSG00000106927.12	AMBP	1.66228257587055	0.0942996627044614	ENSG00000106927.12	AMBP	-1.3558425198393	0.331020872949598	ENSG00000106927.12	AMBP	0.15322	0.489762595177929
ENSG00000110497.14	AMBRA1	-0.00920177317595972	0.85967387029369	ENSG00000110497.14	AMBRA1	0.305593537644135	1.54879066212304e-05	ENSG00000110497.14	AMBRA1	0.148196	0.201916434915713
ENSG00000123505.17	AMD1	0.868068326799092	3.0238160846938e-57	ENSG00000123505.17	AMD1	0.598684633019667	4.11082265092841e-28	ENSG00000123505.17	AMD1	0.733376	3.43809545491808e-15
ENSG00000139344.8	AMDHD1	-0.566067717498021	0.877450179621412	ENSG00000139344.8	AMDHD1	-1.21361970594506	0.0353961861968239	ENSG00000139344.8	AMDHD1	-0.889844	0.0749543033088259
ENSG00000162066.15	AMDHD2	-0.342742093519865	0.0406853334254114	ENSG00000162066.15	AMDHD2	-0.0881934252054073	0.567048190156831	ENSG00000162066.15	AMDHD2	-0.215468	0.577255565556055
ENSG00000125363.14	AMELX	0	1	ENSG00000125363.14	AMELX	0	1	ENSG00000125363.14	AMELX	0	1
ENSG00000184675.11	AMER1	-0.56761416008279	2.33062615719394e-10	ENSG00000184675.11	AMER1	-0.487625992106041	1.83628304539715e-08	ENSG00000184675.11	AMER1	-0.52762	1.00286877142899e-13
ENSG00000159461.15	AMFR	0.830331268120057	8.11893438182268e-29	ENSG00000159461.15	AMFR	0.851109002209137	5.4316000885303e-33	ENSG00000159461.15	AMFR	0.84072	2.42174903750178e-33
ENSG00000104899.8	AMH	1.77446501679819	1.27087596594996e-06	ENSG00000104899.8	AMH	2.35505016310773	6.81329970182393e-09	ENSG00000104899.8	AMH	2.06476	1.83540840731964e-10
ENSG00000135409.11	AMHR2	0	1	ENSG00000135409.11	AMHR2	1.12885395341435	0.566091486176786	ENSG00000135409.11	AMHR2	0.564427	0.648606181709494
ENSG00000181754.7	AMIGO1	-1.22625207906108	1.65666486119265e-11	ENSG00000181754.7	AMIGO1	-1.90717477148595	2.25086415663944e-35	ENSG00000181754.7	AMIGO1	-1.56671	3.29492173276548e-10
ENSG00000139211.6	AMIGO2	-0.0522802369020177	0.56353135334042	ENSG00000139211.6	AMIGO2	0.00810335922729388	0.943856170300039	ENSG00000139211.6	AMIGO2	-0.0220884	0.973010163881574
ENSG00000101935.10	AMMECR1	-0.862723659313398	3.43636206076853e-24	ENSG00000101935.10	AMMECR1	-0.914174285840105	5.88491737712328e-37	ENSG00000101935.10	AMMECR1	-0.888449	0.000215106415000058
ENSG00000144233.9	AMMECR1L	0.411147633657396	1.79915414757552e-08	ENSG00000144233.9	AMMECR1L	0.281673248008007	1.9852700252505e-05	ENSG00000144233.9	AMMECR1L	0.34641	0.0771202657726701
ENSG00000166126.10	AMN	0.723527293921966	0.336800013382843	ENSG00000166126.10	AMN	-0.189834452550478	0.938241548047394	ENSG00000166126.10	AMN	0.266846	0.554911907214432
ENSG00000151743.11	AMN1	-0.717284845868353	0.000578672779644185	ENSG00000151743.11	AMN1	-1.20104781454543	6.12621399646182e-08	ENSG00000151743.11	AMN1	-0.959166	2.65362275963985e-09
ENSG00000126016.15	AMOT	-0.299717599232126	1.00352364336208e-06	ENSG00000126016.15	AMOT	-0.280189481332979	2.28934027729316e-05	ENSG00000126016.15	AMOT	-0.289954	0.22989773527295
ENSG00000166025.18	AMOTL1	-0.808123227549691	7.88874816463708e-110	ENSG00000166025.18	AMOTL1	-0.72203167677646	3.90393666305582e-72	ENSG00000166025.18	AMOTL1	-0.765077	0.0134676867697979
ENSG00000114019.14	AMOTL2	-0.41487317235157	1.50059142384367e-06	ENSG00000114019.14	AMOTL2	-0.103351387979675	0.358079589769554	ENSG00000114019.14	AMOTL2	-0.259112	0.554856077387489
ENSG00000116748.21	AMPD1	0	1	ENSG00000116748.21	AMPD1	-0.0867377882365803	0.930458184779995	ENSG00000116748.21	AMPD1	-0.0433689	0.986610735652179
ENSG00000116337.18	AMPD2	0.966737981975609	1.45148814866619e-34	ENSG00000116337.18	AMPD2	0.961589172749312	2.68776311937085e-35	ENSG00000116337.18	AMPD2	0.964164	2.37408372033328e-30
ENSG00000133805.15	AMPD3	-0.0437712741121006	0.839946154668236	ENSG00000133805.15	AMPD3	-1.18722977215371	0.0428175623605086	ENSG00000133805.15	AMPD3	-0.615501	0.169142737233401
ENSG00000078053.17	AMPH	-0.277080421135631	0.612157626641562	ENSG00000078053.17	AMPH	0.684057564429927	0.234412187604781	ENSG00000078053.17	AMPH	0.203489	0.865278605292816
ENSG00000145020.15	AMT	0.207382838040103	0.462807800704927	ENSG00000145020.15	AMT	-0.705734463025495	0.498805135943929	ENSG00000145020.15	AMT	-0.249176	0.895009761512667
ENSG00000240038.6	AMY2B	-1.19764877245033	0.226872501975135	ENSG00000240038.6	AMY2B	-0.728456932894355	0.28342145825762	ENSG00000240038.6	AMY2B	-0.963053	0.517849766678625
ENSG00000174945.13	AMZ1	-1.53323849245121	0.129388016725991	ENSG00000174945.13	AMZ1	-2.20151657950354	0.0404871597713978	ENSG00000174945.13	AMZ1	-1.86738	0.0281072196200437
ENSG00000196704.12	AMZ2	-0.207602607857025	0.00057247345450759	ENSG00000196704.12	AMZ2	-0.290701906739573	6.45379554403989e-09	ENSG00000196704.12	AMZ2	-0.249152	0.252747733510576
ENSG00000153107.13	ANAPC1	-0.732895248901393	1.1604134776997e-18	ENSG00000153107.13	ANAPC1	-0.535679101748961	2.31940236525775e-13	ENSG00000153107.13	ANAPC1	-0.634287	9.16106401133124e-05
ENSG00000164162.14	ANAPC10	0.138480720930471	0.423794429402235	ENSG00000164162.14	ANAPC10	-0.00605160759901402	0.938859057102048	ENSG00000164162.14	ANAPC10	0.0662146	0.727149395833823
ENSG00000141552.17	ANAPC11	0.472775270248963	3.03344401493014e-05	ENSG00000141552.17	ANAPC11	0.567162849553466	2.26951629299456e-08	ENSG00000141552.17	ANAPC11	0.519969	0.0177024409317211
ENSG00000129055.12	ANAPC13	-0.64571596921421	7.77442157172077e-20	ENSG00000129055.12	ANAPC13	-0.561506543162114	7.95908882062082e-18	ENSG00000129055.12	ANAPC13	-0.603611	2.64102659525325e-19
ENSG00000110200.8	ANAPC15	0.414477359767204	5.7692733577212e-08	ENSG00000110200.8	ANAPC15	0.594499814121079	6.31954556636504e-14	ENSG00000110200.8	ANAPC15	0.504489	0.000313855132503891
ENSG00000166295.9	ANAPC16	-0.357453901758802	0.000189014560443798	ENSG00000166295.9	ANAPC16	-0.38242062996126	3.52201173934854e-05	ENSG00000166295.9	ANAPC16	-0.369937	4.02009663307771e-07
ENSG00000176248.9	ANAPC2	-0.544478070649284	8.61279175037763e-07	ENSG00000176248.9	ANAPC2	-0.3519580725664	0.000542687726844352	ENSG00000176248.9	ANAPC2	-0.448218	3.21498783629639e-07
ENSG00000053900.10	ANAPC4	0.144646083220993	0.0216082397809957	ENSG00000053900.10	ANAPC4	0.371289957180288	7.88524885969311e-07	ENSG00000053900.10	ANAPC4	0.257968	0.385650289342069
ENSG00000089053.13	ANAPC5	0.233413397433822	1.45970530142306e-07	ENSG00000089053.13	ANAPC5	0.368945589345341	3.29177874005833e-17	ENSG00000089053.13	ANAPC5	0.301179	9.01025012656888e-16
ENSG00000196510.12	ANAPC7	-0.867256103093066	5.56842110292295e-44	ENSG00000196510.12	ANAPC7	-0.95585778313928	9.95037092406443e-48	ENSG00000196510.12	ANAPC7	-0.911557	1.92788089699382e-09
ENSG00000214274.9	ANG	-0.227543297601317	0.369655387238873	ENSG00000214274.9	ANG	1.24990438440549	4.53030693197341e-06	ENSG00000214274.9	ANG	0.511181	0.165374341228149
ENSG00000013523.10	ANGEL1	-0.403001585529485	0.00221440249792051	ENSG00000013523.10	ANGEL1	-0.94124638207893	7.73704854339419e-23	ENSG00000013523.10	ANGEL1	-0.672124	0.0362784913039013
ENSG00000174606.14	ANGEL2	-1.04384936578694	4.72915758412188e-41	ENSG00000174606.14	ANGEL2	-1.28313933758002	7.5376733861126e-58	ENSG00000174606.14	ANGEL2	-1.16349	4.01679835664688e-13
ENSG00000154188.10	ANGPT1	-0.383865728979274	0.001195906245913	ENSG00000154188.10	ANGPT1	-0.833808240671867	7.62686695319778e-14	ENSG00000154188.10	ANGPT1	-0.608837	7.100222286717e-09
ENSG00000091879.13	ANGPT2	-0.803881216766272	0.529474670966295	ENSG00000091879.13	ANGPT2	1.7117874682941	0.266471456596986	ENSG00000091879.13	ANGPT2	0.453953	0.472443749664788
ENSG00000101280.8	ANGPT4	0.00371346582153231	0.924824540144859	ENSG00000101280.8	ANGPT4	0	1	ENSG00000101280.8	ANGPT4	0.00185673	0.888744808795056
ENSG00000116194.13	ANGPTL1	1.66701358488545	2.53218906071004e-06	ENSG00000116194.13	ANGPTL1	1.44374809901669	1.21590699647085e-06	ENSG00000116194.13	ANGPTL1	1.55538	9.87755126794568e-11
ENSG00000136859.10	ANGPTL2	-1.30613253725949	4.10662820474381e-15	ENSG00000136859.10	ANGPTL2	-1.87946543877359	0.0864742581216952	ENSG00000136859.10	ANGPTL2	-1.5928	0.290727467359476
ENSG00000132855.5	ANGPTL3	0.557082654387792	0.781838756344265	ENSG00000132855.5	ANGPTL3	0.582344281503206	0.774828023920197	ENSG00000132855.5	ANGPTL3	0.569713	0.690562710610289
ENSG00000167772.12	ANGPTL4	0.248789114117216	0.425871906772917	ENSG00000167772.12	ANGPTL4	1.21867056825409	0.000420353846155177	ENSG00000167772.12	ANGPTL4	0.73373	0.122634277038084
ENSG00000130812.10	ANGPTL6	0.429325287300159	0.326149989701361	ENSG00000130812.10	ANGPTL6	0.220427562586163	0.635103646480254	ENSG00000130812.10	ANGPTL6	0.324876	0.536414281741284
ENSG00000171819.5	ANGPTL7	0	1	ENSG00000171819.5	ANGPTL7	0.136738012380051	0.754111775617074	ENSG00000171819.5	ANGPTL7	0.068369	0.672552644000586
ENSG00000130173.13	ANGPTL8	0.747386197081412	0.731687890900275	ENSG00000130173.13	ANGPTL8	-0.883657469146188	0.763342495381976	ENSG00000130173.13	ANGPTL8	-0.0681356	0.990137240473342
ENSG00000029534.20	ANK1	-0.657130195434693	0.270864399438884	ENSG00000029534.20	ANK1	-0.251525586678871	0.707224357887414	ENSG00000029534.20	ANK1	-0.454328	0.302325394144557
ENSG00000145362.19	ANK2	-0.817901925586288	3.70657312964896e-08	ENSG00000145362.19	ANK2	-0.793071315051224	8.89623342673405e-19	ENSG00000145362.19	ANK2	-0.805487	0.114292478559276
ENSG00000151150.22	ANK3	-0.761042864637908	9.85676448906809e-11	ENSG00000151150.22	ANK3	-0.355145205073171	0.0019883431306473	ENSG00000151150.22	ANK3	-0.558094	5.37363346717877e-06
ENSG00000151687.14	ANKAR	-0.398031378816358	0.261997104064739	ENSG00000151687.14	ANKAR	-0.63224110489733	0.0144165904053931	ENSG00000151687.14	ANKAR	-0.515136	0.101212461846941
ENSG00000166839.17	ANKDD1A	-0.228828979366658	0.429568067242409	ENSG00000166839.17	ANKDD1A	-0.19016003181923	0.393781135215822	ENSG00000166839.17	ANKDD1A	-0.209495	0.249406685976678
ENSG00000189045.14	ANKDD1B	-1.41754348501678	0.0156155933134661	ENSG00000189045.14	ANKDD1B	0.636226958818825	0.156804722235984	ENSG00000189045.14	ANKDD1B	-0.390658	0.562053898364058
ENSG00000132623.16	ANKEF1	-2.2669347625846	8.63419353165455e-18	ENSG00000132623.16	ANKEF1	-0.186550387820845	0.720863025996563	ENSG00000132623.16	ANKEF1	-1.22674	0.0737789498829981
ENSG00000153930.12	ANKFN1	-1.22494408167505	0.0378309705082805	ENSG00000153930.12	ANKFN1	-1.25213844158754	0.415716568369394	ENSG00000153930.12	ANKFN1	-1.23854	0.0636724037771594
ENSG00000185722.18	ANKFY1	-0.378919499267807	1.72348170791752e-15	ENSG00000185722.18	ANKFY1	-0.703893081855137	5.94230907384024e-49	ENSG00000185722.18	ANKFY1	-0.541406	6.63081762282994e-10
ENSG00000154122.14	ANKH	-0.184840861863995	0.000602349729024333	ENSG00000154122.14	ANKH	-0.170547432271858	0.00885535767621746	ENSG00000154122.14	ANKH	-0.177694	0.663449294823391
ENSG00000131503.21	ANKHD1	0.844283547211754	0.000588211122120343	ENSG00000131503.21	ANKHD1	1.25939569155035	5.62535538771255e-07	ENSG00000131503.21	ANKHD1	1.05184	7.84220755104569e-07
ENSG00000254996.5	ANKHD1-EIF4EBP3	-3.22682112936145	0.000923223827932245	ENSG00000254996.5	ANKHD1-EIF4EBP3	-2.36621829110994	0.0107313786167564	ENSG00000254996.5	ANKHD1-EIF4EBP3	-2.79652	1.1234122275131e-05
ENSG00000001629.10	ANKIB1	-0.534557143647993	2.32205769737542e-21	ENSG00000001629.10	ANKIB1	-0.799434510270869	5.06922327724145e-45	ENSG00000001629.10	ANKIB1	-0.666996	8.20474693978803e-09
ENSG00000160117.16	ANKLE1	-1.19229661849898	1.60029070311738e-09	ENSG00000160117.16	ANKLE1	-2.58275277866967	0.00085477570841894	ENSG00000160117.16	ANKLE1	-1.88752	0.194974438003167
ENSG00000176915.15	ANKLE2	-0.549350144452061	7.14886516625792e-28	ENSG00000176915.15	ANKLE2	-0.942062142585321	1.18952858235529e-75	ENSG00000176915.15	ANKLE2	-0.745706	2.55561313881245e-11
ENSG00000144504.15	ANKMY1	-1.18816826713104	6.67959408808466e-10	ENSG00000144504.15	ANKMY1	-2.26724325480399	5.43447767017011e-33	ENSG00000144504.15	ANKMY1	-1.72771	7.55671057988918e-19
ENSG00000106524.9	ANKMY2	0.729365709806864	1.93246672065849e-13	ENSG00000106524.9	ANKMY2	0.311741806436183	3.86316643983468e-05	ENSG00000106524.9	ANKMY2	0.520554	0.287640808909833
ENSG00000164331.10	ANKRA2	-0.774395241699104	4.89246425020211e-07	ENSG00000164331.10	ANKRA2	-0.836748246675784	4.14047318683917e-12	ENSG00000164331.10	ANKRA2	-0.805572	0.00099102449789489
ENSG00000148677.6	ANKRD1	-1.40989704938776	2.20657052187279e-15	ENSG00000148677.6	ANKRD1	0.847440799621638	0.0835985909908289	ENSG00000148677.6	ANKRD1	-0.281228	0.308657111818475
ENSG00000088448.14	ANKRD10	1.29630706769412	1.4199249649137e-33	ENSG00000088448.14	ANKRD10	1.26059535544333	4.88764681488338e-32	ENSG00000088448.14	ANKRD10	1.27845	5.54431736512298e-35
ENSG00000167522.16	ANKRD11	-0.313065265813931	1.85364347049992e-09	ENSG00000167522.16	ANKRD11	0.0509274637644719	0.352311538372728	ENSG00000167522.16	ANKRD11	-0.131069	0.50901750242586
ENSG00000101745.17	ANKRD12	0.533582631607551	0.00654097678718239	ENSG00000101745.17	ANKRD12	0.552530890514912	0.00333943933069243	ENSG00000101745.17	ANKRD12	0.543057	0.000141148885206359
ENSG00000076513.17	ANKRD13A	0.303968659303077	3.54490111259423e-05	ENSG00000076513.17	ANKRD13A	0.339706264675812	9.81645504098398e-07	ENSG00000076513.17	ANKRD13A	0.321837	1.60897478450094e-09
ENSG00000198720.13	ANKRD13B	0.327201539742612	0.0133817997169716	ENSG00000198720.13	ANKRD13B	1.2608994324112	1.21487551356055e-16	ENSG00000198720.13	ANKRD13B	0.79405	0.122137876809848
ENSG00000118454.13	ANKRD13C	-0.892519516366571	1.4800387135822e-30	ENSG00000118454.13	ANKRD13C	-1.17744242198778	1.35794182391466e-44	ENSG00000118454.13	ANKRD13C	-1.03498	1.43815688995709e-08
ENSG00000172932.14	ANKRD13D	-0.0925622074732821	0.397313172263144	ENSG00000172932.14	ANKRD13D	0.121547665818225	0.265058117260937	ENSG00000172932.14	ANKRD13D	0.0144927	0.849206676819695
ENSG00000134461.16	ANKRD16	-0.470122474426751	0.0208859862601875	ENSG00000134461.16	ANKRD16	-0.844944597963638	1.27518015189891e-05	ENSG00000134461.16	ANKRD16	-0.657534	1.24928222915399e-06
ENSG00000132466.19	ANKRD17	-0.511044041557966	3.09644275233228e-26	ENSG00000132466.19	ANKRD17	-0.495934568726435	1.81092254212861e-26	ENSG00000132466.19	ANKRD17	-0.503489	9.83683066516802e-18
ENSG00000180071.20	ANKRD18A	0.662012835253554	7.84507786386495e-06	ENSG00000180071.20	ANKRD18A	0.328792602271873	0.247540934098904	ENSG00000180071.20	ANKRD18A	0.495403	0.37906727772955
ENSG00000230453.9	ANKRD18B	-0.462882115649922	0.000181677933643589	ENSG00000230453.9	ANKRD18B	-0.557542303709511	0.0411257737775839	ENSG00000230453.9	ANKRD18B	-0.510212	0.576499746119749
ENSG00000165887.11	ANKRD2	-2.18275237192508	0.0538814815300392	ENSG00000165887.11	ANKRD2	0.129269752252067	0.766213140037665	ENSG00000165887.11	ANKRD2	-1.02674	0.0796748420967201
ENSG00000260691.6	ANKRD20A1	-0.491431984678126	0.79076466585133	ENSG00000260691.6	ANKRD20A1	0.507605802006716	0.356033763707746	ENSG00000260691.6	ANKRD20A1	0.00808691	0.668064996373376
ENSG00000276203.5	ANKRD20A3	0.59589257095957	0.746883722415763	ENSG00000276203.5	ANKRD20A3	-0.430582939895049	0.926561737425874	ENSG00000276203.5	ANKRD20A3	0.0826548	0.876992933987523
ENSG00000172014.12	ANKRD20A4	0.0656506697096667	0.771221175095286	ENSG00000172014.12	ANKRD20A4	1.41102218249619	0.00225082112733849	ENSG00000172014.12	ANKRD20A4	0.738336	0.297509660753312
ENSG00000152766.6	ANKRD22	-1.44387957509067	0.511511481702999	ENSG00000152766.6	ANKRD22	-0.883657469146188	0.645483774217507	ENSG00000152766.6	ANKRD22	-1.16377	0.34250450381523
ENSG00000163126.15	ANKRD23	-2.84026040689952	0.00111803720603373	ENSG00000163126.15	ANKRD23	-1.4832741547747	0.0104187859723618	ENSG00000163126.15	ANKRD23	-2.16177	1.37825780121938e-05
ENSG00000089847.12	ANKRD24	0.366847159259195	0.677142974306803	ENSG00000089847.12	ANKRD24	0.303791564185009	0.646507112321506	ENSG00000089847.12	ANKRD24	0.335319	0.507781792514282
ENSG00000107890.16	ANKRD26	-1.11919472650189	2.87314792349021e-14	ENSG00000107890.16	ANKRD26	-2.02085396718323	8.92465893545491e-38	ENSG00000107890.16	ANKRD26	-1.57002	2.01586752967416e-11
ENSG00000105186.16	ANKRD27	-0.538964070241622	2.4289686906977e-13	ENSG00000105186.16	ANKRD27	-0.816067144985551	6.06394712128654e-31	ENSG00000105186.16	ANKRD27	-0.677516	2.41445335518872e-23
ENSG00000206560.11	ANKRD28	-0.409029167562039	2.28750346714144e-09	ENSG00000206560.11	ANKRD28	-0.614190564347158	1.12772333519436e-19	ENSG00000206560.11	ANKRD28	-0.51161	4.25989701383844e-09
ENSG00000154065.17	ANKRD29	-0.622788106474649	0.00522246354453546	ENSG00000154065.17	ANKRD29	-0.969985821810623	5.05938317369845e-06	ENSG00000154065.17	ANKRD29	-0.796387	3.64135510379684e-08
ENSG00000148513.18	ANKRD30A	0.098094869716661	0.453458387613088	ENSG00000148513.18	ANKRD30A	0	1	ENSG00000148513.18	ANKRD30A	0.0490474	0.958698876646703
ENSG00000180777.14	ANKRD30B	-0.196040312514372	0.58556181636801	ENSG00000180777.14	ANKRD30B	3.90940668967631	3.69239938097707e-95	ENSG00000180777.14	ANKRD30B	1.85668	0.000126245923026143
ENSG00000163046.15	ANKRD30BL	-0.55336918856626	0.929700057710557	ENSG00000163046.15	ANKRD30BL	0	1	ENSG00000163046.15	ANKRD30BL	-0.276685	0.991389507507242
ENSG00000145700.9	ANKRD31	-1.66972371217654	0.00487591452389458	ENSG00000145700.9	ANKRD31	-1.21727083333921	0.0702558143867393	ENSG00000145700.9	ANKRD31	-1.4435	0.00351564031478394
ENSG00000164236.12	ANKRD33B	-1.48597014653274	2.01657802790232e-25	ENSG00000164236.12	ANKRD33B	-1.36911016521258	9.88742579178699e-10	ENSG00000164236.12	ANKRD33B	-1.42754	0.00922340168569216
ENSG00000272031.3	ANKRD34A	-1.36907887443957	3.70289141557202e-07	ENSG00000272031.3	ANKRD34A	0.0320835453545794	0.840389699655061	ENSG00000272031.3	ANKRD34A	-0.668498	0.0182029584090038
ENSG00000189127.8	ANKRD34B	-0.133464704725371	0.867914613923309	ENSG00000189127.8	ANKRD34B	-1.33503055771661	0.429233187631612	ENSG00000189127.8	ANKRD34B	-0.734248	0.397660519390471
ENSG00000235711.4	ANKRD34C	0	1	ENSG00000235711.4	ANKRD34C	-0.883657469146188	0.781881492335619	ENSG00000235711.4	ANKRD34C	-0.441829	0.896793412001939
ENSG00000198483.13	ANKRD35	0	1	ENSG00000198483.13	ANKRD35	-1.12576652283798	0.351486164374475	ENSG00000198483.13	ANKRD35	-0.562883	0.423457881734467
ENSG00000135976.19	ANKRD36	0.627246470855436	0.00175668019007597	ENSG00000135976.19	ANKRD36	0.607277157711773	0.000335756899263049	ENSG00000135976.19	ANKRD36	0.617262	0.039914821460462
ENSG00000196912.12	ANKRD36B	0.723090151385652	0.000723841653017937	ENSG00000196912.12	ANKRD36B	0.922246998816482	8.45226254319025e-08	ENSG00000196912.12	ANKRD36B	0.822669	0.00445269171912111
ENSG00000174501.14	ANKRD36C	0.195675573319304	0.239092943055035	ENSG00000174501.14	ANKRD36C	0.341466136764767	0.0117297768737832	ENSG00000174501.14	ANKRD36C	0.268571	0.293631705523798
ENSG00000186352.9	ANKRD37	1.99919607462643	2.41618293119027e-46	ENSG00000186352.9	ANKRD37	2.52422437766596	2.70860480867048e-96	ENSG00000186352.9	ANKRD37	2.26171	2.31802386835703e-27
ENSG00000213337.9	ANKRD39	0.0354232867054174	0.944962006547131	ENSG00000213337.9	ANKRD39	0.427532418353305	0.0198997126359435	ENSG00000213337.9	ANKRD39	0.231478	0.157207728028592
ENSG00000154945.7	ANKRD40	-0.841457005217855	8.13695012562397e-57	ENSG00000154945.7	ANKRD40	-0.816604006940729	1.15956615217553e-50	ENSG00000154945.7	ANKRD40	-0.829031	8.02207236166777e-09
ENSG00000137494.14	ANKRD42	0.354964418107421	0.00117085961785884	ENSG00000137494.14	ANKRD42	0.471159255964459	5.81761375697299e-05	ENSG00000137494.14	ANKRD42	0.413062	0.111975292337611
ENSG00000065413.20	ANKRD44	-1.01164876962864	1.06206772152802e-09	ENSG00000065413.20	ANKRD44	-1.18512982062434	2.16627511352973e-45	ENSG00000065413.20	ANKRD44	-1.09839	0.0458249139751604
ENSG00000183831.7	ANKRD45	-0.643990751836514	0.214803219761368	ENSG00000183831.7	ANKRD45	-0.614778514766402	0.190395741374518	ENSG00000183831.7	ANKRD45	-0.629385	0.0540189599184549
ENSG00000186106.11	ANKRD46	-2.05660471131734	2.64617276157516e-29	ENSG00000186106.11	ANKRD46	-2.6329716200673	2.49140226654371e-48	ENSG00000186106.11	ANKRD46	-2.34479	2.45367806526181e-57
ENSG00000168876.9	ANKRD49	-0.21250705021565	0.089604935195699	ENSG00000168876.9	ANKRD49	-0.843283678904741	2.51765731331085e-13	ENSG00000168876.9	ANKRD49	-0.527895	0.00457452699774847
ENSG00000151458.12	ANKRD50	0.221431676952969	0.000473577012152384	ENSG00000151458.12	ANKRD50	-0.0650415365603454	0.297635692320127	ENSG00000151458.12	ANKRD50	0.0781951	0.621140700640935
ENSG00000139645.10	ANKRD52	-0.00325369523661401	0.991883992251189	ENSG00000139645.10	ANKRD52	0.186364866082776	0.00825655148064457	ENSG00000139645.10	ANKRD52	0.0915556	0.716735545463794
ENSG00000144031.12	ANKRD53	0.919643838039141	0.258623922194881	ENSG00000144031.12	ANKRD53	-0.238273271036923	0.754073319744012	ENSG00000144031.12	ANKRD53	0.340685	0.615816589521447
ENSG00000100124.15	ANKRD54	0.342647801432935	4.24107393454577e-05	ENSG00000100124.15	ANKRD54	0.213876265167443	0.00475311764879143	ENSG00000100124.15	ANKRD54	0.278262	0.0100998650014591
ENSG00000164512.18	ANKRD55	-1.2715461653538	0.0727622276673112	ENSG00000164512.18	ANKRD55	0.266007764632119	0.716899757561819	ENSG00000164512.18	ANKRD55	-0.502769	0.309145861187943
ENSG00000135299.17	ANKRD6	-1.59336745845875	0.002145135575997	ENSG00000135299.17	ANKRD6	-1.30610159663811	2.27688681978541e-12	ENSG00000135299.17	ANKRD6	-1.44973	0.0826006281599455
ENSG00000124227.5	ANKRD60	0	1	ENSG00000124227.5	ANKRD60	0	1	ENSG00000124227.5	ANKRD60	0	1
ENSG00000157999.6	ANKRD61	-1.5875797872641	0.32438769047664	ENSG00000157999.6	ANKRD61	-0.950837738360055	0.3641035915745	ENSG00000157999.6	ANKRD61	-1.26921	0.152744746299845
ENSG00000181626.12	ANKRD62	0	1	ENSG00000181626.12	ANKRD62	-0.453074529251139	0.936966635542733	ENSG00000181626.12	ANKRD62	-0.226537	0.991392322982045
ENSG00000230778.1	ANKRD63	-0.309833789638486	0.90896550476464	ENSG00000230778.1	ANKRD63	0	1	ENSG00000230778.1	ANKRD63	-0.154917	0.989782222871861
ENSG00000235098.8	ANKRD65	0.912749993822521	0.580048345545218	ENSG00000235098.8	ANKRD65	1.14387728264245	0.455343951638965	ENSG00000235098.8	ANKRD65	1.02831	0.354694431905582
ENSG00000230062.5	ANKRD66	0.649124427193725	0.81241181696355	ENSG00000230062.5	ANKRD66	0	1	ENSG00000230062.5	ANKRD66	0.324562	0.78793473223041
ENSG00000106013.15	ANKRD7	-0.686833893291631	0.505368053884321	ENSG00000106013.15	ANKRD7	-0.984019292602674	0.00404485665518379	ENSG00000106013.15	ANKRD7	-0.835427	0.400482128485485
ENSG00000156381.9	ANKRD9	0.00399636520886304	0.888501880265885	ENSG00000156381.9	ANKRD9	0.392116833328494	0.00401232000960109	ENSG00000156381.9	ANKRD9	0.198057	0.255603944712869
ENSG00000064999.15	ANKS1A	-1.061582295194	2.66307773945566e-27	ENSG00000064999.15	ANKS1A	-1.70127847326337	1.30622703622854e-105	ENSG00000064999.15	ANKS1A	-1.38143	1.76890585845728e-07
ENSG00000185046.18	ANKS1B	1.47622891670164	0.00831354759832251	ENSG00000185046.18	ANKS1B	-1.61185405870268	0.0375162603342483	ENSG00000185046.18	ANKS1B	-0.0678126	0.352543609353907
ENSG00000168096.15	ANKS3	-0.442945445013662	0.010801939307328	ENSG00000168096.15	ANKS3	-0.648921502719708	0.00083754501318266	ENSG00000168096.15	ANKS3	-0.545933	0.0627583568644875
ENSG00000175311.7	ANKS4B	0	1	ENSG00000175311.7	ANKS4B	0	1	ENSG00000175311.7	ANKS4B	0	1
ENSG00000165138.18	ANKS6	-1.06882628486477	1.0699106996831e-28	ENSG00000165138.18	ANKS6	-1.27974177511354	5.83231778854877e-39	ENSG00000165138.18	ANKS6	-1.17428	8.59013888629558e-37
ENSG00000206199.11	ANKUB1	0.104460586281445	0.800570736104819	ENSG00000206199.11	ANKUB1	-1.46678906926297	0.465493224770426	ENSG00000206199.11	ANKUB1	-0.681164	0.49626204691322
ENSG00000163516.14	ANKZF1	-0.790867046250209	1.4388896053695e-13	ENSG00000163516.14	ANKZF1	-0.0803987368314161	0.346232578638233	ENSG00000163516.14	ANKZF1	-0.435633	0.169681552508311
ENSG00000011426.11	ANLN	0.338542601990691	6.06987033987594e-07	ENSG00000011426.11	ANLN	0.616487560513931	4.55137660573352e-20	ENSG00000011426.11	ANLN	0.477515	2.55074006116342e-10
ENSG00000131620.17	ANO1	-1.34141526362583	2.31350686245002e-44	ENSG00000131620.17	ANO1	-1.08438445087034	0.282088852861846	ENSG00000131620.17	ANO1	-1.2129	0.371276403946231
ENSG00000160746.13	ANO10	0.474666748072522	1.54000414028499e-09	ENSG00000160746.13	ANO10	0.549544080138624	3.95113094550531e-16	ENSG00000160746.13	ANO10	0.512105	0.0163288168301334
ENSG00000047617.15	ANO2	-1.54865197139802	0.579075144753378	ENSG00000047617.15	ANO2	0	1	ENSG00000047617.15	ANO2	-0.774326	0.686094854773798
ENSG00000134343.14	ANO3	-0.996136037428488	0.000174302656456166	ENSG00000134343.14	ANO3	-1.21590696760675	7.93594993725024e-07	ENSG00000134343.14	ANO3	-1.10602	1.34949240010301e-10
ENSG00000151572.18	ANO4	-0.92391528194786	0.000161914564368645	ENSG00000151572.18	ANO4	-0.812462147372537	2.85102931957663e-15	ENSG00000151572.18	ANO4	-0.868189	0.279421011535535
ENSG00000171714.11	ANO5	1.09767970050844	0.0781072285260449	ENSG00000171714.11	ANO5	-1.68163875748372	9.17990036618142e-34	ENSG00000171714.11	ANO5	-0.29198	0.154162512817168
ENSG00000177119.16	ANO6	-0.368878006102365	2.66420986922452e-13	ENSG00000177119.16	ANO6	-0.235449089952148	3.11942551001111e-07	ENSG00000177119.16	ANO6	-0.302164	0.035350912658672
ENSG00000146205.13	ANO7	0.302008412030032	0.535271339779729	ENSG00000146205.13	ANO7	0.603274264996045	0.0511140808810053	ENSG00000146205.13	ANO7	0.452641	0.082480644593168
ENSG00000074855.11	ANO8	0.326575795050502	0.074094144788159	ENSG00000074855.11	ANO8	0.109081410704131	0.517124912431273	ENSG00000074855.11	ANO8	0.217829	0.0884011390380593
ENSG00000011201.12	ANOS1	0.203247411441043	0.858450431616123	ENSG00000011201.12	ANOS1	-0.792078873546986	0.359603233312061	ENSG00000011201.12	ANOS1	-0.294416	0.465909523283044
ENSG00000140350.15	ANP32A	0.493055051206332	9.70709043753378e-24	ENSG00000140350.15	ANP32A	0.311314179532078	2.41986845525230e-09	ENSG00000140350.15	ANP32A	0.402185	0.151809064472752
ENSG00000136938.9	ANP32B	0.407458134198517	1.06359895125249e-20	ENSG00000136938.9	ANP32B	0.846919786451897	4.9167007115783e-85	ENSG00000136938.9	ANP32B	0.627189	4.56857350692791e-13
ENSG00000139223.3	ANP32D	0.747386197081412	0.658301898987869	ENSG00000139223.3	ANP32D	-0.453074529251139	0.899493525922958	ENSG00000139223.3	ANP32D	0.147156	0.829285907321354
ENSG00000143401.15	ANP32E	0.469899856806014	1.50880122940674e-13	ENSG00000143401.15	ANP32E	0.44642780171336	3.29702523861589e-12	ENSG00000143401.15	ANP32E	0.458164	0.000445356548642199
ENSG00000166825.14	ANPEP	0.194790154635694	0.0343188593508507	ENSG00000166825.14	ANPEP	0.864713953980232	0.213986879068226	ENSG00000166825.14	ANPEP	0.529752	0.884726517605821
ENSG00000103254.10	ANTKMT	0.495385858372408	0.105154899912594	ENSG00000103254.10	ANTKMT	-0.0408075597320421	0.914788899604071	ENSG00000103254.10	ANTKMT	0.227289	0.364005168639228
ENSG00000169604.19	ANTXR1	-0.671586533176251	1.96225979672262e-31	ENSG00000169604.19	ANTXR1	-0.61219477093508	1.57216299881598e-31	ENSG00000169604.19	ANTXR1	-0.641891	1.2733301763243e-07
ENSG00000163297.17	ANTXR2	-1.28848460983277	2.13249033315648e-21	ENSG00000163297.17	ANTXR2	-1.20803990584385	1.39292402978549e-32	ENSG00000163297.17	ANTXR2	-1.24826	5.07616835489265e-05
ENSG00000274209.4	ANTXRL	-0.503850798153638	0.90953932993165	ENSG00000274209.4	ANTXRL	0.5673209522751	0.712585478723073	ENSG00000274209.4	ANTXRL	0.0317351	0.87271656139993
ENSG00000135046.14	ANXA1	0.521916955986896	1.71360031965388e-22	ENSG00000135046.14	ANXA1	1.36541484094351	1.96670309478183e-132	ENSG00000135046.14	ANXA1	0.943666	0.217332990617239
ENSG00000109511.12	ANXA10	0.443319087414477	0.830706845577765	ENSG00000109511.12	ANXA10	1.31034271221706	0.474954603025905	ENSG00000109511.12	ANXA10	0.876831	0.452388942180783
ENSG00000122359.18	ANXA11	0.592678825812991	1.16094233761466e-29	ENSG00000122359.18	ANXA11	0.76122473467453	1.0925676717005e-44	ENSG00000122359.18	ANXA11	0.676952	0.00064542347846762
ENSG00000104537.17	ANXA13	-1.094048268226	0.322239288132546	ENSG00000104537.17	ANXA13	-0.848733396094456	0.645131510653839	ENSG00000104537.17	ANXA13	-0.971391	0.30904240153428
ENSG00000182718.16	ANXA2	0.414026683589261	3.97123727629436e-24	ENSG00000182718.16	ANXA2	0.486160162229352	3.24012079996893e-31	ENSG00000182718.16	ANXA2	0.450093	0.00936815268971654
ENSG00000177721.4	ANXA2R	1.64240387037209	2.38439659565352e-05	ENSG00000177721.4	ANXA2R	1.9877176440564	1.18871112755608e-05	ENSG00000177721.4	ANXA2R	1.81506	8.22947477102149e-07
ENSG00000138772.13	ANXA3	-1.25664313233005	0.031871795546688	ENSG00000138772.13	ANXA3	-0.407481642901059	0.865308705639682	ENSG00000138772.13	ANXA3	-0.832062	0.212887528770532
ENSG00000196975.16	ANXA4	0.170632596879424	0.0541813592230431	ENSG00000196975.16	ANXA4	-0.310482090250691	6.36403046431721e-05	ENSG00000196975.16	ANXA4	-0.0699247	0.57121162506944
ENSG00000164111.15	ANXA5	0.676790334155088	2.10602032112884e-44	ENSG00000164111.15	ANXA5	0.668414744276902	3.90826261264643e-46	ENSG00000164111.15	ANXA5	0.672603	0.151911069562243
ENSG00000197043.14	ANXA6	0.238382255369336	0.000808502155506218	ENSG00000197043.14	ANXA6	-0.0764022334228489	0.267514446107811	ENSG00000197043.14	ANXA6	0.08099	0.302348675598898
ENSG00000138279.16	ANXA7	0.300891334221079	2.20673212249653e-07	ENSG00000138279.16	ANXA7	0.257866596853146	1.36381432332226e-05	ENSG00000138279.16	ANXA7	0.279379	0.000642733561289553
ENSG00000265190.6	ANXA8	-0.55336918856626	0.929700057710557	ENSG00000265190.6	ANXA8	0	1	ENSG00000265190.6	ANXA8	-0.276685	0.991389507507242
ENSG00000264230.9	ANXA8L1	0.59589257095957	0.781838756344265	ENSG00000264230.9	ANXA8L1	0	1	ENSG00000264230.9	ANXA8L1	0.297946	0.787938178434234
ENSG00000143412.10	ANXA9	-0.522565084183445	0.347052883732107	ENSG00000143412.10	ANXA9	-0.258196674449781	0.451915544582751	ENSG00000143412.10	ANXA9	-0.390381	0.595654263961647
ENSG00000136250.12	AOAH	0.747386197081412	0.781840461090753	ENSG00000136250.12	AOAH	0	1	ENSG00000136250.12	AOAH	0.373693	0.78793938651506
ENSG00000002726.20	AOC1	0	1	ENSG00000002726.20	AOC1	-1.12624379120479	0.72003176989045	ENSG00000002726.20	AOC1	-0.563122	0.818564720461959
ENSG00000131480.9	AOC2	-0.269568571053951	0.452357975551549	ENSG00000131480.9	AOC2	-0.177478230852119	0.726696517775014	ENSG00000131480.9	AOC2	-0.223523	0.459689814946811
ENSG00000131471.7	AOC3	0.54741230513363	0.328662786749866	ENSG00000131471.7	AOC3	0.167690932782702	0.956479750245547	ENSG00000131471.7	AOC3	0.357552	0.482803696696957
ENSG00000148120.16	AOPEP	0.312678996455029	0.00103812174690391	ENSG00000148120.16	AOPEP	0.646755519711274	3.27516930990838e-15	ENSG00000148120.16	AOPEP	0.479717	0.0219116983343681
ENSG00000138356.14	AOX1	0.102872726283928	0.863353940175435	ENSG00000138356.14	AOX1	-1.93954628299638	0.0279940328291081	ENSG00000138356.14	AOX1	-0.918337	0.879658281406919
ENSG00000249209.2	AP000311.1	0	1	ENSG00000249209.2	AP000311.1	0.561533001139248	0.774828023920197	ENSG00000249209.2	AP000311.1	0.280767	0.787936799956032
ENSG00000286224.1	AP000471.1	0.808289407541076	0.574664610972405	ENSG00000286224.1	AP000471.1	1.71119823491755	0.429959396355659	ENSG00000286224.1	AP000471.1	1.25974	0.399049547497421
ENSG00000285509.1	AP000646.1	-1.12115861261024	0.35912868907159	ENSG00000285509.1	AP000646.1	-1.27394132206204	0.0854978735800131	ENSG00000285509.1	AP000646.1	-1.19755	0.0448329517000549
ENSG00000254979.5	AP000781.2	0.557082654387792	0.781836811146751	ENSG00000254979.5	AP000781.2	0	1	ENSG00000254979.5	AP000781.2	0.278541	0.787936799956032
ENSG00000285827.1	AP001267.5	1.42186162929845	0.311517513333783	ENSG00000285827.1	AP001267.5	1.20544827537761	0.161913689571423	ENSG00000285827.1	AP001267.5	1.31365	0.096860214974933
ENSG00000286264.1	AP001453.3	0	1	ENSG00000286264.1	AP001453.3	0	1	ENSG00000286264.1	AP001453.3	0	1
ENSG00000254469.7	AP002495.1	-0.689038863218976	0.0246974696248393	ENSG00000254469.7	AP002495.1	-1.0973012840411	0.00028559249035851	ENSG00000254469.7	AP002495.1	-0.89317	1.48875345910805e-05
ENSG00000256591.5	AP003108.2	0.269006655926852	0.428470321053144	ENSG00000256591.5	AP003108.2	1.04568067756556	0.002677297634751	ENSG00000256591.5	AP003108.2	0.657344	0.00657240319035149
ENSG00000138660.12	AP1AR	0.158095935058363	0.105294508230961	ENSG00000138660.12	AP1AR	0.215683537377215	0.0255247136161387	ENSG00000138660.12	AP1AR	0.18689	0.467364255544575
ENSG00000100280.16	AP1B1	0.100043231333851	0.149495550852934	ENSG00000100280.16	AP1B1	0.0349215779150231	0.573068930589254	ENSG00000100280.16	AP1B1	0.0674824	0.510056652900509
ENSG00000166747.12	AP1G1	-0.452720021369698	1.78613812618649e-20	ENSG00000166747.12	AP1G1	-0.463044031509373	1.05716020595868e-19	ENSG00000166747.12	AP1G1	-0.457882	0.018873817374455
ENSG00000213983.12	AP1G2	-0.0228708660038999	0.966695990158628	ENSG00000213983.12	AP1G2	0.111428339852305	0.399990494238486	ENSG00000213983.12	AP1G2	0.0442787	0.865641790315069
ENSG00000072958.8	AP1M1	-0.209244156341702	0.00155593221865098	ENSG00000072958.8	AP1M1	-0.688155270077157	3.31826412962814e-18	ENSG00000072958.8	AP1M1	-0.4487	0.417372543135377
ENSG00000129354.11	AP1M2	0.374116547369721	0.191085833761955	ENSG00000129354.11	AP1M2	-0.883657469146188	0.406282320266501	ENSG00000129354.11	AP1M2	-0.25477	0.788029201361847
ENSG00000106367.15	AP1S1	0.423861404227461	4.10320246581546e-11	ENSG00000106367.15	AP1S1	0.515105493471253	1.31751936822383e-17	ENSG00000106367.15	AP1S1	0.469483	0.000325136266214318
ENSG00000182287.15	AP1S2	0.910605845058033	1.7152789042444e-35	ENSG00000182287.15	AP1S2	0.367557148172535	1.56118837776592e-07	ENSG00000182287.15	AP1S2	0.639081	0.244847781983268
ENSG00000152056.17	AP1S3	0.282013850263716	0.101296198866814	ENSG00000152056.17	AP1S3	0.235590955131086	0.0869185927358105	ENSG00000152056.17	AP1S3	0.258802	0.528711007530597
ENSG00000196961.12	AP2A1	-0.266640960274575	0.00019979409138711	ENSG00000196961.12	AP2A1	-0.247856431981686	0.000820920439010275	ENSG00000196961.12	AP2A1	-0.257249	0.0129052056696267
ENSG00000183020.13	AP2A2	0.616279385648992	8.05126675388279e-19	ENSG00000183020.13	AP2A2	0.344278091760136	4.57270142252474e-08	ENSG00000183020.13	AP2A2	0.480279	8.82945106219419e-08
ENSG00000006125.18	AP2B1	0.270982326352309	5.56351184300751e-08	ENSG00000006125.18	AP2B1	0.375725852482629	1.60070410937101e-13	ENSG00000006125.18	AP2B1	0.323354	0.23217164929848
ENSG00000161203.13	AP2M1	0.528985613190674	1.01089608263512e-29	ENSG00000161203.13	AP2M1	0.596414050698611	2.66636375733975e-42	ENSG00000161203.13	AP2M1	0.5627	0.0312456350326926
ENSG00000042753.11	AP2S1	0.379130299203457	1.09757608910891e-08	ENSG00000042753.11	AP2S1	0.356200557151002	1.36859318880049e-07	ENSG00000042753.11	AP2S1	0.367665	0.0954715163366751
ENSG00000132842.13	AP3B1	0.200523809018504	0.000213636080090316	ENSG00000132842.13	AP3B1	0.0593015150285829	0.294799734790722	ENSG00000132842.13	AP3B1	0.129913	0.306491943644568
ENSG00000103723.15	AP3B2	-1.14954705601698	1.87866050025436e-08	ENSG00000103723.15	AP3B2	-2.018827061323	0.0112292488546299	ENSG00000103723.15	AP3B2	-1.58419	0.264962117943236
ENSG00000065000.18	AP3D1	-0.285478539215843	2.20108311405561e-06	ENSG00000065000.18	AP3D1	-0.64277226640613	1.75744959440874e-28	ENSG00000065000.18	AP3D1	-0.464125	8.77638634786509e-05
ENSG00000185009.12	AP3M1	-0.362784746397516	3.07883773459364e-07	ENSG00000185009.12	AP3M1	-0.551601045928034	1.21023592456303e-17	ENSG00000185009.12	AP3M1	-0.457193	0.000913936972803302
ENSG00000070718.12	AP3M2	-0.100911304103054	0.183956206602165	ENSG00000070718.12	AP3M2	-1.04416725950826	2.5918814233194e-59	ENSG00000070718.12	AP3M2	-0.572539	0.0208723706483996
ENSG00000177879.16	AP3S1	0.816336907357277	3.64968426680414e-53	ENSG00000177879.16	AP3S1	0.754922191919304	1.10199839078047e-35	ENSG00000177879.16	AP3S1	0.78563	0.0318544342264956
ENSG00000157823.17	AP3S2	-1.03559503457586	4.21837732208609e-17	ENSG00000157823.17	AP3S2	-1.12303395104853	4.05814382776352e-17	ENSG00000157823.17	AP3S2	-1.07931	5.68073621650781e-09
ENSG00000134262.13	AP4B1	0.263277482955244	0.00157449311162498	ENSG00000134262.13	AP4B1	0.795249287346897	4.57087744734746e-14	ENSG00000134262.13	AP4B1	0.529263	0.257456830384669
ENSG00000081014.11	AP4E1	-0.7572997784662	2.42549823961995e-18	ENSG00000081014.11	AP4E1	-0.783343502810657	5.37014403980188e-15	ENSG00000081014.11	AP4E1	-0.770322	0.015554261623068
ENSG00000221838.10	AP4M1	-1.12400245457756	3.1800431617375e-13	ENSG00000221838.10	AP4M1	-0.725724942984018	4.01912641430165e-07	ENSG00000221838.10	AP4M1	-0.924864	1.49118305636441e-16
ENSG00000100478.15	AP4S1	-0.705508192847685	7.80737850145147e-05	ENSG00000100478.15	AP4S1	-1.21559685106503	6.99558494295393e-11	ENSG00000100478.15	AP4S1	-0.960553	3.00235362239016e-13
ENSG00000254470.3	AP5B1	-0.839907747877138	1.82047583533454e-25	ENSG00000254470.3	AP5B1	-0.666500581153095	5.03292924903971e-18	ENSG00000254470.3	AP5B1	-0.753204	1.6620916109941e-30
ENSG00000053770.12	AP5M1	-0.529477453663505	1.38369293858099e-08	ENSG00000053770.12	AP5M1	-0.866192329234281	1.89062061105205e-27	ENSG00000053770.12	AP5M1	-0.697835	0.000367654496651069
ENSG00000125843.11	AP5S1	-1.05809840916279	3.34365569781373e-12	ENSG00000125843.11	AP5S1	-1.02521480823486	1.79814620716593e-14	ENSG00000125843.11	AP5S1	-1.04166	1.0758848437108e-17
ENSG00000242802.9	AP5Z1	-0.260702803744062	0.104901064237699	ENSG00000242802.9	AP5Z1	-0.526647897953811	0.000399437634846865	ENSG00000242802.9	AP5Z1	-0.393675	0.00426226676343342
ENSG00000120868.13	APAF1	-0.144070846925203	0.0684580021359452	ENSG00000120868.13	APAF1	-0.040541208107939	0.54981117005586	ENSG00000120868.13	APAF1	-0.092306	0.579564447154302
ENSG00000107282.8	APBA1	-1.26805557588846	0.148422833496588	ENSG00000107282.8	APBA1	-1.43910038598765	6.99245845239626e-05	ENSG00000107282.8	APBA1	-1.35358	0.0733436327871129
ENSG00000034053.14	APBA2	0.151968947042027	0.119483528819284	ENSG00000034053.14	APBA2	-0.309878721901078	0.188332341318683	ENSG00000034053.14	APBA2	-0.0789549	0.883031966378184
ENSG00000011132.12	APBA3	-0.609769324327363	0.00820259308402456	ENSG00000011132.12	APBA3	-0.735253894667225	0.000144494519301262	ENSG00000011132.12	APBA3	-0.672512	0.000130491742513284
ENSG00000166313.19	APBB1	0.0302313243019938	0.965373794871259	ENSG00000166313.19	APBB1	-0.562468899692837	8.78660147933874e-09	ENSG00000166313.19	APBB1	-0.266119	0.231637397218514
ENSG00000163697.17	APBB2	-0.259934630994918	0.00961275645290315	ENSG00000163697.17	APBB2	-0.553091112401904	2.6935218607151e-07	ENSG00000163697.17	APBB2	-0.406513	0.0846607348809998
ENSG00000113108.19	APBB3	-0.516229346259514	0.0172756962418528	ENSG00000113108.19	APBB3	-0.12631515806493	0.572127180431938	ENSG00000113108.19	APBB3	-0.321272	0.0930233434216459
ENSG00000134982.17	APC	-0.338040806115862	0.000978075028732583	ENSG00000134982.17	APC	-0.53544853663473	5.69017272020746e-07	ENSG00000134982.17	APC	-0.436745	0.0651552441125263
ENSG00000115266.11	APC2	-0.226582221132585	0.869419066018651	ENSG00000115266.11	APC2	0.411808947279235	0.429720791145827	ENSG00000115266.11	APC2	0.0926134	0.553470628701114
ENSG00000154856.13	APCDD1	0	1	ENSG00000154856.13	APCDD1	-2.46714305396362	0.0458835852331489	ENSG00000154856.13	APCDD1	-1.23357	0.0818820664896354
ENSG00000132703.4	APCS	-0.503850798153638	0.929698044329301	ENSG00000132703.4	APCS	0	1	ENSG00000132703.4	APCS	-0.251925	0.991390936685576
ENSG00000164062.13	APEH	0.127326938210171	0.0702574959807007	ENSG00000164062.13	APEH	0.0090871764260303	0.890837317920042	ENSG00000164062.13	APEH	0.0682071	0.861970188728331
ENSG00000100823.12	APEX1	-0.076508368931929	0.132846900284869	ENSG00000100823.12	APEX1	0.0975141846256253	0.0457982971859991	ENSG00000100823.12	APEX1	0.0105029	0.861802477377266
ENSG00000169188.5	APEX2	-0.779762678099363	2.75626853313957e-22	ENSG00000169188.5	APEX2	-0.696824610044604	9.62503687632029e-16	ENSG00000169188.5	APEX2	-0.738294	4.45475246693422e-05
ENSG00000117362.13	APH1A	-0.379103581323902	4.72191751915018e-08	ENSG00000117362.13	APH1A	-0.425326377736756	1.46513746664186e-09	ENSG00000117362.13	APH1A	-0.402215	6.91039760569341e-07
ENSG00000138613.14	APH1B	-0.913243372447846	0.00123592368641086	ENSG00000138613.14	APH1B	-1.40510640530895	1.004679013073e-19	ENSG00000138613.14	APH1B	-1.15917	0.0241641748709489
ENSG00000166181.13	API5	-0.00183775037364775	0.96332092754714	ENSG00000166181.13	API5	-0.295679690915261	2.66052189133545e-10	ENSG00000166181.13	API5	-0.148759	0.273358136127973
ENSG00000149089.13	APIP	-0.220043860131002	0.00983613350694981	ENSG00000149089.13	APIP	-1.09113565935146	1.73596503113953e-33	ENSG00000149089.13	APIP	-0.65559	0.00635755357069233
ENSG00000169621.10	APLF	-2.85071310167234	4.99546978154631e-05	ENSG00000169621.10	APLF	-2.37811257534463	2.53216022485151e-25	ENSG00000169621.10	APLF	-2.61441	0.000526896582444443
ENSG00000171388.12	APLN	-0.396470729994897	0.413448942154452	ENSG00000171388.12	APLN	-0.57443590650258	0.350332984382113	ENSG00000171388.12	APLN	-0.485453	0.330624944022267
ENSG00000134817.10	APLNR	0	1	ENSG00000134817.10	APLNR	-0.126171919135474	0.519763781189655	ENSG00000134817.10	APLNR	-0.063086	0.951613820454718
ENSG00000105290.12	APLP1	0.800151436583558	0.0113508492403209	ENSG00000105290.12	APLP1	0.589608813642107	0.00109274082453492	ENSG00000105290.12	APLP1	0.69488	0.277571957615495
ENSG00000084234.17	APLP2	0.62332047592438	1.01089308731998e-42	ENSG00000084234.17	APLP2	0.632357421660112	4.07903144815006e-50	ENSG00000084234.17	APLP2	0.627839	0.0598655208889914
ENSG00000101474.12	APMAP	0.517855890267358	3.5392027829818e-28	ENSG00000101474.12	APMAP	0.587389839351196	8.67116322170562e-42	ENSG00000101474.12	APMAP	0.552623	0.010719226467234
ENSG00000118137.9	APOA1	0.0425233823933104	0.79995654818707	ENSG00000118137.9	APOA1	-0.180151276090763	0.678885556376985	ENSG00000118137.9	APOA1	-0.0688139	0.626274316605685
ENSG00000110244.7	APOA4	0	1	ENSG00000110244.7	APOA4	0	1	ENSG00000110244.7	APOA4	0	1
ENSG00000084674.14	APOB	0.59589257095957	0.781836811146751	ENSG00000084674.14	APOB	0	1	ENSG00000084674.14	APOB	0.297946	0.787936799956032
ENSG00000128383.13	APOBEC3A	0	1	ENSG00000128383.13	APOBEC3A	-1.12624379120479	0.72003176989045	ENSG00000128383.13	APOBEC3A	-0.563122	0.818564720461959
ENSG00000179750.16	APOBEC3B	-0.0111056214982366	0.884224362977976	ENSG00000179750.16	APOBEC3B	0.126145821304393	0.150814047661972	ENSG00000179750.16	APOBEC3B	0.0575201	0.785193842605453
ENSG00000244509.4	APOBEC3C	0.144802934480042	0.0528350308237639	ENSG00000244509.4	APOBEC3C	0.178814867620611	0.00219711389046665	ENSG00000244509.4	APOBEC3C	0.161809	0.667367238987685
ENSG00000243811.10	APOBEC3D	-2.37456984767509	0.0116632489537062	ENSG00000243811.10	APOBEC3D	-1.16336227136472	0.0399012552965903	ENSG00000243811.10	APOBEC3D	-1.76897	0.0202172596756241
ENSG00000128394.17	APOBEC3F	-1.11517193491058	3.2259516345924e-06	ENSG00000128394.17	APOBEC3F	-1.47674379483212	2.68851186753501e-20	ENSG00000128394.17	APOBEC3F	-1.29596	0.000653322943084704
ENSG00000239713.9	APOBEC3G	-0.212883071620664	0.100787254077812	ENSG00000239713.9	APOBEC3G	-0.75800971669795	1.28635912386429e-14	ENSG00000239713.9	APOBEC3G	-0.485446	0.0442322502447075
ENSG00000100298.15	APOBEC3H	0.792313062363921	0.412893014417845	ENSG00000100298.15	APOBEC3H	0.0948807226644242	0.749069065228403	ENSG00000100298.15	APOBEC3H	0.443597	0.803847787256936
ENSG00000173627.8	APOBEC4	1.55567560462249	0.573472448586347	ENSG00000173627.8	APOBEC4	0	1	ENSG00000173627.8	APOBEC4	0.777838	0.601550845807433
ENSG00000184730.11	APOBR	1.15297522534736	0.259456086861662	ENSG00000184730.11	APOBR	1.6258352147729	0.169468172826809	ENSG00000184730.11	APOBR	1.38941	0.0382298936014086
ENSG00000130208.9	APOC1	0.77667672808266	0.00403654040471273	ENSG00000130208.9	APOC1	0.551396822850636	1.05349796148085e-05	ENSG00000130208.9	APOC1	0.664037	0.447543913307177
ENSG00000224916.9	APOC4-APOC2	0	1	ENSG00000224916.9	APOC4-APOC2	-0.705781623727758	0.788228548063395	ENSG00000224916.9	APOC4-APOC2	-0.352891	0.905825013379472
ENSG00000189058.9	APOD	0.702028156066284	0.0183693815936312	ENSG00000189058.9	APOD	0.569172059902346	5.13252240084006e-13	ENSG00000189058.9	APOD	0.6356	0.578966503122476
ENSG00000130203.10	APOE	2.40876917036174	1.20240040628506e-08	ENSG00000130203.10	APOE	0.649500820849783	3.23175921244655e-13	ENSG00000130203.10	APOE	1.52913	0.576349143819075
ENSG00000175336.10	APOF	0	1	ENSG00000175336.10	APOF	-0.430582939895049	0.936966635542733	ENSG00000175336.10	APOF	-0.215291	0.991389507507242
ENSG00000100342.20	APOL1	0.574574135289182	0.0115474362566589	ENSG00000100342.20	APOL1	0.426729228798282	0.000157688539703489	ENSG00000100342.20	APOL1	0.500652	0.633141941250498
ENSG00000128335.14	APOL2	-0.480813712836675	6.80316881465009e-06	ENSG00000128335.14	APOL2	-0.415118607351703	6.26378090403683e-11	ENSG00000128335.14	APOL2	-0.447966	0.433446945768177
ENSG00000128284.19	APOL3	-1.20444692620173	0.00469321138744559	ENSG00000128284.19	APOL3	-2.42983011853354	3.34977122492925e-09	ENSG00000128284.19	APOL3	-1.81714	1.35696546293189e-08
ENSG00000100336.17	APOL4	0	1	ENSG00000100336.17	APOL4	0	1	ENSG00000100336.17	APOL4	0	1
ENSG00000221963.6	APOL6	0.125598274195395	0.150934849818836	ENSG00000221963.6	APOL6	0.133756448981455	0.0694439728038705	ENSG00000221963.6	APOL6	0.129677	0.744941858999409
ENSG00000178878.12	APOLD1	0.323132104202881	0.133785673404293	ENSG00000178878.12	APOLD1	-0.446277763990487	5.18289751299922e-07	ENSG00000178878.12	APOLD1	-0.0615728	0.615993721467245
ENSG00000204444.11	APOM	0.340034157234622	0.628780167004634	ENSG00000204444.11	APOM	0.735437917429131	0.120067506364993	ENSG00000204444.11	APOM	0.537736	0.13883579565022
ENSG00000184831.14	APOO	0.269881015139534	0.00152638629689859	ENSG00000184831.14	APOO	-0.204869110395361	0.0179823643379109	ENSG00000184831.14	APOO	0.032506	0.685907059419654
ENSG00000155008.14	APOOL	-0.148345356826123	0.104127634970015	ENSG00000155008.14	APOOL	-0.377292610099451	1.8840617230844e-06	ENSG00000155008.14	APOOL	-0.262819	0.0593525466783718
ENSG00000142192.21	APP	0.377928059824155	3.51773681674817e-21	ENSG00000142192.21	APP	0.501537110222996	1.2756216725543e-38	ENSG00000142192.21	APP	0.439733	0.078635968469011
ENSG00000062725.10	APPBP2	-2.259086563654	1.72272240218891e-115	ENSG00000062725.10	APPBP2	-2.87619798745503	6.3890944394152e-196	ENSG00000062725.10	APPBP2	-2.56764	4.61933287270121e-108
ENSG00000157500.12	APPL1	0.238542334117618	0.0033910725713924	ENSG00000157500.12	APPL1	0.115637385583886	0.133581198006233	ENSG00000157500.12	APPL1	0.17709	0.0461834198658938
ENSG00000136044.12	APPL2	-0.0344773613502642	0.661891121111862	ENSG00000136044.12	APPL2	-0.507089587891368	2.30745397943317e-11	ENSG00000136044.12	APPL2	-0.270783	0.232656724715259
ENSG00000198931.11	APRT	0.490554744089881	2.37209602082734e-06	ENSG00000198931.11	APRT	0.425832294430787	1.60374954198836e-05	ENSG00000198931.11	APRT	0.458194	1.51948719408001e-08
ENSG00000137074.19	APTX	-0.632078181258175	3.54539031661844e-21	ENSG00000137074.19	APTX	-0.713739140329416	3.83547835874624e-32	ENSG00000137074.19	APTX	-0.672909	5.1579974528942e-16
ENSG00000240583.12	AQP1	-0.462764479340533	0.367827751318366	ENSG00000240583.12	AQP1	0.262081810734601	0.52529844283431	ENSG00000240583.12	AQP1	-0.100341	0.860842520842816
ENSG00000143595.13	AQP10	1.8921665269993	0.169450968541359	ENSG00000143595.13	AQP10	4.09147214179588	0.0387132149942841	ENSG00000143595.13	AQP10	2.99182	0.00161030715188658
ENSG00000178301.4	AQP11	0.307770890998101	0.274242162605801	ENSG00000178301.4	AQP11	0.182017527179942	0.544701452226205	ENSG00000178301.4	AQP11	0.244894	0.281564591539561
ENSG00000165272.16	AQP3	2.23399970010258	2.3592213171474e-36	ENSG00000165272.16	AQP3	2.02948062293823	1.08089743941722e-20	ENSG00000165272.16	AQP3	2.13174	1.59613245832929e-09
ENSG00000171885.16	AQP4	0	1	ENSG00000171885.16	AQP4	-0.430582939895049	0.936966635542733	ENSG00000171885.16	AQP4	-0.215291	0.991392365863937
ENSG00000161798.7	AQP5	-2.12495164953281	0.15610972521741	ENSG00000161798.7	AQP5	0	1	ENSG00000161798.7	AQP5	-1.06248	0.17857654357057
ENSG00000086159.13	AQP6	-1.94503496953174	0.10754485018205	ENSG00000086159.13	AQP6	-0.812890153910944	0.324706891157195	ENSG00000086159.13	AQP6	-1.37896	0.0541557734380112
ENSG00000165269.13	AQP7	-0.141289614502289	0.867694677535114	ENSG00000165269.13	AQP7	0.561533001139248	0.614180026737486	ENSG00000165269.13	AQP7	0.210122	0.610918258065514
ENSG00000103569.10	AQP9	0	1	ENSG00000103569.10	AQP9	-0.430582939895049	0.936966635542733	ENSG00000103569.10	AQP9	-0.215291	0.991389507507242
ENSG00000021776.11	AQR	-0.0503829475393776	0.412714215327174	ENSG00000021776.11	AQR	-0.114507630423448	0.0803540748264004	ENSG00000021776.11	AQR	-0.0824453	0.805420773761119
ENSG00000169083.17	AR	-0.0653057852362	0.692548706952625	ENSG00000169083.17	AR	-0.138368892876301	0.498373776981173	ENSG00000169083.17	AR	-0.101837	0.840163264736959
ENSG00000078061.13	ARAF	0.0173308400551591	0.883135771799532	ENSG00000078061.13	ARAF	0.149581533415558	0.0582803583118272	ENSG00000078061.13	ARAF	0.0834562	0.621064728887545
ENSG00000186635.14	ARAP1	-0.312264986909524	0.00013225117894353	ENSG00000186635.14	ARAP1	-0.0958532629744671	0.157019248757067	ENSG00000186635.14	ARAP1	-0.204059	0.395757443711392
ENSG00000047365.12	ARAP2	0.422353045598086	9.66320359669919e-05	ENSG00000047365.12	ARAP2	0.473641817317362	0.000268559273594447	ENSG00000047365.12	ARAP2	0.447997	0.226818848029177
ENSG00000120318.16	ARAP3	-0.895558462282711	4.92230657949363e-23	ENSG00000120318.16	ARAP3	-0.767562501367321	3.66473563848568e-20	ENSG00000120318.16	ARAP3	-0.83156	1.40526734514638e-21
ENSG00000198576.4	ARC	5.35410602447233	3.26658849027609e-51	ENSG00000198576.4	ARC	4.432247041549	1.01225532570731e-47	ENSG00000198576.4	ARC	4.89318	4.32773285143891e-69
ENSG00000095139.14	ARCN1	-0.66852909468283	3.55503369482017e-57	ENSG00000095139.14	ARCN1	-1.41297580449862	8.49443237189114e-216	ENSG00000095139.14	ARCN1	-1.04075	0.000603723366939588
ENSG00000109321.11	AREG	2.23775817457511	1.60718172738413e-33	ENSG00000109321.11	AREG	0.826703774177811	5.52025345100324e-09	ENSG00000109321.11	AREG	1.53223	0.00684492599153367
ENSG00000119682.17	AREL1	0.247943310809873	6.64357898267242e-06	ENSG00000119682.17	AREL1	0.376020211611142	5.03265830525368e-13	ENSG00000119682.17	AREL1	0.311982	1.98340670433901e-13
ENSG00000143761.16	ARF1	0.500542811603076	4.48857688864157e-33	ENSG00000143761.16	ARF1	0.512625406398424	1.11795866115874e-35	ENSG00000143761.16	ARF1	0.506584	8.79540562679056e-32
ENSG00000134287.10	ARF3	0.431321863667641	5.23606520801163e-13	ENSG00000134287.10	ARF3	0.480707998788057	6.99441786581254e-17	ENSG00000134287.10	ARF3	0.456015	2.03813677779033e-13
ENSG00000168374.11	ARF4	0.246219338524954	6.61676200704233e-06	ENSG00000168374.11	ARF4	0.305887572714665	1.34435233413029e-08	ENSG00000168374.11	ARF4	0.276053	6.0584050124427e-08
ENSG00000004059.11	ARF5	0.369189462682286	4.76084247423205e-07	ENSG00000004059.11	ARF5	0.440947921899118	1.71340055946624e-14	ENSG00000004059.11	ARF5	0.405069	0.287521747618554
ENSG00000165527.7	ARF6	0.894202353749717	3.0330921819751e-64	ENSG00000165527.7	ARF6	0.908662296374423	2.92000549026966e-75	ENSG00000165527.7	ARF6	0.901432	1.95748403111293e-06
ENSG00000101199.13	ARFGAP1	0.216702955789334	0.004371592856513	ENSG00000101199.13	ARFGAP1	0.261360480520388	0.000176380695682146	ENSG00000101199.13	ARFGAP1	0.239032	0.00720674472279153
ENSG00000149182.15	ARFGAP2	0.298027463188156	8.94239047033304e-05	ENSG00000149182.15	ARFGAP2	0.150791522543786	0.0359229616220798	ENSG00000149182.15	ARFGAP2	0.224409	0.00107642518709352
ENSG00000242247.11	ARFGAP3	0.148716781851096	0.0550738634708176	ENSG00000242247.11	ARFGAP3	-0.0876107770173729	0.0824460684055905	ENSG00000242247.11	ARFGAP3	0.030553	0.936033131942849
ENSG00000066777.9	ARFGEF1	-0.619191198224541	1.75754951284234e-18	ENSG00000066777.9	ARFGEF1	-0.703820985749742	2.12849675886012e-24	ENSG00000066777.9	ARFGEF1	-0.661506	3.45012679281225e-23
ENSG00000124198.9	ARFGEF2	-0.763199114733588	6.28401505497946e-49	ENSG00000124198.9	ARFGEF2	-0.7712740579074	2.98745061376828e-58	ENSG00000124198.9	ARFGEF2	-0.767237	1.27210830476525e-16
ENSG00000112379.9	ARFGEF3	-0.819561325694592	8.85726404369347e-06	ENSG00000112379.9	ARFGEF3	-1.01029215489108	1.03436994115351e-06	ENSG00000112379.9	ARFGEF3	-0.914927	1.24154730333965e-05
ENSG00000164144.16	ARFIP1	-0.50415424700777	1.78978419058056e-09	ENSG00000164144.16	ARFIP1	-1.13802895272585	1.33824030391894e-52	ENSG00000164144.16	ARFIP1	-0.821092	4.51294248294238e-05
ENSG00000132254.12	ARFIP2	-0.622608829678063	1.04255914289444e-14	ENSG00000132254.12	ARFIP2	-0.837691655800629	3.27763148364882e-24	ENSG00000132254.12	ARFIP2	-0.73015	4.18259620554197e-07
ENSG00000101246.20	ARFRP1	-0.491782491291264	7.58934886993898e-05	ENSG00000101246.20	ARFRP1	-0.887038954279274	9.04313442273575e-11	ENSG00000101246.20	ARFRP1	-0.689411	0.0103836977320308
ENSG00000118520.15	ARG1	-0.55336918856626	0.929700057710557	ENSG00000118520.15	ARG1	0	1	ENSG00000118520.15	ARG1	-0.276685	0.991389507507242
ENSG00000081181.8	ARG2	0.492914603651023	1.71779073429084e-06	ENSG00000081181.8	ARG2	-0.0657132239654592	0.670950525499171	ENSG00000081181.8	ARG2	0.213601	0.485926286899405
ENSG00000186103.5	ARGFX	0.557082654387792	0.781836811146751	ENSG00000186103.5	ARGFX	0	1	ENSG00000186103.5	ARGFX	0.278541	0.787936799956032
ENSG00000134884.15	ARGLU1	1.02218193092273	9.77813603840258e-78	ENSG00000134884.15	ARGLU1	1.23571848085716	8.65347514718539e-114	ENSG00000134884.15	ARGLU1	1.12895	3.94095377846341e-66
ENSG00000175220.12	ARHGAP1	-0.35325192658742	0.000591369829923097	ENSG00000175220.12	ARHGAP1	-0.493271961369732	1.2425048854952e-05	ENSG00000175220.12	ARHGAP1	-0.423262	0.266031083282155
ENSG00000071205.12	ARHGAP10	0.196668426913812	0.025300515626166	ENSG00000071205.12	ARHGAP10	-0.0277283886961648	0.765434013337145	ENSG00000071205.12	ARHGAP10	0.08447	0.34505885626157
ENSG00000198826.11	ARHGAP11A	0.546096026947122	1.17934566445178e-10	ENSG00000198826.11	ARHGAP11A	0.744697401064233	3.57997068695849e-18	ENSG00000198826.11	ARHGAP11A	0.645397	0.0743685460653099
ENSG00000284906.1	ARHGAP11B	2.00224232415883	0.134325317470951	ENSG00000284906.1	ARHGAP11B	0.90869989943301	0.267911534755052	ENSG00000284906.1	ARHGAP11B	1.45547	0.0759286050219279
ENSG00000165322.18	ARHGAP12	-0.660522505847908	7.67614533582746e-13	ENSG00000165322.18	ARHGAP12	-0.463554564005934	8.63253415309058e-07	ENSG00000165322.18	ARHGAP12	-0.562039	0.000240210361695246
ENSG00000075884.14	ARHGAP15	-1.60224423723543	0.103868184355525	ENSG00000075884.14	ARHGAP15	-0.533427083162223	0.291570875347811	ENSG00000075884.14	ARHGAP15	-1.06784	0.340901846571717
ENSG00000140750.17	ARHGAP17	0.0870094400501493	0.152691938876217	ENSG00000140750.17	ARHGAP17	0.505686773588019	4.61809348127237e-16	ENSG00000140750.17	ARHGAP17	0.296348	0.0589468967371277
ENSG00000146376.11	ARHGAP18	-0.634871968209138	1.40963048806792e-17	ENSG00000146376.11	ARHGAP18	-0.999893345658963	7.05257463968893e-46	ENSG00000146376.11	ARHGAP18	-0.817383	1.87384892839843e-24
ENSG00000213390.11	ARHGAP19	-1.14881108895107	5.70357417785369e-34	ENSG00000213390.11	ARHGAP19	-0.951644489272325	9.31873371757582e-16	ENSG00000213390.11	ARHGAP19	-1.05023	0.00213394237739859
ENSG00000137727.12	ARHGAP20	0.65752233988475	0.419654046256835	ENSG00000137727.12	ARHGAP20	0.342325231713165	0.475907959018902	ENSG00000137727.12	ARHGAP20	0.499924	0.684410466698295
ENSG00000107863.18	ARHGAP21	0.377387247820716	5.7945024151186e-08	ENSG00000107863.18	ARHGAP21	0.390304679545329	1.7292707524391e-09	ENSG00000107863.18	ARHGAP21	0.383846	0.0432859351285708
ENSG00000128805.14	ARHGAP22	-0.610792131516956	0.062893239525554	ENSG00000128805.14	ARHGAP22	-0.980621483823391	0.0125961833445831	ENSG00000128805.14	ARHGAP22	-0.795707	0.0161206826140024
ENSG00000275832.5	ARHGAP23	-0.917304460221249	1.41968224132474e-20	ENSG00000275832.5	ARHGAP23	-0.517799163074475	8.50363831790216e-05	ENSG00000275832.5	ARHGAP23	-0.717552	0.0697652231338759
ENSG00000138639.18	ARHGAP24	-0.554028358120769	0.0132225889936498	ENSG00000138639.18	ARHGAP24	-0.91878718515671	2.32176708291568e-11	ENSG00000138639.18	ARHGAP24	-0.736408	0.0636722603705449
ENSG00000163219.12	ARHGAP25	-1.03795430019981	0.0278596168314259	ENSG00000163219.12	ARHGAP25	-2.27604172888312	7.92489272510935e-22	ENSG00000163219.12	ARHGAP25	-1.657	0.00247880010626893
ENSG00000145819.18	ARHGAP26	0.393222353471015	0.00306905199582577	ENSG00000145819.18	ARHGAP26	1.10974773833136	3.24185537282092e-08	ENSG00000145819.18	ARHGAP26	0.751485	0.390690875586039
ENSG00000159314.11	ARHGAP27	-0.511774647306916	0.0302040330264213	ENSG00000159314.11	ARHGAP27	-1.12092966372828	2.42119122280647e-06	ENSG00000159314.11	ARHGAP27	-0.816352	1.9203166981419e-06
ENSG00000088756.12	ARHGAP28	-1.48307876361232	0.00160750596123466	ENSG00000088756.12	ARHGAP28	-1.06367515686292	7.65325603450228e-05	ENSG00000088756.12	ARHGAP28	-1.27338	0.0222410024660684
ENSG00000137962.13	ARHGAP29	0.722496577617781	1.34070067386713e-12	ENSG00000137962.13	ARHGAP29	1.27408839857708	5.86224696709701e-34	ENSG00000137962.13	ARHGAP29	0.998292	2.10168744456779e-06
ENSG00000186517.14	ARHGAP30	-3.37298432041348	0.00475135901420171	ENSG00000186517.14	ARHGAP30	-1.25120049243518	0.267789302673979	ENSG00000186517.14	ARHGAP30	-2.31209	0.00242969078321554
ENSG00000031081.11	ARHGAP31	-3.1188822016841	1.2761774117075e-99	ENSG00000031081.11	ARHGAP31	-3.98335421085007	1.9071469905018e-250	ENSG00000031081.11	ARHGAP31	-3.55112	2.47076897187125e-39
ENSG00000134909.18	ARHGAP32	0.181322612709026	0.0264715870668827	ENSG00000134909.18	ARHGAP32	0.341996549026616	3.20122676948093e-06	ENSG00000134909.18	ARHGAP32	0.26166	0.0626585942588475
ENSG00000004777.18	ARHGAP33	0.47173959462551	0.316838648066166	ENSG00000004777.18	ARHGAP33	1.61169493090317	3.01965527747109e-07	ENSG00000004777.18	ARHGAP33	1.04172	0.00189436100536864
ENSG00000160007.19	ARHGAP35	-1.03439825483563	6.32284792498334e-103	ENSG00000160007.19	ARHGAP35	-1.00916503077083	4.80553649900745e-91	ENSG00000160007.19	ARHGAP35	-1.02178	1.66132790101884e-12
ENSG00000147256.12	ARHGAP36	-0.491431984678126	0.929700057710558	ENSG00000147256.12	ARHGAP36	0	1	ENSG00000147256.12	ARHGAP36	-0.245716	0.991389507507242
ENSG00000147799.11	ARHGAP39	-0.982983887090681	1.70604494759893e-05	ENSG00000147799.11	ARHGAP39	-2.59528389220713	2.15113815844442e-14	ENSG00000147799.11	ARHGAP39	-1.78913	0.00243214984109975
ENSG00000089820.15	ARHGAP4	-0.310415274321299	0.0598182147088939	ENSG00000089820.15	ARHGAP4	-0.377237017775629	0.169498928777351	ENSG00000089820.15	ARHGAP4	-0.343826	0.63918115716842
ENSG00000124143.10	ARHGAP40	0.0425233823933104	0.834538684263592	ENSG00000124143.10	ARHGAP40	-1.25120049243518	0.434882224052868	ENSG00000124143.10	ARHGAP40	-0.604339	0.515718583146142
ENSG00000165895.19	ARHGAP42	0.289784913392089	0.0230132900977633	ENSG00000165895.19	ARHGAP42	0.164514015879043	0.100860749797165	ENSG00000165895.19	ARHGAP42	0.227149	0.706479936480134
ENSG00000006740.17	ARHGAP44	0.111596631282181	0.729279557497073	ENSG00000006740.17	ARHGAP44	-0.342029395376235	0.63080452355196	ENSG00000006740.17	ARHGAP44	-0.115216	0.93568311270328
ENSG00000180448.10	ARHGAP45	-0.026758419507507	0.989688591158864	ENSG00000180448.10	ARHGAP45	-0.0764337838428526	0.768085791599939	ENSG00000180448.10	ARHGAP45	-0.0515961	0.939080876506088
ENSG00000100852.13	ARHGAP5	0.371429405376345	0.00701654985293856	ENSG00000100852.13	ARHGAP5	0.184120730221327	0.133812433816243	ENSG00000100852.13	ARHGAP5	0.277775	0.593098139991224
ENSG00000047648.23	ARHGAP6	-0.274087402810056	0.497232028660568	ENSG00000047648.23	ARHGAP6	-3.29931505296018	2.14931249613644e-72	ENSG00000047648.23	ARHGAP6	-1.7867	0.000377341726762045
ENSG00000241484.9	ARHGAP8	-0.503850798153638	0.929696030948495	ENSG00000241484.9	ARHGAP8	-0.430582939895049	0.936966635542733	ENSG00000241484.9	ARHGAP8	-0.467217	0.905823594085393
ENSG00000123329.19	ARHGAP9	-0.654413996050186	0.331185031536641	ENSG00000123329.19	ARHGAP9	1.08063031981059	0.262084045079369	ENSG00000123329.19	ARHGAP9	0.213108	0.585282018331464
ENSG00000141522.12	ARHGDIA	0.168324907540841	0.0114075957814907	ENSG00000141522.12	ARHGDIA	0.242559159973705	0.000251180420634459	ENSG00000141522.12	ARHGDIA	0.205442	0.0326411979186739
ENSG00000111348.9	ARHGDIB	0.530980907593146	0.0771155676154745	ENSG00000111348.9	ARHGDIB	0.432150122140804	0.1701326890562	ENSG00000111348.9	ARHGDIB	0.481566	0.0513729223301
ENSG00000242173.10	ARHGDIG	-0.136732207939612	0.698241366154929	ENSG00000242173.10	ARHGDIG	0.166955005140768	0.746315951817436	ENSG00000242173.10	ARHGDIG	0.0151114	0.758876106482597
ENSG00000076928.17	ARHGEF1	-0.479606451268294	9.65091167325571e-09	ENSG00000076928.17	ARHGEF1	-0.994498976076218	1.4581319839666e-16	ENSG00000076928.17	ARHGEF1	-0.737053	0.361010204825239
ENSG00000104728.16	ARHGEF10	0.422399832622259	0.416944831544806	ENSG00000104728.16	ARHGEF10	-0.982848245560676	0.00192874847717027	ENSG00000104728.16	ARHGEF10	-0.280224	0.180270765847879
ENSG00000074964.17	ARHGEF10L	-0.55074938644129	0.175051802561408	ENSG00000074964.17	ARHGEF10L	-0.505633596773917	0.00708644199114175	ENSG00000074964.17	ARHGEF10L	-0.528191	0.400485523944871
ENSG00000132694.18	ARHGEF11	-0.109615318550292	0.103682006534457	ENSG00000132694.18	ARHGEF11	0.0466550063465103	0.476361473397071	ENSG00000132694.18	ARHGEF11	-0.0314802	0.887253049474869
ENSG00000196914.9	ARHGEF12	0.195126307905806	1.70294111416437e-05	ENSG00000196914.9	ARHGEF12	0.333910346642629	1.50589470738191e-13	ENSG00000196914.9	ARHGEF12	0.264518	0.000143615080643017
ENSG00000198844.12	ARHGEF15	0	1	ENSG00000198844.12	ARHGEF15	-0.430582939895049	0.936966635542733	ENSG00000198844.12	ARHGEF15	-0.215291	0.991389507507242
ENSG00000130762.15	ARHGEF16	0.59589257095957	0.389716528073778	ENSG00000130762.15	ARHGEF16	-0.769290223242517	0.0574315277250112	ENSG00000130762.15	ARHGEF16	-0.0866988	0.60694131022788
ENSG00000110237.5	ARHGEF17	-1.069284372919	6.50451974878839e-10	ENSG00000110237.5	ARHGEF17	-1.00722327031928	3.85120651171713e-16	ENSG00000110237.5	ARHGEF17	-1.03825	0.00468226006503475
ENSG00000104880.18	ARHGEF18	-0.641299742249671	5.16947573248132e-08	ENSG00000104880.18	ARHGEF18	-1.52237738795722	2.36807490301901e-25	ENSG00000104880.18	ARHGEF18	-1.08184	0.000703547537508848
ENSG00000142632.17	ARHGEF19	-0.425658579131318	0.0204483129238246	ENSG00000142632.17	ARHGEF19	-0.036146822140406	0.841375089937328	ENSG00000142632.17	ARHGEF19	-0.230903	0.303808364442158
ENSG00000116584.19	ARHGEF2	-0.615236056639288	1.39720877504756e-30	ENSG00000116584.19	ARHGEF2	-0.627385214993229	1.48304605154031e-28	ENSG00000116584.19	ARHGEF2	-0.621311	0.00652375243727298
ENSG00000240771.8	ARHGEF25	0.0419587225990457	0.869243846719544	ENSG00000240771.8	ARHGEF25	0.593597924161566	1.43914011103616e-07	ENSG00000240771.8	ARHGEF25	0.317778	0.252212064604508
ENSG00000114790.13	ARHGEF26	0.794217313813766	3.23237574832515e-22	ENSG00000114790.13	ARHGEF26	0.824656873101645	5.43918843983428e-21	ENSG00000114790.13	ARHGEF26	0.809437	8.60272318319161e-06
ENSG00000214944.9	ARHGEF28	-0.890461299124498	1.2709343398315e-21	ENSG00000214944.9	ARHGEF28	-1.13355052960922	1.1509067236471e-14	ENSG00000214944.9	ARHGEF28	-1.01201	0.159900250264171
ENSG00000163947.11	ARHGEF3	0.588114052385682	8.82682659728028e-07	ENSG00000163947.11	ARHGEF3	-0.139764981455141	0.0840037139162087	ENSG00000163947.11	ARHGEF3	0.224175	0.993554265327484
ENSG00000214694.11	ARHGEF33	-0.55336918856626	0.829825552935232	ENSG00000214694.11	ARHGEF33	-1.16976645550408	0.393558379397321	ENSG00000214694.11	ARHGEF33	-0.861568	0.297905743312033
ENSG00000213214.4	ARHGEF35	0	1	ENSG00000213214.4	ARHGEF35	0.0133006701554992	0.983097164459925	ENSG00000213214.4	ARHGEF35	0.00665034	0.972873861235172
ENSG00000183111.12	ARHGEF37	-1.18808725073321	0.00264205798407479	ENSG00000183111.12	ARHGEF37	-2.23980236867492	1.28437610714003e-06	ENSG00000183111.12	ARHGEF37	-1.71394	1.03973128704067e-06
ENSG00000236699.9	ARHGEF38	0.718189405487932	0.753342835724391	ENSG00000236699.9	ARHGEF38	0.287994274327676	0.707361363689874	ENSG00000236699.9	ARHGEF38	0.503092	0.609991071013432
ENSG00000137135.18	ARHGEF39	-2.3039906991148	1.10930801816612e-33	ENSG00000137135.18	ARHGEF39	-2.77448142769	7.01251449936543e-60	ENSG00000137135.18	ARHGEF39	-2.53924	7.60122118016359e-32
ENSG00000136002.19	ARHGEF4	-1.175056362604	5.00912623835212e-06	ENSG00000136002.19	ARHGEF4	-2.47311943357282	0.00293018626350946	ENSG00000136002.19	ARHGEF4	-1.82409	0.18526742109378
ENSG00000165801.10	ARHGEF40	-1.0330706514909	3.0537591726502e-22	ENSG00000165801.10	ARHGEF40	-1.33989320657258	1.79542725883197e-86	ENSG00000165801.10	ARHGEF40	-1.18648	0.00780364209543686
ENSG00000050327.15	ARHGEF5	0.0982178722404597	0.970132889850057	ENSG00000050327.15	ARHGEF5	0.034167472879302	0.97667681559536	ENSG00000050327.15	ARHGEF5	0.0661927	0.988400593426796
ENSG00000129675.16	ARHGEF6	-0.38179564560614	0.00466964520803225	ENSG00000129675.16	ARHGEF6	-1.04387743369396	6.58342479156149e-11	ENSG00000129675.16	ARHGEF6	-0.712837	0.0157091760296821
ENSG00000102606.18	ARHGEF7	-0.00809639722826994	0.968695917468556	ENSG00000102606.18	ARHGEF7	0.296433458381269	7.71184642894945e-09	ENSG00000102606.18	ARHGEF7	0.144169	0.568758126566856
ENSG00000131089.16	ARHGEF9	-1.47703343353334	1.28045405982426e-57	ENSG00000131089.16	ARHGEF9	-1.13550937817866	3.13432208452373e-36	ENSG00000131089.16	ARHGEF9	-1.30627	4.05737488222526e-35
ENSG00000117713.20	ARID1A	-0.0946358381566252	0.411007228552162	ENSG00000117713.20	ARID1A	0.0439776514656742	0.680586427549061	ENSG00000117713.20	ARID1A	-0.0253291	0.884873286028915
ENSG00000049618.23	ARID1B	-0.098971821014576	0.111197527748981	ENSG00000049618.23	ARID1B	0.144504377715647	0.0128945594364283	ENSG00000049618.23	ARID1B	0.0227663	0.632051071848214
ENSG00000189079.17	ARID2	-0.340958154729879	1.81938452607761e-06	ENSG00000189079.17	ARID2	0.0455629973736542	0.482552569040697	ENSG00000189079.17	ARID2	-0.147698	0.112946262257552
ENSG00000116017.11	ARID3A	-0.254246850110954	0.257448304628146	ENSG00000116017.11	ARID3A	-0.65086701845246	9.25471784716941e-06	ENSG00000116017.11	ARID3A	-0.452557	0.222685380838241
ENSG00000179361.17	ARID3B	-0.230679571435266	0.463220907641983	ENSG00000179361.17	ARID3B	0.0454681401706361	0.907660824150777	ENSG00000179361.17	ARID3B	-0.0926057	0.713203060054765
ENSG00000205143.3	ARID3C	-0.297414976162974	0.836749325820354	ENSG00000205143.3	ARID3C	0.854820067527144	0.562063030806033	ENSG00000205143.3	ARID3C	0.278703	0.62293016723538
ENSG00000032219.19	ARID4A	0.362578881019688	0.000749227033328304	ENSG00000032219.19	ARID4A	0.153954977832889	0.10288043559314	ENSG00000032219.19	ARID4A	0.258267	0.371564996275256
ENSG00000054267.22	ARID4B	0.773972388551535	3.63985350125574e-13	ENSG00000054267.22	ARID4B	0.8258889363347	1.28643794049909e-15	ENSG00000054267.22	ARID4B	0.799931	9.25875744951263e-17
ENSG00000196843.16	ARID5A	0.302122599551144	0.275529722074249	ENSG00000196843.16	ARID5A	-0.105615817189968	0.725399705992169	ENSG00000196843.16	ARID5A	0.0982534	0.793772646693216
ENSG00000150347.16	ARID5B	-0.61411084852572	2.23478669010888e-10	ENSG00000150347.16	ARID5B	-0.78172095339553	2.51173642511944e-22	ENSG00000150347.16	ARID5B	-0.697916	0.00395181974406835
ENSG00000166233.15	ARIH1	0.487006718994181	2.05819961639262e-17	ENSG00000166233.15	ARIH1	0.229926682663887	6.28147668656034e-05	ENSG00000166233.15	ARIH1	0.358467	1.59095697843921e-06
ENSG00000177479.19	ARIH2	-0.312279952639621	2.07351042966924e-12	ENSG00000177479.19	ARIH2	-0.0709883866964809	0.0763055076232906	ENSG00000177479.19	ARIH2	-0.191634	0.0926272995434923
ENSG00000221883.3	ARIH2OS	1.52735611723806	0.000444726257972702	ENSG00000221883.3	ARIH2OS	1.82911669684645	7.84024540144398e-07	ENSG00000221883.3	ARIH2OS	1.67824	3.77843306846029e-08
ENSG00000120805.14	ARL1	0.16824949089038	0.00125191366224275	ENSG00000120805.14	ARL1	0.105164278213694	0.0422508891288181	ENSG00000120805.14	ARL1	0.136707	0.136059365339309
ENSG00000175414.7	ARL10	-0.983875926045691	0.000216221189110913	ENSG00000175414.7	ARL10	0.27047374945082	0.460466891583966	ENSG00000175414.7	ARL10	-0.356701	0.260238968309562
ENSG00000152213.4	ARL11	0	1	ENSG00000152213.4	ARL11	-0.472185050693108	0.936966635542733	ENSG00000152213.4	ARL11	-0.236093	0.991390936685576
ENSG00000174225.15	ARL13A	0	1	ENSG00000174225.15	ARL13A	0	1	ENSG00000174225.15	ARL13A	0	1
ENSG00000169379.16	ARL13B	-0.903279439286479	2.53562964670629e-25	ENSG00000169379.16	ARL13B	-1.10735373552729	8.81061687071371e-43	ENSG00000169379.16	ARL13B	-1.00532	8.74932599799682e-27
ENSG00000179674.4	ARL14	1.74853043211407	0.155462356527184	ENSG00000179674.4	ARL14	1.12885395341435	0.225939658519955	ENSG00000179674.4	ARL14	1.43869	0.0287390264964776
ENSG00000152219.5	ARL14EP	-0.958603554172146	2.31986947502657e-26	ENSG00000152219.5	ARL14EP	-1.04787903100592	4.03312226561798e-44	ENSG00000152219.5	ARL14EP	-1.00324	2.99625156843951e-07
ENSG00000268223.5	ARL14EPL	-0.636195301018195	0.263734033038549	ENSG00000268223.5	ARL14EPL	0	1	ENSG00000268223.5	ARL14EPL	-0.318098	0.634748049996239
ENSG00000185305.11	ARL15	-0.455976133749033	0.000690721043467916	ENSG00000185305.11	ARL15	-0.915274401130167	2.36321656916838e-09	ENSG00000185305.11	ARL15	-0.685625	0.0756645169868051
ENSG00000214087.8	ARL16	-0.523519508942017	1.96300966053731e-05	ENSG00000214087.8	ARL16	-0.334436382973427	0.00821740697952768	ENSG00000214087.8	ARL16	-0.428978	0.00332072430501973
ENSG00000185829.17	ARL17A	1.20770350054998	0.0212518549677056	ENSG00000185829.17	ARL17A	0.700320897125689	0.122276219371892	ENSG00000185829.17	ARL17A	0.954012	0.00451587828776039
ENSG00000228696.9	ARL17B	-0.866621614339786	0.687564623370043	ENSG00000228696.9	ARL17B	0.951360567558527	0.260746415869104	ENSG00000228696.9	ARL17B	0.0423695	0.844656733075482
ENSG00000213465.8	ARL2	0.176054901850964	0.266718069210473	ENSG00000213465.8	ARL2	0.272954618320854	0.0533078329637765	ENSG00000213465.8	ARL2	0.224505	0.0823474996472375
ENSG00000102931.8	ARL2BP	-0.207216989015061	0.0220170322421748	ENSG00000102931.8	ARL2BP	-0.352867648623446	4.22382931958918e-05	ENSG00000102931.8	ARL2BP	-0.280042	0.000412119341297188
ENSG00000138175.9	ARL3	0.14447044088551	0.0763487826967471	ENSG00000138175.9	ARL3	-0.0561841628206619	0.561847038426475	ENSG00000138175.9	ARL3	0.0441431	0.807905845035541
ENSG00000122644.13	ARL4A	0.949245509382711	4.664208503882e-28	ENSG00000122644.13	ARL4A	0.945905219550137	7.47785026132645e-29	ENSG00000122644.13	ARL4A	0.947575	1.28048853963527e-40
ENSG00000188042.8	ARL4C	0.6536957843	3.51872442345407e-20	ENSG00000188042.8	ARL4C	1.55711342438007	2.82852931751251e-71	ENSG00000188042.8	ARL4C	1.1054	0.011548200080035
ENSG00000175906.5	ARL4D	1.67044692432735	8.46534581648484e-26	ENSG00000175906.5	ARL4D	1.86131343765474	1.06959351201343e-24	ENSG00000175906.5	ARL4D	1.76588	1.20622336132878e-08
ENSG00000162980.17	ARL5A	0.116508310563498	0.327514025650541	ENSG00000162980.17	ARL5A	-0.486030433269557	0.000153480023468587	ENSG00000162980.17	ARL5A	-0.184761	0.165677938382247
ENSG00000165997.5	ARL5B	0.817133061365942	1.18599548420009e-12	ENSG00000165997.5	ARL5B	0.795825941792156	4.33381443770474e-12	ENSG00000165997.5	ARL5B	0.80648	5.58984436652843e-06
ENSG00000141748.13	ARL5C	0.00371346582153231	0.924824540144859	ENSG00000141748.13	ARL5C	0	1	ENSG00000141748.13	ARL5C	0.00185673	0.888744808795056
ENSG00000113966.10	ARL6	0.239341554362863	0.00623094273393009	ENSG00000113966.10	ARL6	0.237985881697545	0.0110234712163992	ENSG00000113966.10	ARL6	0.238664	0.010121806716393
ENSG00000170540.15	ARL6IP1	1.57670618566904	4.66980088304429e-265	ENSG00000170540.15	ARL6IP1	1.51867873597902	4.21562055177267e-260	ENSG00000170540.15	ARL6IP1	1.54769	1.93106043978191e-59
ENSG00000182196.13	ARL6IP4	-1.2310537134224	0.563272817726607	ENSG00000182196.13	ARL6IP4	-0.275201760332562	0.680051037175263	ENSG00000182196.13	ARL6IP4	-0.753128	0.45699107974128
ENSG00000144746.7	ARL6IP5	0.596148056451822	2.51734328402145e-17	ENSG00000144746.7	ARL6IP5	0.356008109487785	4.20140541177415e-08	ENSG00000144746.7	ARL6IP5	0.476078	0.229632582958241
ENSG00000177917.10	ARL6IP6	0.0417191296717219	0.694087138046459	ENSG00000177917.10	ARL6IP6	-0.525699863052276	1.3035297196427e-05	ENSG00000177917.10	ARL6IP6	-0.24199	0.110760813166829
ENSG00000143862.8	ARL8A	0.323418250303471	0.000257079704711295	ENSG00000143862.8	ARL8A	0.14800896785766	0.0365936051594754	ENSG00000143862.8	ARL8A	0.235714	0.464386026987598
ENSG00000134108.13	ARL8B	0.272423749396433	2.79983595679597e-06	ENSG00000134108.13	ARL8B	0.12020617492103	0.0444908315514692	ENSG00000134108.13	ARL8B	0.196315	0.00129527058921644
ENSG00000196503.4	ARL9	-0.502303591545124	0.459719560994909	ENSG00000196503.4	ARL9	-2.26149878403441	0.064195945026976	ENSG00000196503.4	ARL9	-1.3819	0.142990085154324
ENSG00000104442.10	ARMC1	-0.578511537581862	4.82717537043893e-18	ENSG00000104442.10	ARMC1	-1.06764219090345	6.81964165163206e-55	ENSG00000104442.10	ARMC1	-0.823077	1.17770029069492e-06
ENSG00000170632.14	ARMC10	0.0309682689272872	0.565978779083187	ENSG00000170632.14	ARMC10	-0.408551617599473	3.61930456568175e-08	ENSG00000170632.14	ARMC10	-0.188792	0.0257748583617203
ENSG00000157343.8	ARMC12	-0.503850798153638	0.815461447312699	ENSG00000157343.8	ARMC12	-0.823029920219352	0.902235389033122	ENSG00000157343.8	ARMC12	-0.66344	0.712604611377228
ENSG00000118690.13	ARMC2	-0.347128284365731	0.251228575048271	ENSG00000118690.13	ARMC2	-0.275168722016973	0.252203432168315	ENSG00000118690.13	ARMC2	-0.311149	0.086620156699998
ENSG00000169126.16	ARMC4	-0.724274069162245	0.268310740706618	ENSG00000169126.16	ARMC4	0	1	ENSG00000169126.16	ARMC4	-0.362137	0.619308843072121
ENSG00000140691.16	ARMC5	1.50152942065795	7.93295195478945e-31	ENSG00000140691.16	ARMC5	2.61334392353338	1.15957765767534e-73	ENSG00000140691.16	ARMC5	2.05744	5.54786504972875e-12
ENSG00000105676.14	ARMC6	-0.456036481347308	1.0609971157202e-07	ENSG00000105676.14	ARMC6	-0.558184747133893	5.96074553925665e-08	ENSG00000105676.14	ARMC6	-0.507111	0.27404591490173
ENSG00000125449.7	ARMC7	-1.00359692368486	1.78800730434654e-07	ENSG00000125449.7	ARMC7	-0.765512342975477	8.4188298936077e-05	ENSG00000125449.7	ARMC7	-0.884555	1.47141950433371e-06
ENSG00000114098.18	ARMC8	0.308217745374176	2.57356902070504e-06	ENSG00000114098.18	ARMC8	0.289407727957943	3.67094230282104e-06	ENSG00000114098.18	ARMC8	0.298813	0.0140068686533865
ENSG00000135931.17	ARMC9	-0.352759755739681	2.24540826703566e-06	ENSG00000135931.17	ARMC9	-0.382715855712739	2.11423192011475e-14	ENSG00000135931.17	ARMC9	-0.367738	0.47559899131049
ENSG00000126947.13	ARMCX1	0	1	ENSG00000126947.13	ARMCX1	0.886572470315812	1.61843668117832e-32	ENSG00000126947.13	ARMCX1	0.443286	0.677376705142707
ENSG00000184867.14	ARMCX2	0	1	ENSG00000184867.14	ARMCX2	-0.583570709437655	0.011976457284881	ENSG00000184867.14	ARMCX2	-0.291785	0.755790442840172
ENSG00000102401.20	ARMCX3	0.100726258539408	0.280099095779433	ENSG00000102401.20	ARMCX3	-0.168757447488229	5.78843647144322e-05	ENSG00000102401.20	ARMCX3	-0.0340156	0.849991418815367
ENSG00000196440.11	ARMCX4	-0.42808693333544	0.0952995536907403	ENSG00000196440.11	ARMCX4	-0.677146942324477	0.0685657330728335	ENSG00000196440.11	ARMCX4	-0.552617	0.454120526573049
ENSG00000125962.14	ARMCX5	0.167925874772873	0.172168837483629	ENSG00000125962.14	ARMCX5	0.311835822731926	0.000462973002547428	ENSG00000125962.14	ARMCX5	0.239881	0.553456890225309
ENSG00000286237.1	ARMCX5-GPRASP2	-0.55336918856626	0.912552317161753	ENSG00000286237.1	ARMCX5-GPRASP2	-1.1588561529789	0.636244546427205	ENSG00000286237.1	ARMCX5-GPRASP2	-0.856113	0.677845134512255
ENSG00000198960.11	ARMCX6	0.350549857204815	0.0550079896608288	ENSG00000198960.11	ARMCX6	0.691352976896811	8.62369447397387e-14	ENSG00000198960.11	ARMCX6	0.520951	0.353685163873196
ENSG00000198520.12	ARMH1	0.353855835997369	0.61076490002436	ENSG00000198520.12	ARMH1	0.24519648426816	0.775420023458161	ENSG00000198520.12	ARMH1	0.299526	0.493678793165646
ENSG00000120029.13	ARMH3	0.013315269337685	0.778375733237735	ENSG00000120029.13	ARMH3	-0.0239191854924332	0.8374503125418	ENSG00000120029.13	ARMH3	-0.00530196	0.979105821386216
ENSG00000139971.15	ARMH4	0.254427201903492	0.558787698603598	ENSG00000139971.15	ARMH4	0.484554826251363	0.0192563100647402	ENSG00000139971.15	ARMH4	0.369491	0.619903142805611
ENSG00000146476.11	ARMT1	0.216324668034662	0.0102689971906396	ENSG00000146476.11	ARMT1	-0.416133785429492	4.61193878790906e-06	ENSG00000146476.11	ARMT1	-0.0999046	0.556696629079244
ENSG00000143437.21	ARNT	-0.271607674947264	0.000189145262035773	ENSG00000143437.21	ARNT	-0.594681274987874	1.46517346841434e-21	ENSG00000143437.21	ARNT	-0.433144	0.0234332851390467
ENSG00000172379.21	ARNT2	-1.98672021732113	7.09271634730572e-145	ENSG00000172379.21	ARNT2	-2.36467978491494	2.34933289854185e-244	ENSG00000172379.21	ARNT2	-2.1757	4.12947414264597e-57
ENSG00000133794.17	ARNTL	-0.568963766407047	0.000104859091895949	ENSG00000133794.17	ARNTL	-0.781555408491136	4.53368710837205e-10	ENSG00000133794.17	ARNTL	-0.67526	0.000105339275982651
ENSG00000029153.14	ARNTL2	-1.06927984647669	6.38227811428724e-12	ENSG00000029153.14	ARNTL2	-0.968384562963173	0.00026174898774232	ENSG00000029153.14	ARNTL2	-1.01883	0.116779510686308
ENSG00000241685.10	ARPC1A	0.429848956488312	4.62457228993254e-07	ENSG00000241685.10	ARPC1A	0.174266614908657	0.0261295759257019	ENSG00000241685.10	ARPC1A	0.302058	0.0314621992257625
ENSG00000130429.15	ARPC1B	0.508381169564253	0.00167188485677092	ENSG00000130429.15	ARPC1B	0.301513008063903	0.00619997552271211	ENSG00000130429.15	ARPC1B	0.404947	0.485347075428023
ENSG00000163466.16	ARPC2	0.44776682443805	3.66551267271689e-17	ENSG00000163466.16	ARPC2	0.344590084034312	5.88552385409068e-11	ENSG00000163466.16	ARPC2	0.396178	4.03392078459911e-09
ENSG00000111229.16	ARPC3	0.34770647746857	3.14521934644343e-11	ENSG00000111229.16	ARPC3	0.105250509384335	0.0544560422596746	ENSG00000111229.16	ARPC3	0.226478	0.159315678143207
ENSG00000241553.12	ARPC4	0.0636983427497224	0.473060767394338	ENSG00000241553.12	ARPC4	0.0854019197029618	0.298722961790796	ENSG00000241553.12	ARPC4	0.0745501	0.73874347854135
ENSG00000250151.9	ARPC4-TTLL3	-0.55336918856626	0.929700057710557	ENSG00000250151.9	ARPC4-TTLL3	0	1	ENSG00000250151.9	ARPC4-TTLL3	-0.276685	0.991389507507242
ENSG00000162704.16	ARPC5	0.271611770707471	3.72285137786805e-06	ENSG00000162704.16	ARPC5	0.0345389019895723	0.540968350365	ENSG00000162704.16	ARPC5	0.153075	0.0759676704431721
ENSG00000136950.13	ARPC5L	0.526373558316148	7.37794939552803e-20	ENSG00000136950.13	ARPC5L	0.624835918654281	3.07124785021299e-26	ENSG00000136950.13	ARPC5L	0.575605	3.15578011581092e-05
ENSG00000242498.8	ARPIN	-0.688538352959535	3.62226290396472e-14	ENSG00000242498.8	ARPIN	-0.939679012767249	2.77672184239302e-27	ENSG00000242498.8	ARPIN	-0.814109	1.04396068227347e-17
ENSG00000128989.10	ARPP19	0.31419770062608	7.29545748932141e-08	ENSG00000128989.10	ARPP19	0.409785587201183	6.97944846722201e-12	ENSG00000128989.10	ARPP19	0.361992	0.0553548464985414
ENSG00000172995.16	ARPP21	-0.736426065530555	0.000172047632366394	ENSG00000172995.16	ARPP21	0	1	ENSG00000172995.16	ARPP21	-0.368213	0.714363599705367
ENSG00000120500.18	ARR3	0.557082654387792	0.781838756344265	ENSG00000120500.18	ARR3	0	1	ENSG00000120500.18	ARR3	0.278541	0.787938178434234
ENSG00000137486.17	ARRB1	-0.330295815708172	0.105339220296161	ENSG00000137486.17	ARRB1	-1.01366952694288	1.68217619294943e-14	ENSG00000137486.17	ARRB1	-0.671983	0.0940537293511919
ENSG00000141480.18	ARRB2	0.492165997733565	2.08030237698139e-08	ENSG00000141480.18	ARRB2	0.84140003298489	7.51927919707215e-22	ENSG00000141480.18	ARRB2	0.666783	1.60266770479389e-09
ENSG00000197070.14	ARRDC1	-0.675155915053217	0.00161936113679917	ENSG00000197070.14	ARRDC1	-0.812438886948132	7.24305913808683e-05	ENSG00000197070.14	ARRDC1	-0.743797	1.31914788129131e-05
ENSG00000105643.10	ARRDC2	0.206949138362617	0.0573549225303819	ENSG00000105643.10	ARRDC2	0.992752532088124	4.07408568741743e-18	ENSG00000105643.10	ARRDC2	0.599851	1.71345768995338e-05
ENSG00000113369.9	ARRDC3	1.81699508011047	1.45807749010707e-121	ENSG00000113369.9	ARRDC3	1.35801921833693	4.80797412096735e-81	ENSG00000113369.9	ARRDC3	1.58751	2.63288990159219e-17
ENSG00000140450.9	ARRDC4	1.48781361121885	6.67166285222241e-34	ENSG00000140450.9	ARRDC4	1.30387363726669	5.48590327267195e-47	ENSG00000140450.9	ARRDC4	1.39584	6.13185263148973e-05
ENSG00000100299.18	ARSA	0.730892015090548	0.0296701716705208	ENSG00000100299.18	ARSA	0.212026823466216	0.133033453543444	ENSG00000100299.18	ARSA	0.471459	0.696465665120356
ENSG00000113273.17	ARSB	0.0195476645197132	0.821090959561294	ENSG00000113273.17	ARSB	0.62280007328579	5.70449636334378e-22	ENSG00000113273.17	ARSB	0.321174	0.0646952104979661
ENSG00000006756.16	ARSD	-0.502816355548809	0.00240154376625005	ENSG00000006756.16	ARSD	-0.377104324951033	0.00984758943296306	ENSG00000006756.16	ARSD	-0.43996	0.0195739689139781
ENSG00000157399.15	ARSE	-0.454871973786908	0.0175369777103075	ENSG00000157399.15	ARSE	-0.657148558710437	0.00161309011227118	ENSG00000157399.15	ARSE	-0.55601	0.0028086644176915
ENSG00000141337.12	ARSG	-0.0682357545232701	0.945861061897296	ENSG00000141337.12	ARSG	0.742373530174588	2.9257520145978e-09	ENSG00000141337.12	ARSG	0.337069	0.342596755943764
ENSG00000205667.2	ARSH	0	1	ENSG00000205667.2	ARSH	0	1	ENSG00000205667.2	ARSH	0	1
ENSG00000183876.9	ARSI	0.747386197081412	0.493382579715104	ENSG00000183876.9	ARSI	-0.186550387820845	0.819884006100653	ENSG00000183876.9	ARSI	0.280418	0.886429206530475
ENSG00000180801.14	ARSJ	-0.558589238169645	8.46972551509744e-10	ENSG00000180801.14	ARSJ	-0.814497648883775	6.40182861321495e-18	ENSG00000180801.14	ARSJ	-0.686543	1.60591033223402e-05
ENSG00000164291.17	ARSK	-0.464403251941768	0.000353436084632521	ENSG00000164291.17	ARSK	-0.311143156569948	0.00878654357425672	ENSG00000164291.17	ARSK	-0.387773	0.000668240217037193
ENSG00000129744.3	ART1	0.59589257095957	0.781838756344265	ENSG00000129744.3	ART1	0.5673209522751	0.774828023920197	ENSG00000129744.3	ART1	0.581607	0.690562710610288
ENSG00000156219.16	ART3	-0.216961663200745	0.086628370352682	ENSG00000156219.16	ART3	-0.161933678656762	0.0884457283223637	ENSG00000156219.16	ART3	-0.189448	0.581231441521785
ENSG00000167311.14	ART5	0.747386197081412	0.574250057289318	ENSG00000167311.14	ART5	-0.207361668184804	0.85418618855683	ENSG00000167311.14	ART5	0.270012	0.894621543868762
ENSG00000117407.17	ARTN	-0.732620439135647	0.615000901560137	ENSG00000117407.17	ARTN	-0.902767990588157	0.492969991571201	ENSG00000117407.17	ARTN	-0.817694	0.305375493209089
ENSG00000173409.14	ARV1	-1.49334584230906	4.07815093830889e-64	ENSG00000173409.14	ARV1	-1.21815408594898	5.34148056329955e-58	ENSG00000173409.14	ARV1	-1.35575	3.09163833037482e-25
ENSG00000099889.14	ARVCF	-0.517880181478663	0.240500640546689	ENSG00000099889.14	ARVCF	-1.36903513772774	9.11835963944715e-05	ENSG00000099889.14	ARVCF	-0.943458	0.023818733080998
ENSG00000004848.8	ARX	3.1961625406592	0.018226465149641	ENSG00000004848.8	ARX	0.27918945938473	0.753876365977598	ENSG00000004848.8	ARX	1.73768	0.0684404941439764
ENSG00000214435.8	AS3MT	0	1	ENSG00000214435.8	AS3MT	-0.682156881087471	0.749588024433812	ENSG00000214435.8	AS3MT	-0.341078	0.8934849168923
ENSG00000104763.19	ASAH1	0.682265044583035	1.18037255563767e-27	ENSG00000104763.19	ASAH1	0.136064475957077	0.000554000914151575	ENSG00000104763.19	ASAH1	0.409165	0.790302014547153
ENSG00000188611.15	ASAH2	-0.0570326887848411	0.7200336865794	ENSG00000188611.15	ASAH2	0.5673209522751	0.378013837566309	ENSG00000188611.15	ASAH2	0.255144	0.926352298350411
ENSG00000204147.10	ASAH2B	-0.227045232709924	0.32630473097352	ENSG00000204147.10	ASAH2B	-0.239342825836988	0.251074931422588	ENSG00000204147.10	ASAH2B	-0.233194	0.201782251590391
ENSG00000153317.15	ASAP1	-0.715538746019181	7.77170816166538e-19	ENSG00000153317.15	ASAP1	-0.348778535573048	9.41194297716663e-06	ENSG00000153317.15	ASAP1	-0.532159	3.50146558528909e-05
ENSG00000151693.11	ASAP2	-1.19420094892533	2.26038473867754e-64	ENSG00000151693.11	ASAP2	-0.843343809388671	3.10071813963061e-32	ENSG00000151693.11	ASAP2	-1.01877	2.61893487430259e-13
ENSG00000088280.19	ASAP3	-0.797439624985072	0.000481299142053962	ENSG00000088280.19	ASAP3	-1.39176189992461	5.73660684533217e-06	ENSG00000088280.19	ASAP3	-1.0946	0.0112960695208157
ENSG00000065802.12	ASB1	-0.3367964029479	0.000195264482197414	ENSG00000065802.12	ASB1	-0.388818772272964	5.98497028457574e-06	ENSG00000065802.12	ASB1	-0.362808	1.34553717411728e-08
ENSG00000165192.14	ASB11	0	1	ENSG00000165192.14	ASB11	-1.25925378154383	0.444171017064911	ENSG00000165192.14	ASB11	-0.629627	0.703418310037358
ENSG00000198881.10	ASB12	-0.803881216766272	0.683036081269144	ENSG00000198881.10	ASB12	-0.430582939895049	0.911358899884433	ENSG00000198881.10	ASB12	-0.617232	0.772652296464809
ENSG00000196372.13	ASB13	-2.02485850888655	1.18385903235647e-36	ENSG00000196372.13	ASB13	-3.17476400850085	1.81248313408977e-48	ENSG00000196372.13	ASB13	-2.59981	2.8019598384864e-20
ENSG00000239388.9	ASB14	-0.43701422344355	0.253831371696377	ENSG00000239388.9	ASB14	-0.412643402793371	0.659303114822881	ENSG00000239388.9	ASB14	-0.424829	0.265658344831095
ENSG00000146809.13	ASB15	0	1	ENSG00000146809.13	ASB15	0.561533001139248	0.774828023920197	ENSG00000146809.13	ASB15	0.280767	0.787938178434234
ENSG00000161664.7	ASB16	-2.64044068638887	0.0155004554160093	ENSG00000161664.7	ASB16	0.796482041193674	0.388770852228788	ENSG00000161664.7	ASB16	-0.921979	0.540222785231264
ENSG00000100628.12	ASB2	-2.5736885794994	0.00336062677701658	ENSG00000100628.12	ASB2	-3.17661012515865	7.68284133944452e-58	ENSG00000100628.12	ASB2	-2.87515	0.00185088330740908
ENSG00000115239.22	ASB3	-0.515454436876192	1.61263362947009e-07	ENSG00000115239.22	ASB3	-1.0030724136996	4.19259259673822e-23	ENSG00000115239.22	ASB3	-0.759263	8.17085113765584e-07
ENSG00000005981.13	ASB4	0.0532318562341548	0.766375378504056	ENSG00000005981.13	ASB4	1.3149672646843	6.36775026090325e-14	ENSG00000005981.13	ASB4	0.6841	0.450063290182203
ENSG00000164122.9	ASB5	0	1	ENSG00000164122.9	ASB5	0	1	ENSG00000164122.9	ASB5	0	1
ENSG00000148331.12	ASB6	-0.037188147583791	0.634977999377194	ENSG00000148331.12	ASB6	0.206882468409477	0.0336694043401849	ENSG00000148331.12	ASB6	0.0848472	0.793196440683144
ENSG00000183475.12	ASB7	-0.342495070061906	0.000566152893966354	ENSG00000183475.12	ASB7	-0.356674568811441	1.27176708632991e-05	ENSG00000183475.12	ASB7	-0.349585	0.075471312619882
ENSG00000177981.11	ASB8	0.0977989505640728	0.274109588900501	ENSG00000177981.11	ASB8	-0.145215074977893	0.132885720398458	ENSG00000177981.11	ASB8	-0.0237081	0.797272803491398
ENSG00000102048.16	ASB9	-0.270036035362227	0.010651505274931	ENSG00000102048.16	ASB9	-0.296300700654635	0.000552944380831713	ENSG00000102048.16	ASB9	-0.283168	0.240021010626732
ENSG00000138303.18	ASCC1	-0.164722549568623	0.117168376749552	ENSG00000138303.18	ASCC1	-0.361531492468925	0.000727737722099699	ENSG00000138303.18	ASCC1	-0.263127	0.160689903303649
ENSG00000100325.15	ASCC2	-0.434342244035188	7.37354636254387e-10	ENSG00000100325.15	ASCC2	-0.535609902379187	2.95240982578952e-18	ENSG00000100325.15	ASCC2	-0.484976	0.000267677036503055
ENSG00000112249.14	ASCC3	0.115320731122425	0.10528372262912	ENSG00000112249.14	ASCC3	-0.0685759734652738	0.413875490305066	ENSG00000112249.14	ASCC3	0.0233724	0.734754771618869
ENSG00000139352.4	ASCL1	0	1	ENSG00000139352.4	ASCL1	-2.36426768645124	0.102995980762441	ENSG00000139352.4	ASCL1	-1.18213	0.198584351519825
ENSG00000176009.3	ASCL3	0	1	ENSG00000176009.3	ASCL3	0	1	ENSG00000176009.3	ASCL3	0	1
ENSG00000232237.3	ASCL5	0.00371346582153231	0.845693682661205	ENSG00000232237.3	ASCL5	1.26414157908636	0.235144584021876	ENSG00000232237.3	ASCL5	0.633928	0.255191845953247
ENSG00000286053.1	ASDURF	0	1	ENSG00000286053.1	ASDURF	0.561533001139248	0.774828023920197	ENSG00000286053.1	ASDURF	0.280767	0.787938178434234
ENSG00000111875.8	ASF1A	0.219919448692947	0.0131876933322596	ENSG00000111875.8	ASF1A	-0.908155388708311	5.67939415011516e-21	ENSG00000111875.8	ASF1A	-0.344118	0.338677762786605
ENSG00000105011.9	ASF1B	-1.52624331572696	2.15267224229256e-72	ENSG00000105011.9	ASF1B	-2.12367894099384	5.84677810174591e-65	ENSG00000105011.9	ASF1B	-1.82496	0.000128474793002663
ENSG00000141505.12	ASGR1	0.713246295794349	0.324492611689372	ENSG00000141505.12	ASGR1	1.82768801960321	0.0358337912847975	ENSG00000141505.12	ASGR1	1.27047	0.0201861545026923
ENSG00000116539.13	ASH1L	0.0609001264415223	0.479775860359277	ENSG00000116539.13	ASH1L	0.516147439924833	4.29598306896914e-10	ENSG00000116539.13	ASH1L	0.288524	0.00261142135725556
ENSG00000129691.16	ASH2L	-0.115156522304872	0.0751625037789737	ENSG00000129691.16	ASH2L	-0.248601804066494	1.68428942238617e-05	ENSG00000129691.16	ASH2L	-0.181879	0.029417882633846
ENSG00000110881.11	ASIC1	0.689707129798682	4.9135709873777e-06	ENSG00000110881.11	ASIC1	0.671254680848951	4.15267162927528e-08	ENSG00000110881.11	ASIC1	0.680481	0.0153054370964254
ENSG00000108684.14	ASIC2	-2.19377942230652	0.0475952536323455	ENSG00000108684.14	ASIC2	0.582344281503206	0.415522128725428	ENSG00000108684.14	ASIC2	-0.805718	0.146728752037937
ENSG00000213199.8	ASIC3	-0.0907959985041604	0.660820502173253	ENSG00000213199.8	ASIC3	-0.354756986291486	0.731769037728542	ENSG00000213199.8	ASIC3	-0.222776	0.541228407394888
ENSG00000072182.12	ASIC4	-0.858571505975551	0.164382175670912	ENSG00000072182.12	ASIC4	-1.41382303594193	0.0221423679205209	ENSG00000072182.12	ASIC4	-1.1362	0.0954547182069219
ENSG00000101440.9	ASIP	0	1	ENSG00000101440.9	ASIP	-0.544848592343696	0.855053984481259	ENSG00000101440.9	ASIP	-0.272424	0.845253842231079
ENSG00000126522.17	ASL	0.327256417197336	0.029471241870116	ENSG00000126522.17	ASL	0.280956258034982	0.0386787050876745	ENSG00000126522.17	ASL	0.304106	0.00496015720814142
ENSG00000070669.17	ASNS	0.0606387434787745	0.82406941807923	ENSG00000070669.17	ASNS	1.0498669476984	0.00633131188893117	ENSG00000070669.17	ASNS	0.555253	0.0451281901466776
ENSG00000138381.10	ASNSD1	0.713189739783468	1.96141082081309e-18	ENSG00000138381.10	ASNSD1	0.494640338937057	4.90245782548177e-12	ENSG00000138381.10	ASNSD1	0.603915	0.0047959674359197
ENSG00000108381.11	ASPA	0	1	ENSG00000108381.11	ASPA	-1.20617663851212	2.33734192709409e-12	ENSG00000108381.11	ASPA	-0.603088	0.557466855459383
ENSG00000204653.10	ASPDH	2.6892871436114	0.0268254791251009	ENSG00000204653.10	ASPDH	-0.461139527315231	0.758275241908139	ENSG00000204653.10	ASPDH	1.11407	0.290951155296818
ENSG00000166183.16	ASPG	0	1	ENSG00000166183.16	ASPG	1.71119823491755	0.338061037488077	ENSG00000166183.16	ASPG	0.855599	0.413136590488206
ENSG00000198363.18	ASPH	0.141780850127752	0.00698176349143912	ENSG00000198363.18	ASPH	0.285315774605701	3.5437893213297e-08	ENSG00000198363.18	ASPH	0.213548	0.108251646316294
ENSG00000174939.11	ASPHD1	-0.23285133309823	0.197258789617504	ENSG00000174939.11	ASPHD1	0.0715469636841037	0.656431924128958	ENSG00000174939.11	ASPHD1	-0.0806522	0.869345451892694
ENSG00000128203.7	ASPHD2	-0.102660893240309	0.692710546717576	ENSG00000128203.7	ASPHD2	-0.360117086712259	0.173932230565892	ENSG00000128203.7	ASPHD2	-0.231389	0.521645291646276
ENSG00000066279.18	ASPM	-1.33587774601564	1.47700150772174e-20	ENSG00000066279.18	ASPM	-1.3795166325173	9.68339628323683e-22	ENSG00000066279.18	ASPM	-1.3577	6.40677193771294e-10
ENSG00000106819.13	ASPN	0	1	ENSG00000106819.13	ASPN	-0.430582939895049	0.936966635542733	ENSG00000106819.13	ASPN	-0.215291	0.991389507507242
ENSG00000244617.2	ASPRV1	-2.16508950108782	0.00932989569190294	ENSG00000244617.2	ASPRV1	-1.74598603021844	0.0697628299715847	ENSG00000244617.2	ASPRV1	-1.95554	0.00667136678639871
ENSG00000169696.16	ASPSCR1	-0.384744670670086	0.0108886542653477	ENSG00000169696.16	ASPSCR1	-0.54746972743073	0.000784451732378714	ENSG00000169696.16	ASPSCR1	-0.466107	0.000906925820142423
ENSG00000162174.12	ASRGL1	0.370508375099811	0.0190327161939516	ENSG00000162174.12	ASRGL1	-0.0532371632001913	0.731809133878806	ENSG00000162174.12	ASRGL1	0.158636	0.404765829753472
ENSG00000130707.18	ASS1	-0.17227462129715	0.806123027291343	ENSG00000130707.18	ASS1	0.0358725905896025	0.919840303345551	ENSG00000130707.18	ASS1	-0.068201	0.983213550681157
ENSG00000034533.11	ASTE1	-0.981999082784832	2.361038579609e-09	ENSG00000034533.11	ASTE1	-1.43103070184529	1.07609294045096e-20	ENSG00000034533.11	ASTE1	-1.20651	3.47754953305599e-21
ENSG00000188886.3	ASTL	0.698814822718229	0.487146551029883	ENSG00000188886.3	ASTL	0.5673209522751	0.672150128476557	ENSG00000188886.3	ASTL	0.633068	0.465572969884887
ENSG00000152092.16	ASTN1	0.230847794625018	0.554434109577537	ENSG00000152092.16	ASTN1	0	1	ENSG00000152092.16	ASTN1	0.115424	0.852409451144844
ENSG00000148219.16	ASTN2	-1.3403942823621	1.10573289020261e-05	ENSG00000148219.16	ASTN2	-1.955052265807	2.41826807336007e-19	ENSG00000148219.16	ASTN2	-1.64772	1.76073253437137e-05
ENSG00000171456.19	ASXL1	-0.100369349455065	0.0520295852349376	ENSG00000171456.19	ASXL1	0.311316256245696	1.15688333914006e-09	ENSG00000171456.19	ASXL1	0.105473	0.455716680424557
ENSG00000143970.17	ASXL2	-1.56132731735747	2.16852096399521e-116	ENSG00000143970.17	ASXL2	-1.80627837368094	1.39936386054827e-151	ENSG00000143970.17	ASXL2	-1.6838	8.86436242149261e-73
ENSG00000138138.13	ATAD1	0.113344087228278	0.0517187703685199	ENSG00000138138.13	ATAD1	-0.218164956149959	0.0011239818459302	ENSG00000138138.13	ATAD1	-0.0524104	0.9887670617521
ENSG00000156802.13	ATAD2	-0.163770472768606	0.00987408002693565	ENSG00000156802.13	ATAD2	-0.641272539565055	6.98068023682048e-25	ENSG00000156802.13	ATAD2	-0.402522	0.0329430277870381
ENSG00000119778.15	ATAD2B	0.101119245681595	0.265314938605756	ENSG00000119778.15	ATAD2B	0.401770525501291	4.8454146445174e-06	ENSG00000119778.15	ATAD2B	0.251445	0.00241680945391736
ENSG00000197785.14	ATAD3A	0.108111740640789	0.247123257087967	ENSG00000197785.14	ATAD3A	-0.0649854859596788	0.566151141009413	ENSG00000197785.14	ATAD3A	0.0215631	0.879685739821715
ENSG00000160072.20	ATAD3B	-0.323067767185762	0.00481667428997228	ENSG00000160072.20	ATAD3B	-0.0772679731470447	0.66517819006436	ENSG00000160072.20	ATAD3B	-0.200168	0.578235905560521
ENSG00000215915.10	ATAD3C	-0.399390211872193	0.910223201052899	ENSG00000215915.10	ATAD3C	-0.14424862258851	0.885739095406468	ENSG00000215915.10	ATAD3C	-0.271819	0.846218109811407
ENSG00000176208.9	ATAD5	-0.323730284302808	0.00178892572460527	ENSG00000176208.9	ATAD5	-0.531010150899197	1.55678486600487e-06	ENSG00000176208.9	ATAD5	-0.42737	0.225291953956568
ENSG00000137343.18	ATAT1	-0.421796653812429	0.0149215254202112	ENSG00000137343.18	ATAT1	-0.457850990460584	0.00961894290654958	ENSG00000137343.18	ATAT1	-0.439824	0.000375510079096354
ENSG00000167654.18	ATCAY	0	1	ENSG00000167654.18	ATCAY	0	1	ENSG00000167654.18	ATCAY	0	1
ENSG00000107669.17	ATE1	-0.912232951369914	8.83462183508711e-35	ENSG00000107669.17	ATE1	-1.50405857013642	2.56246965685144e-63	ENSG00000107669.17	ATE1	-1.20815	0.00183083474159067
ENSG00000123268.9	ATF1	0.546460187035693	1.59618137315578e-15	ENSG00000123268.9	ATF1	0.309533022879133	1.05528783513333e-05	ENSG00000123268.9	ATF1	0.427997	0.00285043786862524
ENSG00000115966.17	ATF2	0.194436211812146	0.0489989246786158	ENSG00000115966.17	ATF2	-0.126474297541805	0.215266249197808	ENSG00000115966.17	ATF2	0.033981	0.946668477948853
ENSG00000162772.17	ATF3	2.72989567209318	2.14984383055022e-156	ENSG00000162772.17	ATF3	3.03562184227042	1.18460403459947e-148	ENSG00000162772.17	ATF3	2.88276	8.2180468918538e-34
ENSG00000128272.14	ATF4	0.15243456260519	0.00481186971823702	ENSG00000128272.14	ATF4	0.688757863630938	9.55734563555583e-40	ENSG00000128272.14	ATF4	0.420596	0.00173365909766719
ENSG00000169136.11	ATF5	0.984222439028418	3.26191724675081e-32	ENSG00000169136.11	ATF5	1.9401368780677	6.56683801598918e-119	ENSG00000169136.11	ATF5	1.46218	1.76673708817154e-21
ENSG00000118217.6	ATF6	-0.0316481455167033	0.565219700479599	ENSG00000118217.6	ATF6	-0.00156574606714521	0.977919444195692	ENSG00000118217.6	ATF6	-0.0166069	0.904721984756476
ENSG00000213676.13	ATF6B	0.0943533237624452	0.367691481451085	ENSG00000213676.13	ATF6B	0.26301983800222	0.00020378702151932	ENSG00000213676.13	ATF6B	0.178687	0.611605848800237
ENSG00000170653.19	ATF7	-1.95150728567832	9.29332683676484e-62	ENSG00000170653.19	ATF7	-1.76199091456843	4.79724006532697e-61	ENSG00000170653.19	ATF7	-1.85675	7.36149278412069e-103
ENSG00000171681.12	ATF7IP	-0.100159703048567	0.182018514583111	ENSG00000171681.12	ATF7IP	0.339018368834061	1.41566346371084e-06	ENSG00000171681.12	ATF7IP	0.119429	0.37091063764584
ENSG00000166669.13	ATF7IP2	0.704630717895663	1.37390896274087e-07	ENSG00000166669.13	ATF7IP2	0.116268979932861	0.493614074934255	ENSG00000166669.13	ATF7IP2	0.41045	0.205573882947767
ENSG00000267281.2	ATF7-NPFF	-1.04914083293616	0.431845119217566	ENSG00000267281.2	ATF7-NPFF	-2.13628269638069	0.0323009060724974	ENSG00000267281.2	ATF7-NPFF	-1.59271	0.0447747084657079
ENSG00000152348.16	ATG10	-0.338459490842826	0.0602337905533474	ENSG00000152348.16	ATG10	-0.545373361029529	0.0114779684946931	ENSG00000152348.16	ATG10	-0.441916	0.0649213144233675
ENSG00000123395.14	ATG101	0.878059060934971	4.25690295214295e-36	ENSG00000123395.14	ATG101	0.675010622468333	1.18755384964421e-21	ENSG00000123395.14	ATG101	0.776535	1.72010627596342e-09
ENSG00000145782.13	ATG12	0.142486954480198	0.0189402421500902	ENSG00000145782.13	ATG12	-0.998225311688572	1.4932145298187e-38	ENSG00000145782.13	ATG12	-0.427869	0.758966720023856
ENSG00000175224.16	ATG13	0.166599889318721	0.00815197920296388	ENSG00000175224.16	ATG13	0.100270039900922	0.109972480665565	ENSG00000175224.16	ATG13	0.133435	0.251106043080776
ENSG00000126775.8	ATG14	0.433670309578316	2.58295713609296e-07	ENSG00000126775.8	ATG14	0.452292663929629	1.00325970306853e-11	ENSG00000126775.8	ATG14	0.442981	0.147930313858605
ENSG00000085978.22	ATG16L1	0.526223831096349	9.29625898692686e-17	ENSG00000085978.22	ATG16L1	0.754910053960849	9.03774801905688e-31	ENSG00000085978.22	ATG16L1	0.640567	1.78155426844893e-05
ENSG00000168010.11	ATG16L2	-0.394263268606009	0.282021146294097	ENSG00000168010.11	ATG16L2	-0.095400884017506	0.720351588536881	ENSG00000168010.11	ATG16L2	-0.244832	0.525810546202562
ENSG00000110046.13	ATG2A	0.607756540906208	5.134399167932e-07	ENSG00000110046.13	ATG2A	0.494017219630411	1.79913064036008e-05	ENSG00000110046.13	ATG2A	0.550887	7.08325768482713e-09
ENSG00000066739.12	ATG2B	-0.955071100863147	8.43564174938401e-28	ENSG00000066739.12	ATG2B	-0.954411297924365	7.97306507187527e-41	ENSG00000066739.12	ATG2B	-0.954741	0.00135733591684967
ENSG00000144848.11	ATG3	0.628771387580629	6.22471000480168e-26	ENSG00000144848.11	ATG3	0.862443764888583	4.9856000899627e-50	ENSG00000144848.11	ATG3	0.745608	1.93964499858368e-18
ENSG00000101844.18	ATG4A	-0.163909169509668	0.389789816156385	ENSG00000101844.18	ATG4A	-0.0939831642228501	0.422943461952536	ENSG00000101844.18	ATG4A	-0.128946	0.668717905273478
ENSG00000168397.17	ATG4B	-0.0605549880767633	0.538176140616682	ENSG00000168397.17	ATG4B	0.0718863213248397	0.383845382517806	ENSG00000168397.17	ATG4B	0.00566567	0.848308865891863
ENSG00000125703.15	ATG4C	-1.76414562326822	3.75288061373845e-41	ENSG00000125703.15	ATG4C	-1.884659267523	1.9019832358389e-50	ENSG00000125703.15	ATG4C	-1.8244	3.51903917869716e-90
ENSG00000130734.10	ATG4D	0.0556731444151435	0.717680412819636	ENSG00000130734.10	ATG4D	0.140586191517233	0.194869900968186	ENSG00000130734.10	ATG4D	0.0981297	0.244524034984828
ENSG00000057663.16	ATG5	0.307588602195827	3.03674740184617e-05	ENSG00000057663.16	ATG5	0.1175213931944	0.124274001696409	ENSG00000057663.16	ATG5	0.212555	0.0201143581189332
ENSG00000197548.12	ATG7	-0.136170028825658	0.202462103346847	ENSG00000197548.12	ATG7	-0.519124224994822	3.57084672564633e-05	ENSG00000197548.12	ATG7	-0.327647	0.342434322550077
ENSG00000198925.12	ATG9A	0.268155278331591	0.00425918934337905	ENSG00000198925.12	ATG9A	0.183045514659861	0.0324315655131778	ENSG00000198925.12	ATG9A	0.2256	0.0155434965186899
ENSG00000181652.19	ATG9B	-0.55336918856626	0.789824006820365	ENSG00000181652.19	ATG9B	0.66897418086048	0.257011294988566	ENSG00000181652.19	ATG9B	0.0578025	0.620004384298487
ENSG00000138363.15	ATIC	-0.0758727105694881	0.151567499468441	ENSG00000138363.15	ATIC	-0.536110886453317	1.62422300945301e-23	ENSG00000138363.15	ATIC	-0.305992	0.11278012207527
ENSG00000198513.11	ATL1	-0.944445949746127	0.0535730973269939	ENSG00000198513.11	ATL1	-1.60431236103548	0.00695943511671117	ENSG00000198513.11	ATL1	-1.27438	0.00102643261755426
ENSG00000119787.14	ATL2	-1.05247092131443	6.45314247285464e-47	ENSG00000119787.14	ATL2	-0.891848421623255	1.41218163958837e-38	ENSG00000119787.14	ATL2	-0.97216	1.91026743739775e-57
ENSG00000184743.13	ATL3	-0.293472198647654	2.94566326587149e-05	ENSG00000184743.13	ATL3	-0.146123650711321	0.0206812970787667	ENSG00000184743.13	ATL3	-0.219798	0.189725627970452
ENSG00000149311.18	ATM	-0.757360355101246	2.49943777224798e-16	ENSG00000149311.18	ATM	-1.10044619598013	4.82365596511799e-37	ENSG00000149311.18	ATM	-0.928903	2.57242114225419e-05
ENSG00000166454.10	ATMIN	0.39270010580306	1.99707651634092e-13	ENSG00000166454.10	ATMIN	0.39634830365938	1.96001473234186e-11	ENSG00000166454.10	ATMIN	0.394524	0.137077704706377
ENSG00000111676.15	ATN1	-0.331035160946367	0.00103321445937168	ENSG00000111676.15	ATN1	0.29207171815621	0.00250475372462115	ENSG00000111676.15	ATN1	-0.0194817	0.796256537927709
ENSG00000172238.5	ATOH1	3.16984643133271	3.69805631405396e-05	ENSG00000172238.5	ATOH1	0.5673209522751	0.391536135760909	ENSG00000172238.5	ATOH1	1.86858	0.00782064998055
ENSG00000179774.9	ATOH7	5.00296439178187	3.70844838867793e-07	ENSG00000179774.9	ATOH7	4.50731984374439	6.13665002594592e-09	ENSG00000179774.9	ATOH7	4.75514	1.11575428964575e-10
ENSG00000168874.13	ATOH8	-0.767168531798082	0.0394168556961913	ENSG00000168874.13	ATOH8	0.400877380590503	0.0112674256409577	ENSG00000168874.13	ATOH8	-0.183146	0.679044486381108
ENSG00000177556.12	ATOX1	0.442061930952702	1.97767244535508e-10	ENSG00000177556.12	ATOX1	0.525543314285649	1.89086382313461e-17	ENSG00000177556.12	ATOX1	0.483803	0.0555467831155333
ENSG00000206190.11	ATP10A	-0.821283018530307	5.33755096769524e-08	ENSG00000206190.11	ATP10A	-1.24141759372982	2.64916420880393e-11	ENSG00000206190.11	ATP10A	-1.03135	0.00342714304686542
ENSG00000118322.14	ATP10B	-1.38207580963635	0.00443222741908517	ENSG00000118322.14	ATP10B	-1.42909813268295	1.17143375858233e-05	ENSG00000118322.14	ATP10B	-1.40559	3.35636210709309e-05
ENSG00000145246.14	ATP10D	-1.80486619259402	8.42549336747724e-36	ENSG00000145246.14	ATP10D	-1.45357039740816	7.77238016750919e-31	ENSG00000145246.14	ATP10D	-1.62922	1.57625519450944e-36
ENSG00000068650.18	ATP11A	-0.456047853223939	5.92799135647388e-12	ENSG00000068650.18	ATP11A	-0.603392547709037	1.19947924634346e-21	ENSG00000068650.18	ATP11A	-0.52972	1.01373031558858e-19
ENSG00000058063.16	ATP11B	0.136311649191203	0.0270552681669041	ENSG00000058063.16	ATP11B	0.0737715512498749	0.197827583735837	ENSG00000058063.16	ATP11B	0.105042	0.767424661510519
ENSG00000101974.14	ATP11C	0.0831666435606095	0.330162108821312	ENSG00000101974.14	ATP11C	0.00805765341393361	0.90871551464338	ENSG00000101974.14	ATP11C	0.0456121	0.929925244139566
ENSG00000075673.11	ATP12A	-1.54865197139802	0.221489273299134	ENSG00000075673.11	ATP12A	-1.23288700848701	0.140124183559349	ENSG00000075673.11	ATP12A	-1.39077	0.13027424707037
ENSG00000105726.17	ATP13A1	0.0682062296696433	0.469076829824311	ENSG00000105726.17	ATP13A1	0.302239297983119	0.000540317475920236	ENSG00000105726.17	ATP13A1	0.185223	0.409248946557695
ENSG00000159363.18	ATP13A2	0.10937241505434	0.368523066160626	ENSG00000159363.18	ATP13A2	0.0442181007628726	0.703183629607997	ENSG00000159363.18	ATP13A2	0.0767953	0.743316232160202
ENSG00000133657.15	ATP13A3	0.243039699349632	0.000156841445901021	ENSG00000133657.15	ATP13A3	0.550435132741429	6.25544835563592e-18	ENSG00000133657.15	ATP13A3	0.396737	0.00714919016247209
ENSG00000127249.15	ATP13A4	-0.55336918856626	0.876524933917816	ENSG00000127249.15	ATP13A4	-0.453074529251139	0.889237385759075	ENSG00000127249.15	ATP13A4	-0.503222	0.840419067947816
ENSG00000187527.11	ATP13A5	0	1	ENSG00000187527.11	ATP13A5	-0.430582939895049	0.936966635542733	ENSG00000187527.11	ATP13A5	-0.215291	0.991389507507242
ENSG00000163399.16	ATP1A1	0.730936677407257	3.75689745792474e-97	ENSG00000163399.16	ATP1A1	0.904972429471893	2.67972455437903e-151	ENSG00000163399.16	ATP1A1	0.817955	1.4406663561724e-16
ENSG00000018625.15	ATP1A2	0	1	ENSG00000018625.15	ATP1A2	0	1	ENSG00000018625.15	ATP1A2	0	1
ENSG00000105409.19	ATP1A3	0.557082654387792	0.781836811146751	ENSG00000105409.19	ATP1A3	0	1	ENSG00000105409.19	ATP1A3	0.278541	0.787936799956032
ENSG00000132681.16	ATP1A4	0	1	ENSG00000132681.16	ATP1A4	-0.430582939895049	0.936966635542733	ENSG00000132681.16	ATP1A4	-0.215291	0.991392402853918
ENSG00000143153.13	ATP1B1	1.38968819639527	1.32422506883152e-166	ENSG00000143153.13	ATP1B1	1.69903794861815	9.66445193746524e-188	ENSG00000143153.13	ATP1B1	1.54436	2.31834173895168e-05
ENSG00000129244.9	ATP1B2	0.629276198698818	0.0815454872616649	ENSG00000129244.9	ATP1B2	1.26100031734957	0.000525999889216757	ENSG00000129244.9	ATP1B2	0.945138	0.017830973349092
ENSG00000069849.11	ATP1B3	0.549698721220624	4.15324764536915e-28	ENSG00000069849.11	ATP1B3	0.684445458494606	2.63590093089375e-45	ENSG00000069849.11	ATP1B3	0.617072	9.55923414839582e-08
ENSG00000101892.12	ATP1B4	0	1	ENSG00000101892.12	ATP1B4	0.136738012380051	0.905333913817979	ENSG00000101892.12	ATP1B4	0.068369	0.877613564495159
ENSG00000166896.9	ATP23	-0.215241894529979	0.299456216455649	ENSG00000166896.9	ATP23	-0.20089565853046	0.174230979208683	ENSG00000166896.9	ATP23	-0.208069	0.100636085468752
ENSG00000196296.13	ATP2A1	-0.157573240759322	0.813286314992933	ENSG00000196296.13	ATP2A1	-0.230735916121903	0.682689457902668	ENSG00000196296.13	ATP2A1	-0.194155	0.63554945658162
ENSG00000174437.17	ATP2A2	0.465379773197869	1.53738779233891e-31	ENSG00000174437.17	ATP2A2	0.615976403230693	2.38384490185405e-54	ENSG00000174437.17	ATP2A2	0.540678	1.27633799075983e-33
ENSG00000074370.18	ATP2A3	-0.0493956980072361	0.829386487030238	ENSG00000074370.18	ATP2A3	-0.875337528705372	0.0488735797921096	ENSG00000074370.18	ATP2A3	-0.462367	0.365506568710817
ENSG00000070961.15	ATP2B1	0.769300239528137	2.13285384971684e-28	ENSG00000070961.15	ATP2B1	0.988703930721099	8.60891617417146e-48	ENSG00000070961.15	ATP2B1	0.879002	2.15574388175664e-11
ENSG00000157087.20	ATP2B2	0	1	ENSG00000157087.20	ATP2B2	-1.13636456362281	0.582887963248247	ENSG00000157087.20	ATP2B2	-0.568182	0.721564720424053
ENSG00000067842.17	ATP2B3	0	1	ENSG00000067842.17	ATP2B3	0	1	ENSG00000067842.17	ATP2B3	0	1
ENSG00000058668.14	ATP2B4	-0.447227127166142	4.44702625076622e-15	ENSG00000058668.14	ATP2B4	-1.11332584460781	8.45042040910208e-118	ENSG00000058668.14	ATP2B4	-0.780276	0.0326934359684078
ENSG00000017260.19	ATP2C1	0.60321059395811	3.18365605591967e-36	ENSG00000017260.19	ATP2C1	0.814814780879159	4.10641100313622e-69	ENSG00000017260.19	ATP2C1	0.709013	1.67326960398813e-12
ENSG00000064270.12	ATP2C2	-0.729357275684942	0.768219898928491	ENSG00000064270.12	ATP2C2	-0.883657469146188	0.766543083889026	ENSG00000064270.12	ATP2C2	-0.806507	0.699241300951859
ENSG00000105675.9	ATP4A	0	1	ENSG00000105675.9	ATP4A	0.671692231949346	0.688125899614803	ENSG00000105675.9	ATP4A	0.335846	0.685449420574708
ENSG00000186009.5	ATP4B	-0.503850798153638	0.863244065816063	ENSG00000186009.5	ATP4B	-1.57931832045593	0.365621552927504	ENSG00000186009.5	ATP4B	-1.04158	0.340457000156713
ENSG00000152234.16	ATP5F1A	0.664172225753365	1.64311460241191e-44	ENSG00000152234.16	ATP5F1A	0.674747266113274	2.3131175288097e-46	ENSG00000152234.16	ATP5F1A	0.66946	1.94860787559505e-54
ENSG00000110955.9	ATP5F1B	0.773310203961151	3.84217992024794e-56	ENSG00000110955.9	ATP5F1B	0.847683749815809	1.18687157998003e-67	ENSG00000110955.9	ATP5F1B	0.810497	9.58515527677846e-47
ENSG00000165629.20	ATP5F1C	0.368925322257644	5.97089280662301e-09	ENSG00000165629.20	ATP5F1C	0.0335617637977439	0.614772781735248	ENSG00000165629.20	ATP5F1C	0.201244	0.0503628512877203
ENSG00000099624.8	ATP5F1D	0.428944972692365	4.6679679467677e-05	ENSG00000099624.8	ATP5F1D	0.540782545450996	1.21231554052673e-08	ENSG00000099624.8	ATP5F1D	0.484864	2.03629156313678e-06
ENSG00000124172.10	ATP5F1E	0.663218945708199	6.57440487186242e-42	ENSG00000124172.10	ATP5F1E	0.623457084218252	4.04185472017775e-38	ENSG00000124172.10	ATP5F1E	0.643338	2.72621393431857e-21
ENSG00000130770.18	ATP5IF1	0.566735883585251	2.32567802833018e-16	ENSG00000130770.18	ATP5IF1	0.521060865860491	1.36222121444192e-12	ENSG00000130770.18	ATP5IF1	0.543898	0.0192358927501257
ENSG00000159199.14	ATP5MC1	0.301489337007565	0.000970451506645938	ENSG00000159199.14	ATP5MC1	0.38400053729479	3.13234822783374e-06	ENSG00000159199.14	ATP5MC1	0.342745	0.0982591631863297
ENSG00000135390.20	ATP5MC2	0.441647687037349	1.69455983298823e-09	ENSG00000135390.20	ATP5MC2	0.452565809224479	1.88922019179789e-10	ENSG00000135390.20	ATP5MC2	0.447107	1.23749096064845e-13
ENSG00000154518.9	ATP5MC3	0.593732263982819	1.061988772218e-17	ENSG00000154518.9	ATP5MC3	0.425203087219959	1.21689576829424e-10	ENSG00000154518.9	ATP5MC3	0.509468	0.0342743208400715
ENSG00000173915.16	ATP5MD	0.459184345116485	7.16892033893778e-15	ENSG00000173915.16	ATP5MD	0.388398913197625	1.7512893152304e-10	ENSG00000173915.16	ATP5MD	0.423792	0.0202475722037922
ENSG00000169020.10	ATP5ME	0.609042395940302	1.03373799000759e-19	ENSG00000169020.10	ATP5ME	0.560345999744879	7.26012535617176e-16	ENSG00000169020.10	ATP5ME	0.584694	0.00123960563927883
ENSG00000241468.7	ATP5MF	0.393131670160576	2.07675048148968e-07	ENSG00000241468.7	ATP5MF	0.531313851757801	1.31336433592053e-14	ENSG00000241468.7	ATP5MF	0.462223	0.00132850641116951
ENSG00000248919.7	ATP5MF-PTCD1	-1.03919106532343	0.404737574285351	ENSG00000248919.7	ATP5MF-PTCD1	0.232988332313452	0.856066989478303	ENSG00000248919.7	ATP5MF-PTCD1	-0.403101	0.743448814084093
ENSG00000167283.8	ATP5MG	0.639501856510062	4.75936875625258e-15	ENSG00000167283.8	ATP5MG	0.606832721843992	6.506707945473e-14	ENSG00000167283.8	ATP5MG	0.623167	1.25054135487842e-20
ENSG00000249222.1	ATP5MGL	-0.385078139349577	0.992034953263596	ENSG00000249222.1	ATP5MGL	1.90909398073402	0.0577009187320826	ENSG00000249222.1	ATP5MGL	0.762008	0.168589339262874
ENSG00000156411.9	ATP5MPL	0.476476673509865	8.08109124013976e-11	ENSG00000156411.9	ATP5MPL	0.493770489509009	1.54917957066646e-12	ENSG00000156411.9	ATP5MPL	0.485124	0.0224823401207221
ENSG00000116459.11	ATP5PB	0.389469057117918	7.36243990935852e-14	ENSG00000116459.11	ATP5PB	0.281985405349968	2.04846294167437e-07	ENSG00000116459.11	ATP5PB	0.335727	0.106507081444114
ENSG00000167863.12	ATP5PD	0.447911004155632	3.07247290586125e-10	ENSG00000167863.12	ATP5PD	0.303049854916672	1.70815912399678e-05	ENSG00000167863.12	ATP5PD	0.37548	4.9412440456516e-05
ENSG00000154723.12	ATP5PF	0.521580088844074	7.43467818181203e-23	ENSG00000154723.12	ATP5PF	0.363612747869482	2.7885972250197e-12	ENSG00000154723.12	ATP5PF	0.442596	4.94762334373376e-18
ENSG00000241837.7	ATP5PO	0.56407742668142	4.88986366694721e-09	ENSG00000241837.7	ATP5PO	0.365139655387342	2.99851838435806e-05	ENSG00000241837.7	ATP5PO	0.464609	0.000237538459795573
ENSG00000071553.17	ATP6AP1	0.640037553750728	4.66855046219274e-18	ENSG00000071553.17	ATP6AP1	0.769984223724935	5.55786646659501e-32	ENSG00000071553.17	ATP6AP1	0.705011	0.0258908914953909
ENSG00000205464.12	ATP6AP1L	0.720216660422303	0.0439728727771935	ENSG00000205464.12	ATP6AP1L	-0.948133024592279	0.0368516344259625	ENSG00000205464.12	ATP6AP1L	-0.113958	0.592647233036567
ENSG00000182220.15	ATP6AP2	0.502559825673718	7.66842887206827e-25	ENSG00000182220.15	ATP6AP2	0.565198328073285	1.70943739670012e-37	ENSG00000182220.15	ATP6AP2	0.533879	0.0796487297898724
ENSG00000033627.16	ATP6V0A1	-0.0511042794356058	0.591910136783871	ENSG00000033627.16	ATP6V0A1	0.0630718525684753	0.481430020053169	ENSG00000033627.16	ATP6V0A1	0.00598379	0.908130883386477
ENSG00000185344.14	ATP6V0A2	-0.83231269731712	8.48178641808565e-28	ENSG00000185344.14	ATP6V0A2	-1.02144262999614	9.56723354449829e-45	ENSG00000185344.14	ATP6V0A2	-0.926878	3.12467330494683e-60
ENSG00000105929.16	ATP6V0A4	-0.0395095183668603	0.859257529064932	ENSG00000105929.16	ATP6V0A4	-0.616746449695138	0.00415906421282785	ENSG00000105929.16	ATP6V0A4	-0.328128	0.532264801704573
ENSG00000117410.14	ATP6V0B	1.1319721959672	2.15479153911885e-42	ENSG00000117410.14	ATP6V0B	1.27881864552465	1.04510494533029e-52	ENSG00000117410.14	ATP6V0B	1.2054	1.67564572125968e-13
ENSG00000185883.12	ATP6V0C	2.50669119684162	0.0110015133509003	ENSG00000185883.12	ATP6V0C	1.5109217674834	0.12632761178081	ENSG00000185883.12	ATP6V0C	2.00881	0.00428219224845237
ENSG00000159720.12	ATP6V0D1	0.0961875467378253	0.202799893638149	ENSG00000159720.12	ATP6V0D1	-0.226606419528848	0.00271073910445402	ENSG00000159720.12	ATP6V0D1	-0.0652094	0.629529087950652
ENSG00000147614.4	ATP6V0D2	-0.503850798153638	0.820919617769266	ENSG00000147614.4	ATP6V0D2	-1.39757507740288	0.280483479077015	ENSG00000147614.4	ATP6V0D2	-0.950713	0.188920913102375
ENSG00000113732.9	ATP6V0E1	0.343036884588122	2.51090049473683e-08	ENSG00000113732.9	ATP6V0E1	0.329799055091653	1.72484445172568e-09	ENSG00000113732.9	ATP6V0E1	0.336418	0.189067368172563
ENSG00000171130.18	ATP6V0E2	0.403227601789606	0.00122994500911502	ENSG00000171130.18	ATP6V0E2	0.258045246631836	0.0227377162631975	ENSG00000171130.18	ATP6V0E2	0.330636	0.000556008476013149
ENSG00000114573.10	ATP6V1A	0.107654139192713	0.0316791333697654	ENSG00000114573.10	ATP6V1A	-0.305831976255879	1.57875063335837e-09	ENSG00000114573.10	ATP6V1A	-0.0990889	0.165943482221407
ENSG00000116039.13	ATP6V1B1	-1.23589092928396	0.343307366969078	ENSG00000116039.13	ATP6V1B1	-1.1746659357035	0.24336850266314	ENSG00000116039.13	ATP6V1B1	-1.20528	0.101930823038625
ENSG00000147416.11	ATP6V1B2	0.91819147581888	2.03740911346118e-59	ENSG00000147416.11	ATP6V1B2	0.619172207834279	2.8913947892549e-37	ENSG00000147416.11	ATP6V1B2	0.768682	0.162184486134352
ENSG00000155097.12	ATP6V1C1	-0.807761717198801	3.69511340840582e-35	ENSG00000155097.12	ATP6V1C1	-1.12619147930602	1.46535416848012e-78	ENSG00000155097.12	ATP6V1C1	-0.966977	9.34466576077581e-09
ENSG00000143882.12	ATP6V1C2	0.155594969579939	0.685737761356652	ENSG00000143882.12	ATP6V1C2	-0.317086208450763	0.121713339814893	ENSG00000143882.12	ATP6V1C2	-0.0807456	0.622399759907295
ENSG00000100554.12	ATP6V1D	0.511062110354171	3.02234623030027e-16	ENSG00000100554.12	ATP6V1D	0.314720556338187	1.99486790774795e-07	ENSG00000100554.12	ATP6V1D	0.412891	8.88065559720673e-07
ENSG00000131100.13	ATP6V1E1	0.0928519531392382	0.164029364507354	ENSG00000131100.13	ATP6V1E1	-0.351005310602298	1.18113139909099e-06	ENSG00000131100.13	ATP6V1E1	-0.129077	0.44697632218412
ENSG00000250565.7	ATP6V1E2	-1.22974236394574	1.09286062873842e-09	ENSG00000250565.7	ATP6V1E2	-1.04654050035435	1.38612473046865e-07	ENSG00000250565.7	ATP6V1E2	-1.13814	3.90414852021209e-16
ENSG00000128524.5	ATP6V1F	0.19814636853585	0.00678913605340291	ENSG00000128524.5	ATP6V1F	0.0913962991379478	0.122378458369407	ENSG00000128524.5	ATP6V1F	0.144771	0.814288718410161
ENSG00000272899.4	ATP6V1FNB	-0.327163248621387	0.463947212755548	ENSG00000272899.4	ATP6V1FNB	0.956181490105567	0.021747483732139	ENSG00000272899.4	ATP6V1FNB	0.314509	0.508358842661483
ENSG00000136888.7	ATP6V1G1	0.0530871434362528	0.31846746172314	ENSG00000136888.7	ATP6V1G1	0.137885095356056	0.0120764659793153	ENSG00000136888.7	ATP6V1G1	0.0954861	0.80382330406019
ENSG00000213760.10	ATP6V1G2	0.660022458039877	0.295003916258938	ENSG00000213760.10	ATP6V1G2	1.80912989675272	0.000701469105541534	ENSG00000213760.10	ATP6V1G2	1.23458	0.00140202831851511
ENSG00000151418.11	ATP6V1G3	0	1	ENSG00000151418.11	ATP6V1G3	0	1	ENSG00000151418.11	ATP6V1G3	0	1
ENSG00000047249.18	ATP6V1H	0.317468342256856	6.51101746897947e-07	ENSG00000047249.18	ATP6V1H	0.313802145718784	5.50915958328777e-08	ENSG00000047249.18	ATP6V1H	0.315635	0.0395800519795102
ENSG00000165240.20	ATP7A	-0.807363600491139	1.0277539956576e-14	ENSG00000165240.20	ATP7A	-1.09446733171534	4.19863826405062e-54	ENSG00000165240.20	ATP7A	-0.950915	0.0127992374859124
ENSG00000123191.14	ATP7B	-1.14281486240679	4.31705115813236e-07	ENSG00000123191.14	ATP7B	-1.19536148265157	4.36416249185212e-15	ENSG00000123191.14	ATP7B	-1.16909	0.00169116581904495
ENSG00000124406.16	ATP8A1	0.797072292057996	0.00128329313828729	ENSG00000124406.16	ATP8A1	0.773754593771955	0.00197386226881478	ENSG00000124406.16	ATP8A1	0.785413	0.000769892139646113
ENSG00000132932.17	ATP8A2	-0.809136006254423	1.04597915237002e-05	ENSG00000132932.17	ATP8A2	-0.825273232237264	0.040294997763227	ENSG00000132932.17	ATP8A2	-0.817205	0.334476773125338
ENSG00000081923.14	ATP8B1	-0.205373203357041	0.947033952221049	ENSG00000081923.14	ATP8B1	-0.741458023789629	0.330069674966813	ENSG00000081923.14	ATP8B1	-0.473416	0.505759018891798
ENSG00000143515.18	ATP8B2	-0.55435230111903	1.30634691221482e-21	ENSG00000143515.18	ATP8B2	-0.479415861417694	4.72086513281134e-22	ENSG00000143515.18	ATP8B2	-0.516884	0.1553108504552
ENSG00000130270.16	ATP8B3	-0.423934766181364	0.546516719272951	ENSG00000130270.16	ATP8B3	-0.379050015813154	0.284744763787083	ENSG00000130270.16	ATP8B3	-0.401492	0.775684926237887
ENSG00000104043.14	ATP8B4	-0.980970710309148	0.677457213148712	ENSG00000104043.14	ATP8B4	-0.512186410590373	0.37586277523023	ENSG00000104043.14	ATP8B4	-0.746579	0.444407301288233
ENSG00000054793.14	ATP9A	0.169536696157998	0.0125464881168324	ENSG00000054793.14	ATP9A	0.079397182584211	0.170878653932653	ENSG00000054793.14	ATP9A	0.124467	0.56950684633221
ENSG00000166377.20	ATP9B	0.800623582333706	4.61905602478412e-07	ENSG00000166377.20	ATP9B	0.522364081931924	8.43404408397732e-06	ENSG00000166377.20	ATP9B	0.661494	0.102398111049537
ENSG00000123472.12	ATPAF1	-0.327158171529684	6.69051223047345e-07	ENSG00000123472.12	ATPAF1	-0.181900745421848	0.00595068993234795	ENSG00000123472.12	ATPAF1	-0.254529	0.0712285301779142
ENSG00000171953.16	ATPAF2	0.843915261530635	1.1597977372866e-10	ENSG00000171953.16	ATPAF2	0.749629538641948	7.89305259843899e-09	ENSG00000171953.16	ATPAF2	0.796772	1.28536060765257e-13
ENSG00000150756.14	ATPSCKMT	-1.67964581705327	2.00744782506956e-20	ENSG00000150756.14	ATPSCKMT	-1.29000333423772	1.18423479529882e-16	ENSG00000150756.14	ATPSCKMT	-1.48482	9.66980664512488e-36
ENSG00000175054.16	ATR	-0.987074758057037	9.19561745327906e-31	ENSG00000175054.16	ATR	-1.1163717100418	1.67719857813004e-41	ENSG00000175054.16	ATR	-1.05172	4.94825010574808e-19
ENSG00000138085.16	ATRAID	0.0236210090677798	0.793218499653513	ENSG00000138085.16	ATRAID	0.274792908405853	4.49682748291024e-07	ENSG00000138085.16	ATRAID	0.149207	0.33809721332257
ENSG00000164053.21	ATRIP	-1.57895487355133	7.48031439706332e-51	ENSG00000164053.21	ATRIP	-2.05112292584376	1.19794571729173e-60	ENSG00000164053.21	ATRIP	-1.81504	7.72695023937006e-16
ENSG00000088812.18	ATRN	0.00354537353354623	0.938560690467942	ENSG00000088812.18	ATRN	0.0183375144371034	0.649715753574968	ENSG00000088812.18	ATRN	0.0109414	0.962201874598537
ENSG00000107518.18	ATRNL1	-0.0340371779458621	0.839358297613489	ENSG00000107518.18	ATRNL1	0.204113551946573	0.397392996338456	ENSG00000107518.18	ATRNL1	0.0850382	0.626142636419303
ENSG00000085224.22	ATRX	-0.0639013686267855	0.680135159970798	ENSG00000085224.22	ATRX	-0.462658873059599	0.00425841110547124	ENSG00000085224.22	ATRX	-0.26328	0.0350398021811811
ENSG00000124788.18	ATXN1	-0.0392740076524767	0.900638067664483	ENSG00000124788.18	ATXN1	0.0815865755055079	0.347335108497538	ENSG00000124788.18	ATXN1	0.0211563	0.914928967982249
ENSG00000130638.17	ATXN10	-0.0865437732803507	0.173911714378786	ENSG00000130638.17	ATXN10	-0.187279473421462	0.000694320181858213	ENSG00000130638.17	ATXN10	-0.136912	0.605656759104992
ENSG00000224470.8	ATXN1L	0.458699810301759	2.46601264865715e-12	ENSG00000224470.8	ATXN1L	0.370061465295295	1.40102987727718e-08	ENSG00000224470.8	ATXN1L	0.414381	4.54124105872054e-08
ENSG00000204842.17	ATXN2	-0.630913091615207	1.82499985494639e-19	ENSG00000204842.17	ATXN2	-0.686287048415716	7.14801142651855e-23	ENSG00000204842.17	ATXN2	-0.6586	1.7480736308159e-15
ENSG00000168488.18	ATXN2L	0.240009914252344	0.0167379825679673	ENSG00000168488.18	ATXN2L	1.24029430739381	3.48446734473065e-30	ENSG00000168488.18	ATXN2L	0.740152	0.00259649171999686
ENSG00000066427.24	ATXN3	-0.228420499244558	0.0551320432991623	ENSG00000066427.24	ATXN3	-0.378040340808449	0.000144264001155988	ENSG00000066427.24	ATXN3	-0.30323	0.0601411027872312
ENSG00000123594.5	ATXN3L	-0.811120088343699	0.398665937784336	ENSG00000123594.5	ATXN3L	0	1	ENSG00000123594.5	ATXN3L	-0.40556	0.374741926314525
ENSG00000285258.1	ATXN7	0.0531036490028156	0.970032082427302	ENSG00000285258.1	ATXN7	-0.543204171194192	0.5567237042335	ENSG00000285258.1	ATXN7	-0.24505	0.673114546244153
ENSG00000163635.18	ATXN7	0.123025835756988	0.76481957502613	ENSG00000163635.18	ATXN7	-0.471412376404292	0.146063312061197	ENSG00000163635.18	ATXN7	-0.174193	0.422962592038216
ENSG00000146776.14	ATXN7L1	-1.78400182014932	5.31335954864335e-15	ENSG00000146776.14	ATXN7L1	-1.71377265438216	7.20763804598968e-26	ENSG00000146776.14	ATXN7L1	-1.74889	1.12069287256906e-07
ENSG00000162650.16	ATXN7L2	0.296500357955076	0.0530037180721171	ENSG00000162650.16	ATXN7L2	1.23605198590756	1.33943523176319e-12	ENSG00000162650.16	ATXN7L2	0.766276	0.0872798100277881
ENSG00000087152.15	ATXN7L3	-0.106216899179579	0.0830426758030698	ENSG00000087152.15	ATXN7L3	0.049826131902531	0.458348689127741	ENSG00000087152.15	ATXN7L3	-0.0281954	0.765629086216571
ENSG00000253719.4	ATXN7L3B	0.0123143237737011	0.732824616045254	ENSG00000253719.4	ATXN7L3B	0.554984828039006	1.95314259970584e-41	ENSG00000253719.4	ATXN7L3B	0.28365	0.010931217122138
ENSG00000148090.11	AUH	0.0217624979589717	0.697762411585875	ENSG00000148090.11	AUH	0.384045619993548	0.00374692313455175	ENSG00000148090.11	AUH	0.202904	0.187475084222199
ENSG00000127423.10	AUNIP	1.07750546733163	2.47418643573989e-39	ENSG00000127423.10	AUNIP	0.99592254485005	1.07712650142977e-20	ENSG00000127423.10	AUNIP	1.03671	0.0112637517388735
ENSG00000115307.17	AUP1	0.485981425726525	4.78558372561556e-16	ENSG00000115307.17	AUP1	0.66496214112677	1.496406127576e-30	ENSG00000115307.17	AUP1	0.575472	2.84816390252662e-15
ENSG00000087586.17	AURKA	0.329111413951983	1.17662619729026e-11	ENSG00000087586.17	AURKA	0.793342234534963	1.69033634217684e-58	ENSG00000087586.17	AURKA	0.561227	3.19523587258747e-05
ENSG00000175756.13	AURKAIP1	0.270926072514639	0.00083306947287667	ENSG00000175756.13	AURKAIP1	0.396959631715774	6.39081300594844e-06	ENSG00000175756.13	AURKAIP1	0.333943	0.32585907791293
ENSG00000178999.13	AURKB	-0.950291882204549	3.46940390909624e-34	ENSG00000178999.13	AURKB	-0.962083767923287	9.92660383040163e-28	ENSG00000178999.13	AURKB	-0.956188	0.000235862128750926
ENSG00000105146.13	AURKC	-2.22656598694047	0.054089489508967	ENSG00000105146.13	AURKC	-1.06936112164223	0.402336255846641	ENSG00000105146.13	AURKC	-1.64796	0.0403926919071402
ENSG00000158321.18	AUTS2	-0.890506380807529	0.453824860049649	ENSG00000158321.18	AUTS2	0.585953859470709	0.00244016347425898	ENSG00000158321.18	AUTS2	-0.152276	0.636161840240014
ENSG00000169857.8	AVEN	0.251284420506479	0.0451874061478	ENSG00000169857.8	AVEN	0.169103659296896	0.289763987937571	ENSG00000169857.8	AVEN	0.210194	0.553052382783696
ENSG00000135407.10	AVIL	-2.51313908363894	0.00711774817109309	ENSG00000135407.10	AVIL	-2.13846730972049	0.0304765967272073	ENSG00000135407.10	AVIL	-2.3258	0.000372182715647285
ENSG00000105778.19	AVL9	-1.91224819592766	2.82474085361849e-121	ENSG00000105778.19	AVL9	-2.50308490881912	2.51320164543458e-202	ENSG00000105778.19	AVL9	-2.20767	1.08407067207333e-78
ENSG00000119986.7	AVPI1	1.21816668719919	5.01552155721003e-34	ENSG00000119986.7	AVPI1	0.368933570749221	0.000109091692111432	ENSG00000119986.7	AVPI1	0.79355	7.60633319159372e-09
ENSG00000166148.3	AVPR1A	0.0920417728059329	0.909904040177415	ENSG00000166148.3	AVPR1A	0	1	ENSG00000166148.3	AVPR1A	0.0460209	0.874907217894687
ENSG00000198049.7	AVPR1B	0.59589257095957	0.781838756344265	ENSG00000198049.7	AVPR1B	-0.453074529251139	0.936966635542733	ENSG00000198049.7	AVPR1B	0.071409	0.888744808795056
ENSG00000126895.15	AVPR2	-1.47666132161246	0.144680765435152	ENSG00000126895.15	AVPR2	3.0665629735201	0.00131840171824302	ENSG00000126895.15	AVPR2	0.794951	0.138180577475409
ENSG00000162779.22	AXDND1	-1.6659872870253	0.0800134550685581	ENSG00000162779.22	AXDND1	0.135489427699686	0.894194238323986	ENSG00000162779.22	AXDND1	-0.765249	0.432311222268207
ENSG00000103126.15	AXIN1	-0.0282888385799254	0.871458555297108	ENSG00000103126.15	AXIN1	-0.28496721402534	0.00269491876967017	ENSG00000103126.15	AXIN1	-0.156628	0.208559977416664
ENSG00000168646.13	AXIN2	2.26341900203294	4.1088443060251e-05	ENSG00000168646.13	AXIN2	2.49059017170312	2.06208792477073e-35	ENSG00000168646.13	AXIN2	2.377	0.00323987082386381
ENSG00000167601.12	AXL	-0.883717526195387	1.02582013853406e-44	ENSG00000167601.12	AXL	0.014099366073367	0.827529036697446	ENSG00000167601.12	AXL	-0.434809	0.0778799962293754
ENSG00000160862.13	AZGP1	0.537758765429951	0.000653869449935077	ENSG00000160862.13	AZGP1	0.48218389958436	5.22977357638626e-12	ENSG00000160862.13	AZGP1	0.509971	0.55145629996939
ENSG00000163512.14	AZI2	0.47645246048773	1.03718253511529e-12	ENSG00000163512.14	AZI2	0.351798465386175	5.54536488191918e-08	ENSG00000163512.14	AZI2	0.414125	0.00171734772470705
ENSG00000155096.14	AZIN1	0.395988558054144	7.65673639793558e-15	ENSG00000155096.14	AZIN1	0.685533714137701	1.84946668490056e-40	ENSG00000155096.14	AZIN1	0.540761	0.00643834378057791
ENSG00000142920.17	AZIN2	-0.337089869123925	0.231569042078064	ENSG00000142920.17	AZIN2	-0.478167351480224	0.0600384374657311	ENSG00000142920.17	AZIN2	-0.407629	0.0247051543500979
ENSG00000166710.20	B2M	0.64637860059803	1.78055050072358e-36	ENSG00000166710.20	B2M	0.633594794169637	1.09929101463604e-35	ENSG00000166710.20	B2M	0.639987	2.56770185722819e-05
ENSG00000169255.15	B3GALNT1	0	1	ENSG00000169255.15	B3GALNT1	-1.27032213742695	0.162393529982322	ENSG00000169255.15	B3GALNT1	-0.635161	0.481750814966003
ENSG00000162885.13	B3GALNT2	0.283791310972532	1.33253723161961e-06	ENSG00000162885.13	B3GALNT2	0.374169116570268	3.24349695251619e-11	ENSG00000162885.13	B3GALNT2	0.32898	1.65584883095025e-10
ENSG00000172318.5	B3GALT1	-1.69527987972404	2.07813519202246e-06	ENSG00000172318.5	B3GALT1	-1.98881247034741	4.01410796525404e-11	ENSG00000172318.5	B3GALT1	-1.84205	9.5230654114742e-11
ENSG00000162630.6	B3GALT2	-3.09306292390798	3.03749769525198e-12	ENSG00000162630.6	B3GALT2	-1.47529588720892	0.00187017915123168	ENSG00000162630.6	B3GALT2	-2.28418	2.67864469801342e-07
ENSG00000235863.4	B3GALT4	0.467597454312341	0.431061144960243	ENSG00000235863.4	B3GALT4	-0.911006753138445	0.254334104793702	ENSG00000235863.4	B3GALT4	-0.221705	0.754503284294436
ENSG00000183778.17	B3GALT5	-1.1975623671738	4.18442177305548e-06	ENSG00000183778.17	B3GALT5	-0.430582939895049	0.803910995101834	ENSG00000183778.17	B3GALT5	-0.814073	0.524763819794535
ENSG00000176022.7	B3GALT6	-1.28178749971349	4.09719365120823e-26	ENSG00000176022.7	B3GALT6	-2.03814328002389	2.42578471782584e-43	ENSG00000176022.7	B3GALT6	-1.65997	1.71891489884648e-08
ENSG00000109956.13	B3GAT1	-0.481461308298743	0.000835237869466517	ENSG00000109956.13	B3GAT1	-0.123102149960148	0.51209040776018	ENSG00000109956.13	B3GAT1	-0.302282	0.230776003529327
ENSG00000112309.11	B3GAT2	0.0141718384135254	0.921376346376353	ENSG00000112309.11	B3GAT2	0.50590859670413	0.339425577523627	ENSG00000112309.11	B3GAT2	0.26004	0.830763917787069
ENSG00000149541.10	B3GAT3	0.526388348378109	1.83180599614998e-05	ENSG00000149541.10	B3GAT3	0.70261939824641	3.17686270770641e-09	ENSG00000149541.10	B3GAT3	0.614504	2.33130518119335e-07
ENSG00000187676.8	B3GLCT	-0.167283551462718	0.0322676181755085	ENSG00000187676.8	B3GLCT	0.182270419584325	0.0143577867339009	ENSG00000187676.8	B3GLCT	0.00749343	0.794968412982645
ENSG00000214654.8	B3GNT10	-2.69051108535408	5.84847890173011e-23	ENSG00000214654.8	B3GNT10	-2.73932068550544	2.13568490146645e-17	ENSG00000214654.8	B3GNT10	-2.71492	1.33346604626988e-19
ENSG00000170340.11	B3GNT2	1.98175159541265	5.59735664890735e-133	ENSG00000170340.11	B3GNT2	1.66181191636391	1.76612082483426e-117	ENSG00000170340.11	B3GNT2	1.82178	2.3856569608098e-14
ENSG00000179913.11	B3GNT3	0	1	ENSG00000179913.11	B3GNT3	-1.25911440595022	0.642362327109365	ENSG00000179913.11	B3GNT3	-0.629557	0.758300628315386
ENSG00000176383.9	B3GNT4	-0.157689242004301	0.507082506302513	ENSG00000176383.9	B3GNT4	-0.148492897866763	0.740889262560205	ENSG00000176383.9	B3GNT4	-0.153091	0.546744162906605
ENSG00000176597.12	B3GNT5	0.0826370954438733	0.304318809152223	ENSG00000176597.12	B3GNT5	0.266983970497677	0.00699139697581172	ENSG00000176597.12	B3GNT5	0.174811	0.469970458444012
ENSG00000198488.10	B3GNT6	0	1	ENSG00000198488.10	B3GNT6	-0.453074529251139	0.936966635542733	ENSG00000198488.10	B3GNT6	-0.226537	0.991389507507242
ENSG00000156966.7	B3GNT7	-0.786170733673449	3.40618928548425e-08	ENSG00000156966.7	B3GNT7	0.578652162512288	1.10772180508859e-07	ENSG00000156966.7	B3GNT7	-0.103759	0.621462882828625
ENSG00000177191.2	B3GNT8	-0.637315502879009	0.823922413321863	ENSG00000177191.2	B3GNT8	0	1	ENSG00000177191.2	B3GNT8	-0.318658	0.872858080685225
ENSG00000237172.4	B3GNT9	-0.747633873547786	0.323551582376488	ENSG00000237172.4	B3GNT9	-1.2763376059816	0.0513746482900629	ENSG00000237172.4	B3GNT9	-1.01199	0.0280000258459285
ENSG00000175711.8	B3GNTL1	0.161085385466601	0.302393308821839	ENSG00000175711.8	B3GNTL1	-0.252684093633743	0.268341230380005	ENSG00000175711.8	B3GNTL1	-0.0457994	0.878161492212932
ENSG00000135454.14	B4GALNT1	-0.288642524768498	0.00041689298550844	ENSG00000135454.14	B4GALNT1	0.0846858585585402	0.342009190251442	ENSG00000135454.14	B4GALNT1	-0.101978	0.622943048714719
ENSG00000167080.8	B4GALNT2	-1.54865197139802	0.707724452352357	ENSG00000167080.8	B4GALNT2	0	1	ENSG00000167080.8	B4GALNT2	-0.774326	0.782211228571407
ENSG00000139044.12	B4GALNT3	-0.898623582800385	0.0320089124070092	ENSG00000139044.12	B4GALNT3	-0.0827675679293822	0.422820367348989	ENSG00000139044.12	B4GALNT3	-0.490696	0.869011656183924
ENSG00000182272.12	B4GALNT4	0.526938570379402	0.00496717490032727	ENSG00000182272.12	B4GALNT4	1.07462008656304	1.85448131101351e-06	ENSG00000182272.12	B4GALNT4	0.800779	0.0830012986080553
ENSG00000086062.12	B4GALT1	0.752238485979975	1.44621783828848e-33	ENSG00000086062.12	B4GALT1	0.543347594685173	6.16538099175864e-23	ENSG00000086062.12	B4GALT1	0.647793	0.00168556842133852
ENSG00000117411.16	B4GALT2	-0.336334623703026	0.00104472149257046	ENSG00000117411.16	B4GALT2	-0.447564853747105	2.05213578785595e-05	ENSG00000117411.16	B4GALT2	-0.39195	0.00955717051667677
ENSG00000158850.15	B4GALT3	-0.135267435819259	0.0503999717125464	ENSG00000158850.15	B4GALT3	0.210768258189905	0.00128407875282074	ENSG00000158850.15	B4GALT3	0.0377504	0.506628604106531
ENSG00000121578.13	B4GALT4	0.206645464457697	0.0124356846663542	ENSG00000121578.13	B4GALT4	0.0655071453241547	0.304528436045854	ENSG00000121578.13	B4GALT4	0.136076	0.820697469570391
ENSG00000158470.5	B4GALT5	-0.271392604412535	1.55037980198417e-09	ENSG00000158470.5	B4GALT5	0.0803909316083384	0.0746526841168327	ENSG00000158470.5	B4GALT5	-0.0955008	0.356128186382567
ENSG00000118276.11	B4GALT6	-1.15932112265212	2.4773639836559e-34	ENSG00000118276.11	B4GALT6	-0.574007427905455	1.57181821964703e-10	ENSG00000118276.11	B4GALT6	-0.866664	1.05350548428558e-14
ENSG00000027847.14	B4GALT7	-1.06458071613488	2.99081853598549e-10	ENSG00000027847.14	B4GALT7	-0.513715675693577	0.00154769929398063	ENSG00000027847.14	B4GALT7	-0.789148	7.84309142928781e-09
ENSG00000174684.7	B4GAT1	0.347012513660715	0.00041552525017497	ENSG00000174684.7	B4GAT1	0.322432691035349	3.60157690540248e-05	ENSG00000174684.7	B4GAT1	0.334723	0.21671521262956
ENSG00000108641.17	B9D1	-0.281513893978841	0.0497750353867064	ENSG00000108641.17	B9D1	-0.313229324683759	0.00988449374209048	ENSG00000108641.17	B9D1	-0.297372	0.107652133545156
ENSG00000123810.8	B9D2	0.5341248894283	0.0278552401611222	ENSG00000123810.8	B9D2	0.436028346627917	0.0871799491457537	ENSG00000123810.8	B9D2	0.485077	0.0240609328106386
ENSG00000164929.17	BAALC	0.00270573214394831	0.753573775976057	ENSG00000164929.17	BAALC	0.13386124239629	0.687606728617566	ENSG00000164929.17	BAALC	0.0682835	0.870523110287442
ENSG00000136881.11	BAAT	-2.01406105840974	0.0537849844681706	ENSG00000136881.11	BAAT	0.387102327793777	0.557792094136497	ENSG00000136881.11	BAAT	-0.813479	0.642355911565719
ENSG00000105393.16	BABAM1	0.420873734042535	0.00021558766709472	ENSG00000105393.16	BABAM1	0.473278310545012	0.000574461478411469	ENSG00000105393.16	BABAM1	0.447076	0.333599333764367
ENSG00000158019.20	BABAM2	0.200300333702909	0.0355939536440221	ENSG00000158019.20	BABAM2	-0.0946920389658326	0.428716518325342	ENSG00000158019.20	BABAM2	0.0528041	0.674615430628232
ENSG00000186318.16	BACE1	-1.21818227986857	8.93179893947936e-58	ENSG00000186318.16	BACE1	-0.46694483879404	5.66263403652725e-08	ENSG00000186318.16	BACE1	-0.842564	0.00227681227988004
ENSG00000182240.16	BACE2	-0.28640810322489	2.1772132043433e-07	ENSG00000182240.16	BACE2	0.0259428227492062	0.574955436400943	ENSG00000182240.16	BACE2	-0.130233	0.924954110596459
ENSG00000156273.16	BACH1	0.959930471415117	1.65191197886398e-23	ENSG00000156273.16	BACH1	1.04892798227214	9.68913799598343e-32	ENSG00000156273.16	BACH1	1.00443	0.00787176578758179
ENSG00000112182.15	BACH2	-0.51541235896067	0.0962299358161737	ENSG00000112182.15	BACH2	-0.587852908324269	0.0289358602341433	ENSG00000112182.15	BACH2	-0.551633	0.00994297154565232
ENSG00000002330.13	BAD	0.274106278037089	0.0278672791855638	ENSG00000002330.13	BAD	0.2489112763612	0.0269312557102696	ENSG00000002330.13	BAD	0.261509	0.0112197616489683
ENSG00000107262.23	BAG1	0.44962001032529	1.00924750062705e-12	ENSG00000107262.23	BAG1	0.541453299936702	7.46348990081377e-19	ENSG00000107262.23	BAG1	0.495537	4.00346108046895e-26
ENSG00000112208.11	BAG2	0.74029483964337	1.04227106440964e-24	ENSG00000112208.11	BAG2	0.934572646331528	1.08313154231585e-26	ENSG00000112208.11	BAG2	0.837434	0.052244186268874
ENSG00000151929.9	BAG3	0.901361114037195	2.43040053559693e-52	ENSG00000151929.9	BAG3	0.944796530124254	6.88097064895385e-48	ENSG00000151929.9	BAG3	0.923079	0.0105649515234092
ENSG00000156735.11	BAG4	0.689029786045404	5.89038630715113e-17	ENSG00000156735.11	BAG4	0.696394151082863	4.58924315827654e-18	ENSG00000156735.11	BAG4	0.692712	8.83892885895138e-20
ENSG00000166170.9	BAG5	0.525377902584708	2.20366706791649e-17	ENSG00000166170.9	BAG5	0.84480063995681	9.33575134992356e-45	ENSG00000166170.9	BAG5	0.685089	1.58508305355738e-16
ENSG00000204463.12	BAG6	0.292345737301199	1.20092285945189e-05	ENSG00000204463.12	BAG6	0.562229911983252	1.5001075362987e-17	ENSG00000204463.12	BAG6	0.427288	1.15566118722494e-05
ENSG00000266074.8	BAHCC1	-1.8288358902792	4.37181975154268e-34	ENSG00000266074.8	BAHCC1	-2.01929083312221	2.09879506440942e-61	ENSG00000266074.8	BAHCC1	-1.92406	3.14523334423419e-16
ENSG00000140320.12	BAHD1	0.870767153009464	4.22329153568432e-19	ENSG00000140320.12	BAHD1	1.01938258639078	4.49569596989997e-25	ENSG00000140320.12	BAHD1	0.945075	3.64704810384602e-12
ENSG00000175866.15	BAIAP2	0.627770917177289	1.36270152061248e-10	ENSG00000175866.15	BAIAP2	-0.13193095186981	0.14767931713947	ENSG00000175866.15	BAIAP2	0.24792	0.0684290272797911
ENSG00000006453.14	BAIAP2L1	-0.452041718002398	1.48398707992247e-07	ENSG00000006453.14	BAIAP2L1	-0.200692455370568	0.0109750365076318	ENSG00000006453.14	BAIAP2L1	-0.326367	0.0133094836890772
ENSG00000128298.17	BAIAP2L2	1.2585286249585	1.12730587417082e-22	ENSG00000128298.17	BAIAP2L2	2.37997141303797	2.23911165939178e-34	ENSG00000128298.17	BAIAP2L2	1.81925	0.0126032717754059
ENSG00000007516.13	BAIAP3	0.128752366135307	0.884774766848968	ENSG00000007516.13	BAIAP3	0.670063061171644	0.15583572183555	ENSG00000007516.13	BAIAP3	0.399408	0.325143257569347
ENSG00000030110.13	BAK1	-0.258779026578553	0.0425221288107889	ENSG00000030110.13	BAK1	0.245506451106282	0.0158555868250005	ENSG00000030110.13	BAK1	-0.00663629	0.782409818612009
ENSG00000095739.11	BAMBI	0.582123256668778	7.94713388067031e-14	ENSG00000095739.11	BAMBI	0.28284692011141	2.84235362081508e-06	ENSG00000095739.11	BAMBI	0.432485	0.438456593518838
ENSG00000175334.8	BANF1	0.35172019619826	4.20117248040755e-09	ENSG00000175334.8	BANF1	0.452388669751659	5.65920810064669e-13	ENSG00000175334.8	BANF1	0.402054	0.0328886338502066
ENSG00000153064.12	BANK1	0.824628692448201	0.274427195575036	ENSG00000153064.12	BANK1	-0.0967846519470454	0.587167483285374	ENSG00000153064.12	BANK1	0.363922	0.195813637275544
ENSG00000172530.20	BANP	-0.691724208772338	1.04756373369682e-07	ENSG00000172530.20	BANP	-0.904671985602644	3.91512870171845e-09	ENSG00000172530.20	BANP	-0.798198	0.00323471381632495
ENSG00000163930.10	BAP1	-0.6135353360373	9.52872267209382e-20	ENSG00000163930.10	BAP1	-0.211259448437215	0.000397950947830828	ENSG00000163930.10	BAP1	-0.412397	0.0888717168066542
ENSG00000138376.11	BARD1	-0.516065208818747	2.48819155637315e-07	ENSG00000138376.11	BARD1	-0.539647985604764	4.38660122526576e-09	ENSG00000138376.11	BARD1	-0.527857	9.25850056071932e-12
ENSG00000143032.8	BARHL2	1.60137936541089	0.491168784856024	ENSG00000143032.8	BARHL2	0	1	ENSG00000143032.8	BARHL2	0.80069	0.579554899102823
ENSG00000131668.14	BARX1	-0.0661240970213361	0.810551249121206	ENSG00000131668.14	BARX1	-0.154157272468589	0.69450660881976	ENSG00000131668.14	BARX1	-0.110141	0.956600971144495
ENSG00000043039.7	BARX2	0.935846382106263	0.361248187794186	ENSG00000043039.7	BARX2	0.110159230810098	0.774055103224268	ENSG00000043039.7	BARX2	0.523003	0.290349328160644
ENSG00000176788.9	BASP1	1.34699223386251	0.336871685869005	ENSG00000176788.9	BASP1	-0.472185050693108	0.851751075285825	ENSG00000176788.9	BASP1	0.437404	0.473998952444733
ENSG00000156127.7	BATF	0	1	ENSG00000156127.7	BATF	-0.430582939895049	0.936966635542733	ENSG00000156127.7	BATF	-0.215291	0.991390936685576
ENSG00000168062.10	BATF2	-0.89543323647573	0.103126107640702	ENSG00000168062.10	BATF2	-0.0387751525487685	0.875389477677424	ENSG00000168062.10	BATF2	-0.467104	0.800348051136243
ENSG00000123685.9	BATF3	-0.00172431637146353	0.895819871729574	ENSG00000123685.9	BATF3	-0.399608113634799	0.241362237364518	ENSG00000123685.9	BATF3	-0.200666	0.35466767051624
ENSG00000087088.20	BAX	-0.151903523927588	0.0770006763882837	ENSG00000087088.20	BAX	-0.644720435184475	1.41491677256404e-12	ENSG00000087088.20	BAX	-0.398312	0.000198066342780766
ENSG00000198604.11	BAZ1A	-1.20738628898177	1.31645179318191e-53	ENSG00000198604.11	BAZ1A	-1.14667736755534	2.88955491483242e-50	ENSG00000198604.11	BAZ1A	-1.17703	2.01696077779014e-65
ENSG00000009954.11	BAZ1B	-0.0614223131800777	0.166409607281665	ENSG00000009954.11	BAZ1B	0.0836901659836329	0.0587745806123504	ENSG00000009954.11	BAZ1B	0.0111339	0.818206647228492
ENSG00000076108.11	BAZ2A	0.105597065721684	0.080498393268502	ENSG00000076108.11	BAZ2A	0.394057885297014	3.20372732248779e-11	ENSG00000076108.11	BAZ2A	0.249827	0.0881476854760457
ENSG00000123636.18	BAZ2B	-1.25433701464025	1.61651630852263e-15	ENSG00000123636.18	BAZ2B	-1.78175566220555	6.53289063853586e-56	ENSG00000123636.18	BAZ2B	-1.51805	0.000310278133638202
ENSG00000105327.17	BBC3	1.61988088088467	3.44324106414024e-15	ENSG00000105327.17	BBC3	1.48268105232458	1.67140984203086e-17	ENSG00000105327.17	BBC3	1.55128	5.65321215751635e-09
ENSG00000214413.8	BBIP1	-0.293164242303119	0.00208813759443847	ENSG00000214413.8	BBIP1	-0.793628895457551	1.52793586486269e-11	ENSG00000214413.8	BBIP1	-0.543397	0.219302604905998
ENSG00000119636.16	BBOF1	-0.686590277339864	0.0544693621338586	ENSG00000119636.16	BBOF1	-1.43452772601849	9.57056426946379e-06	ENSG00000119636.16	BBOF1	-1.06056	1.0716914558026e-05
ENSG00000129151.9	BBOX1	0	1	ENSG00000129151.9	BBOX1	-0.883657469146188	0.699577976269998	ENSG00000129151.9	BBOX1	-0.441829	0.850311540767139
ENSG00000174483.20	BBS1	-1.7119645263513	0.00827687179999384	ENSG00000174483.20	BBS1	-0.583638666932796	0.213436711512911	ENSG00000174483.20	BBS1	-1.1478	0.00422253352320605
ENSG00000179941.9	BBS10	-0.941004815157136	2.08348165288112e-21	ENSG00000179941.9	BBS10	-1.57073511847166	7.71287697750056e-50	ENSG00000179941.9	BBS10	-1.25587	1.26199328185169e-16
ENSG00000181004.10	BBS12	-3.10037214885914	8.88570826009862e-21	ENSG00000181004.10	BBS12	-3.44662749371006	6.28692898894131e-54	ENSG00000181004.10	BBS12	-3.2735	5.61467059780208e-20
ENSG00000125124.12	BBS2	-0.118513675090256	0.282518053569655	ENSG00000125124.12	BBS2	-0.322214487501878	0.00101582994259935	ENSG00000125124.12	BBS2	-0.220364	0.126788929177021
ENSG00000140463.14	BBS4	-0.591057709074699	2.61704065251234e-06	ENSG00000140463.14	BBS4	-0.83893443842605	1.82356749075835e-10	ENSG00000140463.14	BBS4	-0.714996	2.29350804323128e-05
ENSG00000163093.12	BBS5	0.67384303892121	0.0115815133899427	ENSG00000163093.12	BBS5	0.770238050173626	2.0180431484618e-07	ENSG00000163093.12	BBS5	0.722041	0.174350917503078
ENSG00000138686.10	BBS7	-0.448194955120179	1.21084711049001e-05	ENSG00000138686.10	BBS7	-0.942078980147089	8.28438964685835e-29	ENSG00000138686.10	BBS7	-0.695137	0.000940716721218032
ENSG00000122507.21	BBS9	0.373898563709698	0.00417459359227302	ENSG00000122507.21	BBS9	0.0952493320782448	0.419012082895685	ENSG00000122507.21	BBS9	0.234574	0.323362701869644
ENSG00000114439.19	BBX	0.377968436445872	4.19578320691912e-07	ENSG00000114439.19	BBX	0.022984748301738	0.714367507907252	ENSG00000114439.19	BBX	0.200477	0.402494012673987
ENSG00000187244.11	BCAM	0.783750466932468	0.000165302948199364	ENSG00000187244.11	BCAM	0.854563560265073	2.97655366032039e-08	ENSG00000187244.11	BCAM	0.819157	0.0430390585344201
ENSG00000132692.19	BCAN	-0.872241702326773	0.112675178290977	ENSG00000132692.19	BCAN	0.519515457018183	0.118336860068058	ENSG00000132692.19	BCAN	-0.176363	0.688071658102779
ENSG00000075790.10	BCAP29	0.030922972002946	0.601108892783939	ENSG00000075790.10	BCAP29	-0.333409366702448	5.97048531473222e-06	ENSG00000075790.10	BCAP29	-0.151243	0.112125542752432
ENSG00000185825.17	BCAP31	0.386239253554344	2.81314326452955e-09	ENSG00000185825.17	BCAP31	0.420025493955684	3.62415252433964e-11	ENSG00000185825.17	BCAP31	0.403132	1.74061297588585e-14
ENSG00000050820.17	BCAR1	-0.823859842753714	3.78620027561876e-15	ENSG00000050820.17	BCAR1	-0.939029730195114	3.16386943900934e-14	ENSG00000050820.17	BCAR1	-0.881445	0.00225833410940081
ENSG00000137936.18	BCAR3	-0.717937819947275	4.0778707395347e-25	ENSG00000137936.18	BCAR3	-0.84186239912848	5.15752059738454e-06	ENSG00000137936.18	BCAR3	-0.7799	0.443302451564577
ENSG00000064787.13	BCAS1	0.481026123600241	0.342002192362554	ENSG00000064787.13	BCAS1	1.25839684127654	0.132395031953154	ENSG00000064787.13	BCAS1	0.869711	0.0651214069637029
ENSG00000116752.6	BCAS2	0.311723704891794	5.15328682119846e-05	ENSG00000116752.6	BCAS2	0.144925156835431	0.0957307011420659	ENSG00000116752.6	BCAS2	0.228324	0.455310875328694
ENSG00000141376.22	BCAS3	0.386946816709373	5.40581540680039e-05	ENSG00000141376.22	BCAS3	-0.745333563577949	7.14548682361583e-37	ENSG00000141376.22	BCAS3	-0.179193	0.329227049597096
ENSG00000124243.17	BCAS4	-0.434080510748216	0.116567901001151	ENSG00000124243.17	BCAS4	-0.395637407448146	0.141489586304444	ENSG00000124243.17	BCAS4	-0.414859	0.0335990024556468
ENSG00000060982.15	BCAT1	-0.788008213780712	7.12243538773348e-37	ENSG00000060982.15	BCAT1	-1.01570539277937	1.31256323280635e-20	ENSG00000060982.15	BCAT1	-0.901857	0.321200167969495
ENSG00000105552.15	BCAT2	-0.137947876936792	0.182025339538026	ENSG00000105552.15	BCAT2	-0.303732532378873	0.00405884356992133	ENSG00000105552.15	BCAT2	-0.22084	0.0057553084899883
ENSG00000107949.17	BCCIP	0.369866048249003	5.82507315916056e-12	ENSG00000107949.17	BCCIP	0.37306664437974	2.82631737695511e-10	ENSG00000107949.17	BCCIP	0.371466	0.351016622997637
ENSG00000186666.6	BCDIN3D	-1.57057115804274	2.94458751320202e-17	ENSG00000186666.6	BCDIN3D	-2.17223733449651	1.22376640817108e-22	ENSG00000186666.6	BCDIN3D	-1.8714	1.48767850312881e-16
ENSG00000114200.10	BCHE	0.607473761546134	0.00442420458485754	ENSG00000114200.10	BCHE	0.0518874801779745	0.446401907167638	ENSG00000114200.10	BCHE	0.329681	0.940285783392752
ENSG00000248098.12	BCKDHA	0.334897664722329	0.54616998630898	ENSG00000248098.12	BCKDHA	-0.983450887233971	0.139684723712371	ENSG00000248098.12	BCKDHA	-0.324277	0.640840296741212
ENSG00000083123.15	BCKDHB	0.0134910821348466	0.765716587084765	ENSG00000083123.15	BCKDHB	-0.0470625068973503	0.664946997576289	ENSG00000083123.15	BCKDHB	-0.0167857	0.897416589153526
ENSG00000103507.14	BCKDK	-0.684202636777648	1.64124187168099e-14	ENSG00000103507.14	BCKDK	-0.562737083485763	4.75271075557886e-11	ENSG00000103507.14	BCKDK	-0.62347	2.76506399047544e-21
ENSG00000142867.14	BCL10	0.541345805503035	4.84216685182641e-10	ENSG00000142867.14	BCL10	1.05795889283764	4.90783354266603e-38	ENSG00000142867.14	BCL10	0.799652	1.61131724402793e-16
ENSG00000119866.22	BCL11A	1.23228017616095	0.0408969471683679	ENSG00000119866.22	BCL11A	0.671692231949346	0.378992210691295	ENSG00000119866.22	BCL11A	0.951986	0.263433140183106
ENSG00000127152.18	BCL11B	0.0695890568879919	0.868027269776079	ENSG00000127152.18	BCL11B	0.561533001139248	0.602394299108914	ENSG00000127152.18	BCL11B	0.315561	0.783220208609439
ENSG00000171791.13	BCL2	0.340862815597418	9.95194642125837e-05	ENSG00000171791.13	BCL2	1.30063869047901	1.8070492518656e-44	ENSG00000171791.13	BCL2	0.820751	1.49709481163745e-05
ENSG00000140379.8	BCL2A1	1.36605842201247	4.86793645253727e-09	ENSG00000140379.8	BCL2A1	0.371752215198704	1.77172203320655e-07	ENSG00000140379.8	BCL2A1	0.868905	0.696707065326296
ENSG00000171552.13	BCL2L1	-0.239806229285371	0.000475841052129872	ENSG00000171552.13	BCL2L1	-0.486805853383796	9.44229428168941e-11	ENSG00000171552.13	BCL2L1	-0.363306	0.142970208977452
ENSG00000137875.4	BCL2L10	0	1	ENSG00000137875.4	BCL2L10	-0.453074529251139	0.936966635542733	ENSG00000137875.4	BCL2L10	-0.226537	0.991390936685576
ENSG00000153094.23	BCL2L11	1.09444688888476	2.1003686444916e-22	ENSG00000153094.23	BCL2L11	1.24434050121145	9.64434076149445e-29	ENSG00000153094.23	BCL2L11	1.16939	2.62059108907775e-30
ENSG00000126453.9	BCL2L12	0.226333002621202	0.0817179336173019	ENSG00000126453.9	BCL2L12	0.73440075017453	1.68753398499639e-09	ENSG00000126453.9	BCL2L12	0.480367	1.01701858637776e-05
ENSG00000099968.18	BCL2L13	-0.668731353431758	3.1992758831207e-18	ENSG00000099968.18	BCL2L13	-0.122250475833415	0.0566120939998513	ENSG00000099968.18	BCL2L13	-0.395491	0.495853918266637
ENSG00000121380.12	BCL2L14	0	1	ENSG00000121380.12	BCL2L14	0	1	ENSG00000121380.12	BCL2L14	0	1
ENSG00000188761.13	BCL2L15	0.0948692989888555	0.816436555830272	ENSG00000188761.13	BCL2L15	0.288775009591404	0.668257322647266	ENSG00000188761.13	BCL2L15	0.191822	0.76868280017768
ENSG00000129473.9	BCL2L2	-1.30179628221024	1.85277422451471e-47	ENSG00000129473.9	BCL2L2	-0.902334497613493	6.98933047338752e-39	ENSG00000129473.9	BCL2L2	-1.10207	0.000433121223876768
ENSG00000258643.5	BCL2L2-PABPN1	-1.35820208411031	0.330625822805003	ENSG00000258643.5	BCL2L2-PABPN1	0.287536205638096	0.766791783044417	ENSG00000258643.5	BCL2L2-PABPN1	-0.535333	0.660815248138077
ENSG00000069399.15	BCL3	0.249473143197789	0.201596857790428	ENSG00000069399.15	BCL3	0.209193144999374	0.302507537498332	ENSG00000069399.15	BCL3	0.229333	0.0993802308645476
ENSG00000113916.18	BCL6	1.16226825761048	9.67899455243702e-34	ENSG00000113916.18	BCL6	1.34618214001171	2.658922471578e-60	ENSG00000113916.18	BCL6	1.25423	7.32503831793761e-11
ENSG00000161940.11	BCL6B	-1.0572199867199	0.473395571092646	ENSG00000161940.11	BCL6B	0.0488045078435064	0.743226734681152	ENSG00000161940.11	BCL6B	-0.504208	0.441579186044484
ENSG00000110987.8	BCL7A	0.0148201178914009	0.976330395356732	ENSG00000110987.8	BCL7A	-0.220950561348777	0.0965862751512087	ENSG00000110987.8	BCL7A	-0.103065	0.505715208191283
ENSG00000106635.8	BCL7B	0.247859471295861	0.000935112552030362	ENSG00000106635.8	BCL7B	0.694248160709066	5.48968720432228e-21	ENSG00000106635.8	BCL7B	0.471054	4.04456057422362e-05
ENSG00000099385.11	BCL7C	0.500128259975652	5.17095054636329e-08	ENSG00000099385.11	BCL7C	0.642256794730104	4.41171008761525e-14	ENSG00000099385.11	BCL7C	0.571193	1.26994476936443e-14
ENSG00000116128.11	BCL9	0.265508532202681	0.00419998742584802	ENSG00000116128.11	BCL9	0.233273224661509	0.00876892154534802	ENSG00000116128.11	BCL9	0.249391	0.017875504985624
ENSG00000186174.12	BCL9L	-0.414815522555001	0.00267629994041439	ENSG00000186174.12	BCL9L	-0.204329209403658	0.121725702344246	ENSG00000186174.12	BCL9L	-0.309572	0.121966629672127
ENSG00000029363.17	BCLAF1	1.0408755825866	3.31583478242524e-38	ENSG00000029363.17	BCLAF1	1.2402759781127	2.2653468546565e-53	ENSG00000029363.17	BCLAF1	1.14058	1.99524945491544e-08
ENSG00000173681.16	BCLAF3	-0.0824682553518112	0.600087806512191	ENSG00000173681.16	BCLAF3	-0.339528917408271	0.00560174888463156	ENSG00000173681.16	BCLAF3	-0.210999	0.10556797360288
ENSG00000135697.10	BCO1	-1.2978281331721	0.382397233467615	ENSG00000135697.10	BCO1	-0.430582939895049	0.861911081481389	ENSG00000135697.10	BCO1	-0.864206	0.383637412569881
ENSG00000197580.12	BCO2	0.536247545127947	0.479628381749222	ENSG00000197580.12	BCO2	-1.07692682484285	0.197971596511143	ENSG00000197580.12	BCO2	-0.27034	0.415281972645237
ENSG00000183337.17	BCOR	0.773435389064854	1.81588384803124e-34	ENSG00000183337.17	BCOR	1.0324325709922	7.77080826378149e-62	ENSG00000183337.17	BCOR	0.902934	6.93921023722295e-48
ENSG00000085185.15	BCORL1	0.629057805746407	3.84742372425074e-06	ENSG00000085185.15	BCORL1	0.409394299611923	0.00269985670006173	ENSG00000085185.15	BCORL1	0.519226	6.135957805325e-06
ENSG00000186716.21	BCR	0.253937154310385	0.0122594193186452	ENSG00000186716.21	BCR	0.0773853369284261	0.402121217382084	ENSG00000186716.21	BCR	0.165661	0.0933260653794498
ENSG00000074582.14	BCS1L	0.290410876144755	0.00447557156827235	ENSG00000074582.14	BCS1L	0.198766414426945	0.0357027784564889	ENSG00000074582.14	BCS1L	0.244589	0.0024899694585672
ENSG00000161267.12	BDH1	-0.865544390420229	8.30521759500156e-12	ENSG00000161267.12	BDH1	-0.866790667120426	2.14266795830003e-15	ENSG00000161267.12	BDH1	-0.866168	3.34372489607679e-11
ENSG00000164039.15	BDH2	0.0504673787657763	0.679843898381205	ENSG00000164039.15	BDH2	-0.417497657183098	1.09657721627386e-05	ENSG00000164039.15	BDH2	-0.183515	0.471677481703694
ENSG00000168398.6	BDKRB2	0	1	ENSG00000168398.6	BDKRB2	-0.430582939895049	0.936966635542733	ENSG00000168398.6	BDKRB2	-0.215291	0.991389507507242
ENSG00000176697.19	BDNF	0.17861718127195	0.274954224297462	ENSG00000176697.19	BDNF	0.428346968188206	0.015035498455769	ENSG00000176697.19	BDNF	0.303482	0.0448518683687907
ENSG00000145734.19	BDP1	0.103037266005105	0.454156785738358	ENSG00000145734.19	BDP1	0.452362874073039	0.000549478864572416	ENSG00000145734.19	BDP1	0.2777	0.141040162126536
ENSG00000166546.14	BEAN1	0.557082654387792	0.554813721148522	ENSG00000166546.14	BEAN1	-0.164057547552957	0.818011900134615	ENSG00000166546.14	BEAN1	0.196513	0.932043000433107
ENSG00000126581.13	BECN1	-0.189151156759145	0.000831862794496922	ENSG00000126581.13	BECN1	-0.245000547178332	4.61947102193473e-06	ENSG00000126581.13	BECN1	-0.217076	2.76278713882618e-05
ENSG00000196289.7	BECN2	-0.55336918856626	0.929700057710557	ENSG00000196289.7	BECN2	0	1	ENSG00000196289.7	BECN2	-0.276685	0.991389507507242
ENSG00000183092.16	BEGAIN	-1.19931848001113	0.0262942455830442	ENSG00000183092.16	BEGAIN	-0.429874512862769	0.325696756256715	ENSG00000183092.16	BEGAIN	-0.814596	0.0416798140488692
ENSG00000178409.13	BEND3	0.143306281754549	0.207914866135667	ENSG00000178409.13	BEND3	-0.00150492924540746	0.997629374461569	ENSG00000178409.13	BEND3	0.0709007	0.749649437377464
ENSG00000188848.16	BEND4	-0.869663985483758	1.1131749140331e-05	ENSG00000188848.16	BEND4	-0.682156881087471	0.402715598001274	ENSG00000188848.16	BEND4	-0.77591	0.646734055272782
ENSG00000162373.13	BEND5	-0.336887488767019	0.757372927305152	ENSG00000162373.13	BEND5	0.806610614377574	0.49839878487949	ENSG00000162373.13	BEND5	0.234862	0.911749898653054
ENSG00000151917.18	BEND6	-0.411718366998602	0.0363375171147447	ENSG00000151917.18	BEND6	-0.297929032986143	0.841608824307482	ENSG00000151917.18	BEND6	-0.354824	0.64718985493593
ENSG00000165626.17	BEND7	-0.634755607422317	0.0263826605210381	ENSG00000165626.17	BEND7	-1.80054881201914	4.98346069023031e-11	ENSG00000165626.17	BEND7	-1.21765	2.46895547141189e-06
ENSG00000167995.16	BEST1	0.585171092678098	0.326094165907138	ENSG00000167995.16	BEST1	-0.6844311783987	0.0764941326337607	ENSG00000167995.16	BEST1	-0.04963	0.394050061406356
ENSG00000039987.6	BEST2	0.557082654387792	0.781836811146751	ENSG00000039987.6	BEST2	0	1	ENSG00000039987.6	BEST2	0.278541	0.787936799956032
ENSG00000127325.19	BEST3	-2.39343734735702	0.124404638161704	ENSG00000127325.19	BEST3	-0.63730778977898	0.458701849801176	ENSG00000127325.19	BEST3	-1.51537	0.0741429983778341
ENSG00000142959.5	BEST4	0.467669622942707	0.50444040178845	ENSG00000142959.5	BEST4	-0.335447038313057	0.902110512719699	ENSG00000142959.5	BEST4	0.0661113	0.640848894361802
ENSG00000105829.13	BET1	-0.600871024178021	7.15677815279879e-09	ENSG00000105829.13	BET1	-1.01624181445452	1.06481503091892e-36	ENSG00000105829.13	BET1	-0.808556	0.00226506397801085
ENSG00000177951.17	BET1L	-0.784602159599698	1.71458715564064e-15	ENSG00000177951.17	BET1L	-0.856166819489573	2.2923100688494e-21	ENSG00000177951.17	BET1L	-0.820384	3.801823915706e-13
ENSG00000133169.6	BEX1	1.29376661511751	0.321703577809654	ENSG00000133169.6	BEX1	0.89413640776836	0.197010885652592	ENSG00000133169.6	BEX1	1.09395	0.098986881249193
ENSG00000133134.11	BEX2	1.27793549883916	8.24435898024607e-07	ENSG00000133134.11	BEX2	1.00757039585788	1.75193770528559e-08	ENSG00000133134.11	BEX2	1.14275	0.00921698462369032
ENSG00000166681.13	BEX3	0.607695294885483	1.62936273103193e-20	ENSG00000166681.13	BEX3	0.51110270347076	2.60686874058651e-22	ENSG00000166681.13	BEX3	0.559399	0.33689776232199
ENSG00000102409.10	BEX4	0.389192005813082	0.0221471276088756	ENSG00000102409.10	BEX4	0.256011441988573	0.00703337000984668	ENSG00000102409.10	BEX4	0.322602	0.642109716604128
ENSG00000184515.11	BEX5	0.514818376468759	0.45183611158063	ENSG00000184515.11	BEX5	-0.0892313248462884	0.912542613256073	ENSG00000184515.11	BEX5	0.212794	0.546806389326114
ENSG00000103429.11	BFAR	-2.26879293217772	2.01448934323535e-198	ENSG00000103429.11	BFAR	-2.29973589623546	1.27538216388351e-251	ENSG00000103429.11	BFAR	-2.28426	4.14084074665758e-39
ENSG00000125864.14	BFSP1	-1.33383494632322	9.72540528402544e-09	ENSG00000125864.14	BFSP1	-0.836670383272177	6.06462208587389e-05	ENSG00000125864.14	BFSP1	-1.08525	8.0289125805847e-11
ENSG00000170819.5	BFSP2	0	1	ENSG00000170819.5	BFSP2	-0.472185050693108	0.936966635542733	ENSG00000170819.5	BFSP2	-0.236093	0.991390936685576
ENSG00000242252.2	BGLAP	0.255954212403286	0.900568231482891	ENSG00000242252.2	BGLAP	-0.705781623727758	0.721686634154434	ENSG00000242252.2	BGLAP	-0.224914	0.881980876291641
ENSG00000182492.16	BGN	0.38775009982059	0.192558100583304	ENSG00000182492.16	BGN	0.420745704743779	0.177482379414275	ENSG00000182492.16	BGN	0.404248	0.312430709860143
ENSG00000180535.3	BHLHA15	0	1	ENSG00000180535.3	BHLHA15	-0.0060113195878484	0.738102097957587	ENSG00000180535.3	BHLHA15	-0.00300566	0.701220186524168
ENSG00000205899.3	BHLHA9	0.59589257095957	0.608284306830308	ENSG00000205899.3	BHLHA9	3.1465442266038	0.0638923658632346	ENSG00000205899.3	BHLHA9	1.87122	0.15577552560901
ENSG00000180828.3	BHLHE22	0	1	ENSG00000180828.3	BHLHE22	-0.0877762186924149	0.87381068421558	ENSG00000180828.3	BHLHE22	-0.0438881	0.85632585007917
ENSG00000125533.6	BHLHE23	0	1	ENSG00000125533.6	BHLHE23	-0.453074529251139	0.936966635542733	ENSG00000125533.6	BHLHE23	-0.226537	0.991389507507242
ENSG00000134107.5	BHLHE40	1.66103958949959	1.38216936032244e-77	ENSG00000134107.5	BHLHE40	0.935405476739341	1.57426409716279e-47	ENSG00000134107.5	BHLHE40	1.29822	0.0462316765333518
ENSG00000123095.6	BHLHE41	-0.619467604247554	0.0194274388389466	ENSG00000123095.6	BHLHE41	-0.648331555170248	1.98278250177169e-09	ENSG00000123095.6	BHLHE41	-0.6339	0.364024806933006
ENSG00000237452.2	BHMG1	-1.32646676844331	0.299311499199311	ENSG00000237452.2	BHMG1	0	1	ENSG00000237452.2	BHMG1	-0.663233	0.248277602570711
ENSG00000145692.15	BHMT	0.557082654387792	0.58723997419765	ENSG00000145692.15	BHMT	0.675779424163209	0.587496005756869	ENSG00000145692.15	BHMT	0.616431	0.38303160415564
ENSG00000122870.12	BICC1	-0.881199434816366	9.42301233333159e-10	ENSG00000122870.12	BICC1	-0.906193267205863	7.43789681304587e-10	ENSG00000122870.12	BICC1	-0.893696	1.19149754870184e-05
ENSG00000151746.14	BICD1	-0.102107114965328	0.140008811999251	ENSG00000151746.14	BICD1	0.0350020885566291	0.62582578612805	ENSG00000151746.14	BICD1	-0.0335525	0.774843936970744
ENSG00000185963.14	BICD2	0.778336351834527	1.8708799192235e-50	ENSG00000185963.14	BICD2	0.839334206296108	9.03150479892904e-63	ENSG00000185963.14	BICD2	0.808835	4.28025131839607e-52
ENSG00000135127.11	BICDL1	0.565860874103554	0.50898438521993	ENSG00000135127.11	BICDL1	-0.87314167545893	0.0157803434699893	ENSG00000135127.11	BICDL1	-0.15364	0.299534072586937
ENSG00000162069.16	BICDL2	1.57812146589676	0.288780385382598	ENSG00000162069.16	BICDL2	-0.539812317487719	0.772003953509447	ENSG00000162069.16	BICDL2	0.519155	0.597028509188244
ENSG00000063169.10	BICRA	-1.04634922462127	5.03104767754157e-06	ENSG00000063169.10	BICRA	-0.599001936235692	0.00704489391123784	ENSG00000063169.10	BICRA	-0.822676	9.92833474221046e-06
ENSG00000112624.12	BICRAL	-2.86090083995309	6.05279980528371e-48	ENSG00000112624.12	BICRAL	-2.47857419420747	3.36389266672559e-72	ENSG00000112624.12	BICRAL	-2.66974	2.09183186082903e-23
ENSG00000015475.18	BID	-0.260173877473109	0.031533586696841	ENSG00000015475.18	BID	-0.502529725387935	2.24890705488475e-05	ENSG00000015475.18	BID	-0.381352	0.0194999134282517
ENSG00000100290.3	BIK	1.19137822761078	0.0580142486177424	ENSG00000100290.3	BIK	1.30822066167079	0.00208140672960705	ENSG00000100290.3	BIK	1.2498	0.0146042560029282
ENSG00000136717.15	BIN1	-0.15005801629047	0.479459895888489	ENSG00000136717.15	BIN1	-0.749071240910775	2.47862705825458e-10	ENSG00000136717.15	BIN1	-0.449565	0.249594710208356
ENSG00000110934.12	BIN2	0	1	ENSG00000110934.12	BIN2	0.561533001139248	0.709741584202532	ENSG00000110934.12	BIN2	0.280767	0.755767669185069
ENSG00000147439.13	BIN3	-2.04587787498894	3.8255691539102e-104	ENSG00000147439.13	BIN3	-3.04292760533433	1.7406614432394e-248	ENSG00000147439.13	BIN3	-2.5444	6.26127602093543e-48
ENSG00000110330.8	BIRC2	-0.262450932476131	0.000685874556820709	ENSG00000110330.8	BIRC2	0.0993693150113497	0.157621710139577	ENSG00000110330.8	BIRC2	-0.0815408	0.564971186891897
ENSG00000023445.14	BIRC3	-1.52826507981635	2.10288584188124e-10	ENSG00000023445.14	BIRC3	-1.26347973460872	5.0088174407736e-05	ENSG00000023445.14	BIRC3	-1.39587	0.00146803217102317
ENSG00000089685.15	BIRC5	-0.02025079519127	0.75985057331134	ENSG00000089685.15	BIRC5	0.191386770266895	0.00118937282525576	ENSG00000089685.15	BIRC5	0.085568	0.151111595327256
ENSG00000115760.14	BIRC6	-0.291696845699885	4.44000882774561e-05	ENSG00000115760.14	BIRC6	0.414658262721598	4.65879727139149e-09	ENSG00000115760.14	BIRC6	0.0614807	0.598116328318174
ENSG00000101197.13	BIRC7	-0.55336918856626	0.780519206635854	ENSG00000101197.13	BIRC7	0.313104619126737	0.00216666717939501	ENSG00000101197.13	BIRC7	-0.120132	0.880534620804295
ENSG00000134897.14	BIVM	-0.0837669556826004	0.468217696844711	ENSG00000134897.14	BIVM	-0.227369715262421	0.224736527953971	ENSG00000134897.14	BIVM	-0.155568	0.892075149901961
ENSG00000281406.2	BLACAT1	-1.9727953421717	8.69540575762426e-15	ENSG00000281406.2	BLACAT1	-1.75589206623825	6.5423677384217e-09	ENSG00000281406.2	BLACAT1	-1.86434	2.04280025046295e-11
ENSG00000166619.15	BLCAP	0.618808544196776	1.83326219371695e-14	ENSG00000166619.15	BLCAP	0.588543197675204	6.51723446609537e-16	ENSG00000166619.15	BLCAP	0.603676	3.86691082565725e-05
ENSG00000259571.2	BLID	-1.03398693627481	0.261713660536003	ENSG00000259571.2	BLID	0.50464327589455	0.947415098243249	ENSG00000259571.2	BLID	-0.264672	0.345195760262298
ENSG00000136573.14	BLK	0	1	ENSG00000136573.14	BLK	0.561533001139248	0.774828023920197	ENSG00000136573.14	BLK	0.280767	0.787936799956032
ENSG00000197299.12	BLM	-1.50195031367	1.16472057136111e-71	ENSG00000197299.12	BLM	-2.28547753394422	2.01041734986812e-136	ENSG00000197299.12	BLM	-1.89371	2.28431592428966e-20
ENSG00000108578.15	BLMH	0.256353645450639	3.39284316260838e-05	ENSG00000108578.15	BLMH	0.386641345946197	3.76123271222797e-09	ENSG00000108578.15	BLMH	0.321497	0.250415286772543
ENSG00000135441.7	BLOC1S1	0.377005297942977	0.0913186238009533	ENSG00000135441.7	BLOC1S1	0.188604988484009	0.302144246792441	ENSG00000135441.7	BLOC1S1	0.282805	0.229356012501413
ENSG00000196072.12	BLOC1S2	0.742286454933781	1.93716715351412e-25	ENSG00000196072.12	BLOC1S2	0.686363051242219	1.10323574087944e-20	ENSG00000196072.12	BLOC1S2	0.714325	4.04131672835512e-07
ENSG00000189114.7	BLOC1S3	-0.134942582057884	0.637905389730767	ENSG00000189114.7	BLOC1S3	-0.127041445227007	0.516841461144554	ENSG00000189114.7	BLOC1S3	-0.130992	0.429135907279796
ENSG00000186222.5	BLOC1S4	0.823313823964285	2.01680290279581e-09	ENSG00000186222.5	BLOC1S4	0.353728771280518	0.015055608422696	ENSG00000186222.5	BLOC1S4	0.588521	0.00197701220737193
ENSG00000188428.20	BLOC1S5	-1.92536069217386	5.05972464604288e-30	ENSG00000188428.20	BLOC1S5	-2.81513607683264	1.29994959947451e-71	ENSG00000188428.20	BLOC1S5	-2.37025	1.14833081339746e-31
ENSG00000104164.11	BLOC1S6	0.594452769819281	5.07483448414696e-13	ENSG00000104164.11	BLOC1S6	0.45064918680051	1.38161638724694e-08	ENSG00000104164.11	BLOC1S6	0.522551	1.8534212267567e-11
ENSG00000106605.11	BLVRA	0.20671648709194	0.0320284508106343	ENSG00000106605.11	BLVRA	-0.0366814878292967	0.672251504780605	ENSG00000106605.11	BLVRA	0.0850175	0.875747795731891
ENSG00000090013.11	BLVRB	0.0707957006264008	0.805868441560238	ENSG00000090013.11	BLVRB	0.00720852549714301	0.950403179647949	ENSG00000090013.11	BLVRB	0.0390021	0.962822227591227
ENSG00000117475.14	BLZF1	0.0854904980478146	0.34230962973683	ENSG00000117475.14	BLZF1	-0.163864824885634	0.121373940940339	ENSG00000117475.14	BLZF1	-0.0391872	0.938428377021992
ENSG00000166780.11	BMERB1	-0.741540132732151	2.48000859822647e-08	ENSG00000166780.11	BMERB1	-1.41737035327982	1.17579792388502e-13	ENSG00000166780.11	BMERB1	-1.07946	0.0380668174312197
ENSG00000104081.14	BMF	1.23239552654682	5.48703552954679e-05	ENSG00000104081.14	BMF	0.0838665342375382	0.375526027071669	ENSG00000104081.14	BMF	0.658131	0.854471466031476
ENSG00000168283.14	BMI1	0.723740157229951	2.19380209725884e-19	ENSG00000168283.14	BMI1	0.902337177889333	1.31228788317907e-29	ENSG00000168283.14	BMI1	0.813039	6.29116570226723e-13
ENSG00000168487.19	BMP1	0.0102377772479514	0.952821032957111	ENSG00000168487.19	BMP1	0.477076553024098	1.11905566810622e-08	ENSG00000168487.19	BMP1	0.243657	0.392871714206447
ENSG00000163217.2	BMP10	0	1	ENSG00000163217.2	BMP10	0	1	ENSG00000163217.2	BMP10	0	1
ENSG00000125845.7	BMP2	0.676574701776548	5.63411599034434e-06	ENSG00000125845.7	BMP2	0.801066528480832	0.100624416557205	ENSG00000125845.7	BMP2	0.738821	0.479066745475859
ENSG00000138756.17	BMP2K	-0.487244176719519	2.49092879762164e-05	ENSG00000138756.17	BMP2K	-0.868117622965048	2.76827375870319e-18	ENSG00000138756.17	BMP2K	-0.677681	0.00671430779344117
ENSG00000125378.16	BMP4	0.690840804973101	0.114598460592888	ENSG00000125378.16	BMP4	0.838667120087659	0.737358311022337	ENSG00000125378.16	BMP4	0.764754	0.445644903144864
ENSG00000112175.8	BMP5	0.847365353754911	0.369641963666967	ENSG00000112175.8	BMP5	0	1	ENSG00000112175.8	BMP5	0.423683	0.29061512904003
ENSG00000153162.9	BMP6	-0.60549758250664	0.0227144836178553	ENSG00000153162.9	BMP6	-0.0547131373000305	0.894041773933378	ENSG00000153162.9	BMP6	-0.330105	0.247060738081155
ENSG00000101144.13	BMP7	-0.823751957330097	0.149006711228779	ENSG00000101144.13	BMP7	0.677480183085198	0.374758431055635	ENSG00000101144.13	BMP7	-0.0731359	0.483611066120692
ENSG00000183682.8	BMP8A	-0.673125867265484	0.155022236285541	ENSG00000183682.8	BMP8A	-0.641638600242142	0.315095935217422	ENSG00000183682.8	BMP8A	-0.657382	0.270742600329428
ENSG00000116985.12	BMP8B	-1.87983136516529	2.1272122586412e-71	ENSG00000116985.12	BMP8B	-0.926495746186038	4.83367084092713e-27	ENSG00000116985.12	BMP8B	-1.40316	9.56875541678832e-12
ENSG00000164619.10	BMPER	-1.0572199867199	0.538145419447955	ENSG00000164619.10	BMPER	-2.24750431015132	0.108961395445017	ENSG00000164619.10	BMPER	-1.65236	0.0714895367869266
ENSG00000107779.13	BMPR1A	-0.368166354724629	6.13503547623735e-05	ENSG00000107779.13	BMPR1A	-0.467354594282213	1.62814807837976e-07	ENSG00000107779.13	BMPR1A	-0.41776	1.67990426817337e-09
ENSG00000138696.11	BMPR1B	-0.194769261256331	0.349525844974124	ENSG00000138696.11	BMPR1B	-0.616593103063284	3.37289477238346e-07	ENSG00000138696.11	BMPR1B	-0.405681	0.386479383453461
ENSG00000204217.15	BMPR2	-0.686614578667019	6.70567800109314e-13	ENSG00000204217.15	BMPR2	-0.878649491872435	3.07391929876358e-27	ENSG00000204217.15	BMPR2	-0.782632	0.00773836972739458
ENSG00000165733.8	BMS1	0.423701113615426	3.21170903039072e-12	ENSG00000165733.8	BMS1	0.616642266338724	2.95168030494081e-23	ENSG00000165733.8	BMS1	0.520172	0.0276908518469107
ENSG00000164603.12	BMT2	-0.8865116792734	1.71930018317338e-12	ENSG00000164603.12	BMT2	-1.42652610216006	1.16203869954515e-32	ENSG00000164603.12	BMT2	-1.15652	2.729274410437e-23
ENSG00000102010.15	BMX	-0.0118286285483329	0.938944371177795	ENSG00000102010.15	BMX	-2.80871849108827	0.00659872350985422	ENSG00000102010.15	BMX	-1.41027	0.272586518999608
ENSG00000169594.13	BNC1	-1.54442356920574	1.33814940000632e-05	ENSG00000169594.13	BNC1	0	1	ENSG00000169594.13	BNC1	-0.772212	0.349133158719031
ENSG00000173068.18	BNC2	-1.10141460357848	7.60129013602149e-51	ENSG00000173068.18	BNC2	-0.702272892763927	5.17394183844211e-26	ENSG00000173068.18	BNC2	-0.901844	1.1194083272923e-13
ENSG00000113734.17	BNIP1	0.435743180286558	2.65284808588973e-05	ENSG00000113734.17	BNIP1	0.762237218031536	1.95065293352565e-09	ENSG00000113734.17	BNIP1	0.59899	0.160789311152439
ENSG00000140299.12	BNIP2	-0.257077933129565	0.000466041796656056	ENSG00000140299.12	BNIP2	-0.222556667962206	0.0031597260895546	ENSG00000140299.12	BNIP2	-0.239817	0.15733838999647
ENSG00000176171.11	BNIP3	0.799517780839105	3.25137458477527e-30	ENSG00000176171.11	BNIP3	0.59425989653665	1.81828770164663e-16	ENSG00000176171.11	BNIP3	0.696889	5.19468452335262e-05
ENSG00000104765.16	BNIP3L	0.954878203631251	3.17276744782342e-46	ENSG00000104765.16	BNIP3L	0.622339095963287	9.7065364334913e-30	ENSG00000104765.16	BNIP3L	0.788609	0.0786341946096159
ENSG00000163141.20	BNIPL	-1.22009101376535	0.409391944198375	ENSG00000163141.20	BNIPL	-2.9496498624879	0.00372672643486154	ENSG00000163141.20	BNIPL	-2.08487	0.0260742362172569
ENSG00000144857.14	BOC	0.0106191135980875	0.966717713983395	ENSG00000144857.14	BOC	-0.341472111675735	0.307285265561696	ENSG00000144857.14	BOC	-0.165426	0.426621594146275
ENSG00000145919.11	BOD1	-0.107918922753205	0.135649611859748	ENSG00000145919.11	BOD1	0.0537306649370173	0.445583891607093	ENSG00000145919.11	BOD1	-0.0270941	0.793989900669623
ENSG00000038219.13	BOD1L1	0.160191439851509	0.270597697499417	ENSG00000038219.13	BOD1L1	0.252869785138182	0.0563931246444895	ENSG00000038219.13	BOD1L1	0.206531	0.612287634437473
ENSG00000228075.5	BOD1L2	0	1	ENSG00000228075.5	BOD1L2	0.582344281503206	0.774828023920197	ENSG00000228075.5	BOD1L2	0.291172	0.787936799956032
ENSG00000176720.6	BOK	0.0318295172290224	0.948882654644952	ENSG00000176720.6	BOK	0.216275442619257	0.461813371006631	ENSG00000176720.6	BOK	0.124052	0.907878714983704
ENSG00000178096.9	BOLA1	-0.445731027674384	0.226329311837473	ENSG00000178096.9	BOLA1	-1.26620082075854	5.73295740685736e-09	ENSG00000178096.9	BOLA1	-0.855966	0.0852648618483015
ENSG00000169627.9	BOLA2B	0.751419460422655	0.359481147433665	ENSG00000169627.9	BOLA2B	1.26300002143631	0.257931951805292	ENSG00000169627.9	BOLA2B	1.00721	0.113592908622601
ENSG00000261740.6	BOLA2-SMG1P6	0.379556111619349	0.587598805832931	ENSG00000261740.6	BOLA2-SMG1P6	2.36531533062231	0.0623890254368744	ENSG00000261740.6	BOLA2-SMG1P6	1.37244	0.0520250068496621
ENSG00000163170.12	BOLA3	0.341154588049472	1.91007613212265e-05	ENSG00000163170.12	BOLA3	0.119439086893955	0.147353216201384	ENSG00000163170.12	BOLA3	0.230297	0.00240883126450144
ENSG00000261236.8	BOP1	0.509552107007918	1.87368043560164e-10	ENSG00000261236.8	BOP1	0.33912609096684	2.39008646853902e-05	ENSG00000261236.8	BOP1	0.424339	0.00715270134183599
ENSG00000136122.17	BORA	-0.970575474507717	8.46596384071426e-22	ENSG00000136122.17	BORA	-1.273219332479	7.47065681512799e-36	ENSG00000136122.17	BORA	-1.1219	1.3113742554397e-20
ENSG00000165714.11	BORCS5	-0.285892060729734	0.0359908271230545	ENSG00000165714.11	BORCS5	-0.630289656817876	3.42294667109616e-06	ENSG00000165714.11	BORCS5	-0.458091	0.00140921412145478
ENSG00000196544.8	BORCS6	-0.3210537750403	0.25433286392562	ENSG00000196544.8	BORCS6	-0.545243319874668	0.00803277205215091	ENSG00000196544.8	BORCS6	-0.433149	0.083806413953069
ENSG00000166275.16	BORCS7	0.54602311216042	2.15280666340356e-06	ENSG00000166275.16	BORCS7	0.63413864493284	7.92068532022148e-09	ENSG00000166275.16	BORCS7	0.590081	5.51169170470362e-08
ENSG00000254901.8	BORCS8	-0.967249325163124	1.75746882053708e-08	ENSG00000254901.8	BORCS8	-1.37604450400154	2.1568349800288e-13	ENSG00000254901.8	BORCS8	-1.17165	2.32510524353766e-10
ENSG00000064489.23	BORCS8-MEF2B	0	1	ENSG00000064489.23	BORCS8-MEF2B	-0.472185050693108	0.936966635542733	ENSG00000064489.23	BORCS8-MEF2B	-0.236093	0.991390936685576
ENSG00000172331.12	BPGM	0.465377020570573	1.13068745119042e-05	ENSG00000172331.12	BPGM	0.219261626073321	0.0167666753556133	ENSG00000172331.12	BPGM	0.342319	0.367342070267493
ENSG00000137274.13	BPHL	-0.179192174728134	0.454204763384927	ENSG00000137274.13	BPHL	-0.643772421677641	1.44914355020751e-08	ENSG00000137274.13	BPHL	-0.411482	0.276897467250123
ENSG00000131050.11	BPIFA2	0	1	ENSG00000131050.11	BPIFA2	0.110159230810098	0.917573114336163	ENSG00000131050.11	BPIFA2	0.0550796	0.888746224139689
ENSG00000125999.11	BPIFB1	-0.236511765703309	0.903201206164337	ENSG00000125999.11	BPIFB1	0.561533001139248	0.571975350840231	ENSG00000125999.11	BPIFB1	0.162511	0.572692052133336
ENSG00000078898.7	BPIFB2	0	1	ENSG00000078898.7	BPIFB2	0.582344281503206	0.774828023920197	ENSG00000078898.7	BPIFB2	0.291172	0.787938178434234
ENSG00000186191.7	BPIFB4	-0.491431984678126	0.929698044329301	ENSG00000186191.7	BPIFB4	0	1	ENSG00000186191.7	BPIFB4	-0.245716	0.991390936685576
ENSG00000184459.8	BPIFC	0	1	ENSG00000184459.8	BPIFC	0.561533001139248	0.774828023920197	ENSG00000184459.8	BPIFC	0.280767	0.787936799956032
ENSG00000162813.18	BPNT1	-0.194410377865953	0.00266425542405054	ENSG00000162813.18	BPNT1	-1.05334814447328	5.49777825871716e-58	ENSG00000162813.18	BPNT1	-0.623879	0.000771366056849505
ENSG00000171634.18	BPTF	-0.271123062895425	0.00228954712984561	ENSG00000171634.18	BPTF	-0.39439197638425	1.36468867689856e-05	ENSG00000171634.18	BPTF	-0.332758	6.71112707836706e-05
ENSG00000157764.13	BRAF	0.182267568162679	0.0187057827268432	ENSG00000157764.13	BRAF	0.422030075830822	6.07812418133255e-11	ENSG00000157764.13	BRAF	0.302149	0.300573302177037
ENSG00000089234.16	BRAP	-0.0892912445076846	0.325335704641609	ENSG00000089234.16	BRAP	-0.402229027521539	7.40600092005386e-08	ENSG00000089234.16	BRAP	-0.24576	0.000927870506661087
ENSG00000106009.16	BRAT1	0.673436145835252	3.44632558574364e-10	ENSG00000106009.16	BRAT1	0.822011429417969	4.19636287961961e-18	ENSG00000106009.16	BRAT1	0.747724	6.02792182265179e-07
ENSG00000012048.22	BRCA1	-2.23773595710437	6.65373734637406e-140	ENSG00000012048.22	BRCA1	-2.45706508993171	9.10924235556748e-148	ENSG00000012048.22	BRCA1	-2.3474	1.33863021450918e-23
ENSG00000139618.15	BRCA2	-1.36276105156988	6.2012055345528e-22	ENSG00000139618.15	BRCA2	-1.91476255962861	2.3345081975171e-38	ENSG00000139618.15	BRCA2	-1.63876	1.20372192298799e-08
ENSG00000185515.14	BRCC3	-1.01165925058155	1.77503300898904e-21	ENSG00000185515.14	BRCC3	-1.71708679120699	1.28139487075218e-50	ENSG00000185515.14	BRCC3	-1.36437	1.07071047512817e-06
ENSG00000100425.18	BRD1	0.285018894635645	0.000576245747005373	ENSG00000100425.18	BRD1	0.153987170717365	0.0310410775131712	ENSG00000100425.18	BRD1	0.219503	0.571611042132012
ENSG00000204256.13	BRD2	1.99045883447613	6.8048633066765e-303	ENSG00000204256.13	BRD2	2.36889415462326	0	ENSG00000204256.13	BRD2	2.17968	3.42446011646561e-61
ENSG00000169925.17	BRD3	-1.67745638595321	1.0749782518207e-63	ENSG00000169925.17	BRD3	-2.19578639588688	2.57894381597504e-107	ENSG00000169925.17	BRD3	-1.93662	1.29223920048264e-91
ENSG00000235106.10	BRD3OS	-1.25882184456855	4.86576347165328e-30	ENSG00000235106.10	BRD3OS	-1.51018040146804	9.53725415792856e-54	ENSG00000235106.10	BRD3OS	-1.3845	6.91057696231008e-29
ENSG00000141867.17	BRD4	0.762052279769796	2.38577333844871e-13	ENSG00000141867.17	BRD4	1.47946770239643	6.58413883890149e-44	ENSG00000141867.17	BRD4	1.12076	2.01383850150108e-06
ENSG00000166164.15	BRD7	0.0408378563272436	0.535927723086095	ENSG00000166164.15	BRD7	0.334629371750191	5.98582831370067e-06	ENSG00000166164.15	BRD7	0.187734	0.481911525439915
ENSG00000112983.17	BRD8	0.0110189872665689	0.803802531567662	ENSG00000112983.17	BRD8	0.705268914103071	1.77287966762298e-26	ENSG00000112983.17	BRD8	0.358144	0.202855733093545
ENSG00000028310.18	BRD9	0.40106580723983	1.88559049937223e-10	ENSG00000028310.18	BRD9	0.123905665097871	0.0897878991460648	ENSG00000028310.18	BRD9	0.262486	0.311005806554704
ENSG00000185024.17	BRF1	0.467118857156665	2.38423268838011e-06	ENSG00000185024.17	BRF1	0.50429189377798	5.51574829412664e-08	ENSG00000185024.17	BRF1	0.485705	1.01771367913241e-05
ENSG00000104221.13	BRF2	-0.382408185580006	0.0337074309994163	ENSG00000104221.13	BRF2	-0.244551211888394	0.0919879304670599	ENSG00000104221.13	BRF2	-0.31348	0.0630198058985657
ENSG00000164713.10	BRI3	0.275164444948217	0.000656579981855709	ENSG00000164713.10	BRI3	0.18748365068997	0.00113353687842553	ENSG00000164713.10	BRI3	0.231324	0.600708352798919
ENSG00000184992.12	BRI3BP	-2.06305777194022	1.1349992220234e-185	ENSG00000184992.12	BRI3BP	-2.27754782868677	4.55432764768429e-135	ENSG00000184992.12	BRI3BP	-2.1703	1.69781521268172e-07
ENSG00000182685.7	BRICD5	0.359021553576543	0.420778625533625	ENSG00000182685.7	BRICD5	1.12907940751074	0.0310560941047695	ENSG00000182685.7	BRICD5	0.74405	0.148251573081687
ENSG00000078725.13	BRINP1	0.808289407541076	0.533374447856693	ENSG00000078725.13	BRINP1	-0.472185050693108	0.905499613562995	ENSG00000078725.13	BRINP1	0.168052	0.684756201523271
ENSG00000198797.7	BRINP2	-2.50051037939245	0.00174699468731693	ENSG00000198797.7	BRINP2	-0.472185050693108	0.812867071317593	ENSG00000198797.7	BRINP2	-1.48635	0.0434462763728672
ENSG00000162670.11	BRINP3	-0.852268229690773	0.465600562794755	ENSG00000162670.11	BRINP3	0.205201296671869	0.311488910267033	ENSG00000162670.11	BRINP3	-0.323533	0.937787283953522
ENSG00000136492.8	BRIP1	-0.0476258549802839	0.609749862404391	ENSG00000136492.8	BRIP1	0.0527269550928811	0.491771999955885	ENSG00000136492.8	BRIP1	0.00255055	0.991879338891772
ENSG00000113460.13	BRIX1	0.559843269099598	1.42156291910194e-21	ENSG00000113460.13	BRIX1	0.731234201109164	3.88484233269825e-30	ENSG00000113460.13	BRIX1	0.645539	0.193992593334871
ENSG00000254999.4	BRK1	0.519305295528039	9.96744730631065e-18	ENSG00000254999.4	BRK1	0.549274696784083	2.24829384401029e-19	ENSG00000254999.4	BRK1	0.53429	3.00145345718239e-05
ENSG00000174744.14	BRMS1	0.308452941827927	4.15930025780002e-05	ENSG00000174744.14	BRMS1	0.308566260084477	5.98150048970385e-05	ENSG00000174744.14	BRMS1	0.30851	0.0294767791649391
ENSG00000100916.14	BRMS1L	1.14648570355553	2.32854851724093e-36	ENSG00000100916.14	BRMS1L	1.45651386990756	1.30347817127248e-65	ENSG00000100916.14	BRMS1L	1.3015	7.30192567156212e-23
ENSG00000162819.12	BROX	-0.122126393455355	0.0440088339026176	ENSG00000162819.12	BROX	-0.20104084050279	0.00142920183282797	ENSG00000162819.12	BROX	-0.161584	0.565486821285899
ENSG00000156983.16	BRPF1	0.109461254735745	0.173215415083372	ENSG00000156983.16	BRPF1	0.484407391630802	2.88816239702928e-08	ENSG00000156983.16	BRPF1	0.296934	0.223302274062445
ENSG00000096070.19	BRPF3	0.202283857493246	0.00289322620201098	ENSG00000096070.19	BRPF3	0.547177273571959	1.52882815844555e-17	ENSG00000096070.19	BRPF3	0.374731	4.35149775584184e-06
ENSG00000102239.5	BRS3	0	1	ENSG00000102239.5	BRS3	0.949680258566395	0.522846465034424	ENSG00000102239.5	BRS3	0.47484	0.550245726541891
ENSG00000160469.17	BRSK1	-1.28062049327259	5.17410393734394e-11	ENSG00000160469.17	BRSK1	-1.46405134794029	2.50882969888354e-17	ENSG00000160469.17	BRSK1	-1.37234	1.98513197576234e-26
ENSG00000174672.16	BRSK2	-1.54843015336392	0.010079232693857	ENSG00000174672.16	BRSK2	-1.52869360922745	0.103772834083525	ENSG00000174672.16	BRSK2	-1.53856	0.0138168148452705
ENSG00000185658.13	BRWD1	-0.756993176959709	3.75613385591412e-15	ENSG00000185658.13	BRWD1	-1.00595278614815	6.74012984950141e-30	ENSG00000185658.13	BRWD1	-0.881473	2.59121409062776e-05
ENSG00000165288.11	BRWD3	-0.259279053686667	0.00236734985500626	ENSG00000165288.11	BRWD3	-0.210998446290766	0.00791171715953707	ENSG00000165288.11	BRWD3	-0.235139	0.0209619713133437
ENSG00000168000.14	BSCL2	-0.0835811694193218	0.638028339681399	ENSG00000168000.14	BSCL2	-0.173650698468211	0.470368731732572	ENSG00000168000.14	BSCL2	-0.128616	0.404578006140762
ENSG00000160058.18	BSDC1	-0.627964701153024	1.4428883048686e-13	ENSG00000160058.18	BSDC1	-0.758502237940199	4.08002318853772e-21	ENSG00000160058.18	BSDC1	-0.693233	4.78575113309964e-23
ENSG00000172270.19	BSG	0.721541205035273	4.46879326632647e-25	ENSG00000172270.19	BSG	0.702473033239784	3.02679868385464e-25	ENSG00000172270.19	BSG	0.712007	0.00101640321431793
ENSG00000164061.5	BSN	-2.96019600311822	3.58281029275275e-08	ENSG00000164061.5	BSN	-1.27564115886778	0.00124303483158514	ENSG00000164061.5	BSN	-2.11792	7.40828220063223e-10
ENSG00000162399.9	BSND	-0.503850798153638	0.929700057710557	ENSG00000162399.9	BSND	0	1	ENSG00000162399.9	BSND	-0.251925	0.991389507507242
ENSG00000119411.11	BSPRY	0	1	ENSG00000119411.11	BSPRY	0.561533001139248	0.762421908396586	ENSG00000119411.11	BSPRY	0.280767	0.78794082885929
ENSG00000109743.11	BST1	0.166811595734625	0.327231241291488	ENSG00000109743.11	BST1	0.619965995237161	0.032330266375959	ENSG00000109743.11	BST1	0.393389	0.753376077143462
ENSG00000130303.13	BST2	0.951357556170969	0.101477678135265	ENSG00000130303.13	BST2	0.464058979063038	9.67637877643966e-13	ENSG00000130303.13	BST2	0.707708	0.742568512383172
ENSG00000095564.14	BTAF1	0.00821768562950886	0.85919342767338	ENSG00000095564.14	BTAF1	0.340583294970331	1.12684752996851e-08	ENSG00000095564.14	BTAF1	0.1744	0.0290079273795517
ENSG00000064726.10	BTBD1	0.244888188399164	1.13536592956206e-05	ENSG00000064726.10	BTBD1	0.26640504649707	1.72527637347382e-05	ENSG00000064726.10	BTBD1	0.255647	0.398335179667527
ENSG00000148925.10	BTBD10	-0.456968304815989	1.85243776639874e-05	ENSG00000148925.10	BTBD10	-0.598434119087141	2.41725982368952e-10	ENSG00000148925.10	BTBD10	-0.527701	2.83264330226992e-08
ENSG00000151136.15	BTBD11	-0.294886388341648	0.218715024399405	ENSG00000151136.15	BTBD11	-0.453074529251139	0.803815785895087	ENSG00000151136.15	BTBD11	-0.37398	0.874577532047893
ENSG00000138152.9	BTBD16	-0.282776698488423	0.603085452836989	ENSG00000138152.9	BTBD16	-0.0259835298220392	0.968095113412313	ENSG00000138152.9	BTBD16	-0.15438	0.670438336104556
ENSG00000233436.7	BTBD18	0	1	ENSG00000233436.7	BTBD18	0.582344281503206	0.774828023920197	ENSG00000233436.7	BTBD18	0.291172	0.787938178434234
ENSG00000222009.8	BTBD19	0.0160321570259674	0.937200251775967	ENSG00000222009.8	BTBD19	-0.773425852393443	7.82132747462384e-05	ENSG00000222009.8	BTBD19	-0.378697	0.167983352611246
ENSG00000133243.10	BTBD2	-0.811030544795337	2.08306310564063e-13	ENSG00000133243.10	BTBD2	-1.47398979921078	4.66760334810199e-56	ENSG00000133243.10	BTBD2	-1.14251	9.26598082461978e-07
ENSG00000132640.15	BTBD3	0.738486815800444	5.16577340367887e-52	ENSG00000132640.15	BTBD3	0.854589586109547	6.66819683205659e-76	ENSG00000132640.15	BTBD3	0.796538	3.06963731794034e-13
ENSG00000184887.13	BTBD6	-0.017205756628897	0.863581670512173	ENSG00000184887.13	BTBD6	0.541218378239071	3.59658778325549e-07	ENSG00000184887.13	BTBD6	0.262006	0.0175836427736508
ENSG00000011114.15	BTBD7	0.377416995449414	2.59243915809571e-05	ENSG00000011114.15	BTBD7	0.685619402578425	5.91792710831829e-16	ENSG00000011114.15	BTBD7	0.531518	9.37292049306092e-05
ENSG00000189195.13	BTBD8	-3.52945255744098	1.93071922322953e-05	ENSG00000189195.13	BTBD8	-3.73419090616376	1.22302023176656e-19	ENSG00000189195.13	BTBD8	-3.63182	1.23460287736479e-09
ENSG00000183826.18	BTBD9	0.331102899945108	0.000723588254673035	ENSG00000183826.18	BTBD9	0.770492737845601	5.09476214711778e-16	ENSG00000183826.18	BTBD9	0.550798	1.65433158191007e-10
ENSG00000174808.12	BTC	-0.747444204947583	0.119803190132749	ENSG00000174808.12	BTC	-0.446841571828176	0.138638143015596	ENSG00000174808.12	BTC	-0.597143	0.160385783653652
ENSG00000169814.14	BTD	0.123176386144827	0.0763884618220243	ENSG00000169814.14	BTD	0.161116260823746	0.0605262936597565	ENSG00000169814.14	BTD	0.142146	0.62322195868403
ENSG00000145741.15	BTF3	0.627817436273817	3.29252631088293e-68	ENSG00000145741.15	BTF3	0.672916962297895	4.79784573337542e-69	ENSG00000145741.15	BTF3	0.650367	0.124630569224028
ENSG00000134717.18	BTF3L4	-0.378756739324592	3.80799964745748e-05	ENSG00000134717.18	BTF3L4	-0.457465611623089	2.29249841250053e-06	ENSG00000134717.18	BTF3L4	-0.418111	0.219514160672162
ENSG00000133639.5	BTG1	1.56687314505991	1.34932441131826e-174	ENSG00000133639.5	BTG1	1.57948718986222	1.98109050907869e-203	ENSG00000133639.5	BTG1	1.57318	4.09267069656583e-05
ENSG00000159388.6	BTG2	1.66664637653617	1.68859602026083e-47	ENSG00000159388.6	BTG2	1.52690944323013	4.77295185941143e-47	ENSG00000159388.6	BTG2	1.59678	3.06917335024528e-46
ENSG00000154640.14	BTG3	0.958134032353097	2.39445258745142e-37	ENSG00000154640.14	BTG3	0.923354070967854	9.19639848322754e-43	ENSG00000154640.14	BTG3	0.940744	0.00207542816613967
ENSG00000137707.13	BTG4	0.0656506697096667	0.801166411850792	ENSG00000137707.13	BTG4	-0.0714529529490495	0.783474963725356	ENSG00000137707.13	BTG4	-0.00290114	0.833451443545597
ENSG00000010671.15	BTK	1.3226004784542	0.0822300129171286	ENSG00000010671.15	BTK	-1.45945004460661	0.226895724988211	ENSG00000010671.15	BTK	-0.0684248	0.802688997965233
ENSG00000186265.10	BTLA	0	1	ENSG00000186265.10	BTLA	-1.11273982098252	0.713502985117996	ENSG00000186265.10	BTLA	-0.55637	0.817403570073902
ENSG00000124557.12	BTN1A1	0.59589257095957	0.739779481090538	ENSG00000124557.12	BTN1A1	-0.472185050693108	0.924430511202548	ENSG00000124557.12	BTN1A1	0.0618538	0.874902348180068
ENSG00000112763.17	BTN2A1	-0.42642010369803	7.54725211658458e-06	ENSG00000112763.17	BTN2A1	-0.293401205010168	0.000187643574980262	ENSG00000112763.17	BTN2A1	-0.359911	0.334002364232274
ENSG00000124508.17	BTN2A2	-2.24753648818724	3.6866739409582e-33	ENSG00000124508.17	BTN2A2	-2.08212607231278	1.12602787768664e-80	ENSG00000124508.17	BTN2A2	-2.16483	1.91595353676699e-05
ENSG00000026950.17	BTN3A1	-1.68341543859193	7.22491664584624e-21	ENSG00000026950.17	BTN3A1	-1.27743330213243	2.49502708593031e-41	ENSG00000026950.17	BTN3A1	-1.48042	0.0190240277721006
ENSG00000186470.14	BTN3A2	-0.609220802930445	2.58913700401918e-08	ENSG00000186470.14	BTN3A2	-0.611547278029608	1.09662876080661e-15	ENSG00000186470.14	BTN3A2	-0.610384	0.246611607334164
ENSG00000111801.16	BTN3A3	-1.82621512457477	9.15117836755262e-18	ENSG00000111801.16	BTN3A3	-1.67455510861432	7.08301803377442e-58	ENSG00000111801.16	BTN3A3	-1.75039	0.0047328878320255
ENSG00000168903.9	BTNL3	0	1	ENSG00000168903.9	BTNL3	0	1	ENSG00000168903.9	BTNL3	0	1
ENSG00000113303.12	BTNL8	-2.08504048332967	0.20540098966159	ENSG00000113303.12	BTNL8	0	1	ENSG00000113303.12	BTNL8	-1.04252	0.281786301739396
ENSG00000165810.17	BTNL9	0.948500075740337	0.248356824658675	ENSG00000165810.17	BTNL9	0.838112298314419	0.181262648754181	ENSG00000165810.17	BTNL9	0.893306	0.154052292942501
ENSG00000166167.18	BTRC	-0.855754039128884	1.00413892010055e-18	ENSG00000166167.18	BTRC	-0.788360819978634	8.7009606239428e-15	ENSG00000166167.18	BTRC	-0.822057	0.000116315302029459
ENSG00000169679.15	BUB1	-0.155648804359991	0.0296042442892278	ENSG00000169679.15	BUB1	-0.184549826127393	0.00612510535471713	ENSG00000169679.15	BUB1	-0.170099	0.0030000922655834
ENSG00000156970.12	BUB1B	-0.461857923244134	5.55775531677781e-15	ENSG00000156970.12	BUB1B	-0.416500828349506	2.34423796980493e-12	ENSG00000156970.12	BUB1B	-0.439179	0.000438037268918594
ENSG00000154473.18	BUB3	0.669684937873804	9.49605884994433e-64	ENSG00000154473.18	BUB3	0.8474720070964	2.64281647675425e-87	ENSG00000154473.18	BUB3	0.758578	0.0183483122181126
ENSG00000137656.12	BUD13	0.417249086785725	3.63135715776759e-07	ENSG00000137656.12	BUD13	0.915512461408137	3.95312324474583e-24	ENSG00000137656.12	BUD13	0.666381	0.0224873865011878
ENSG00000071462.11	BUD23	0.648500794388028	2.90637967237019e-25	ENSG00000071462.11	BUD23	0.766621130542742	5.26652306248127e-43	ENSG00000071462.11	BUD23	0.707561	0.00150578741712371
ENSG00000106245.11	BUD31	0.55696619104058	2.51710981193969e-25	ENSG00000106245.11	BUD31	0.550648889548864	2.29371964142715e-24	ENSG00000106245.11	BUD31	0.553808	3.46696483828998e-07
ENSG00000112276.14	BVES	-0.568651309620674	0.000174767201458621	ENSG00000112276.14	BVES	-0.821475283907727	8.12221520840699e-11	ENSG00000112276.14	BVES	-0.695063	0.00179118029681267
ENSG00000284976.1	BX255925.3	-0.719233836129731	0.000141334606533662	ENSG00000284976.1	BX255925.3	-0.160271848033173	0.47067616968469	ENSG00000284976.1	BX255925.3	-0.439753	0.0065316179970422
ENSG00000283599.2	BX276092.9	1.15297522534736	0.67391694164162	ENSG00000283599.2	BX276092.9	0	1	ENSG00000283599.2	BX276092.9	0.576488	0.690564030990626
ENSG00000112578.10	BYSL	-0.185314319549585	0.0190419713511535	ENSG00000112578.10	BYSL	0.133270110181371	0.0892788623077477	ENSG00000112578.10	BYSL	-0.0260221	0.705249278591045
ENSG00000082153.18	BZW1	0.47310888957705	1.73336846826637e-17	ENSG00000082153.18	BZW1	0.33738768245667	1.02032782457158e-09	ENSG00000082153.18	BZW1	0.405248	6.69029602758722e-15
ENSG00000136261.15	BZW2	0.626030329452158	7.09425593728783e-30	ENSG00000136261.15	BZW2	0.555950396743757	4.12108478985272e-24	ENSG00000136261.15	BZW2	0.59099	1.17847399801644e-16
ENSG00000214688.6	C10orf105	0.557082654387792	0.680248602345819	ENSG00000214688.6	C10orf105	1.79893474992393	0.276127853064051	ENSG00000214688.6	C10orf105	1.17801	0.345302828932491
ENSG00000204683.11	C10orf113	0	1	ENSG00000204683.11	C10orf113	0	1	ENSG00000204683.11	C10orf113	0	1
ENSG00000237489.5	C10orf143	-0.936478141674333	0.185373592142051	ENSG00000237489.5	C10orf143	-2.60511456540861	0.00902504410379213	ENSG00000237489.5	C10orf143	-1.7708	0.0186473615890235
ENSG00000203942.5	C10orf62	0.126629489746613	0.915442844192132	ENSG00000203942.5	C10orf62	-0.0632469628318603	0.748868272733471	ENSG00000203942.5	C10orf62	0.0316913	0.789393578635365
ENSG00000179133.14	C10orf67	-0.503850798153638	0.875464987537182	ENSG00000179133.14	C10orf67	0.151761341608157	0.854146305048672	ENSG00000179133.14	C10orf67	-0.176045	0.983548496523609
ENSG00000165863.17	C10orf82	-0.503850798153638	0.919432736762238	ENSG00000165863.17	C10orf82	-0.902767990588157	0.773362515137832	ENSG00000165863.17	C10orf82	-0.703309	0.788969707202102
ENSG00000119965.13	C10orf88	-0.926362829546188	2.91085018900448e-10	ENSG00000119965.13	C10orf88	-1.65318777382278	1.75104882850411e-23	ENSG00000119965.13	C10orf88	-1.28978	2.39682293383414e-09
ENSG00000154493.19	C10orf90	-1.13763545389887	9.63539376924971e-29	ENSG00000154493.19	C10orf90	-2.03773280820347	6.33687357941487e-231	ENSG00000154493.19	C10orf90	-1.58768	0.000614909561156298
ENSG00000120055.7	C10orf95	2.32552010522221	0.0207359707596012	ENSG00000120055.7	C10orf95	0.112755347380028	0.485698951134007	ENSG00000120055.7	C10orf95	1.21914	0.0179623451597768
ENSG00000137720.8	C11orf1	0.0425967154047235	0.676591735803707	ENSG00000137720.8	C11orf1	0.103741840698235	0.380332469587624	ENSG00000137720.8	C11orf1	0.0731693	0.77715818684806
ENSG00000176029.14	C11orf16	0	1	ENSG00000176029.14	C11orf16	-0.430582939895049	0.936966635542733	ENSG00000176029.14	C11orf16	-0.215291	0.991390936685576
ENSG00000110665.11	C11orf21	0	1	ENSG00000110665.11	C11orf21	0	1	ENSG00000110665.11	C11orf21	0	1
ENSG00000171067.11	C11orf24	-0.959286223034088	1.75958241120631e-36	ENSG00000171067.11	C11orf24	-1.52761634244219	2.48915245577483e-95	ENSG00000171067.11	C11orf24	-1.24345	4.00028213021387e-35
ENSG00000180878.3	C11orf42	0	1	ENSG00000180878.3	C11orf42	0	1	ENSG00000180878.3	C11orf42	0	1
ENSG00000174370.10	C11orf45	-0.0906027842442949	0.952850917235482	ENSG00000174370.10	C11orf45	-0.38020790774186	0.281427237960067	ENSG00000174370.10	C11orf45	-0.235405	0.503937280184373
ENSG00000149179.13	C11orf49	-0.108010260124467	0.368829500754638	ENSG00000149179.13	C11orf49	-0.84999926264345	1.75826832658068e-08	ENSG00000149179.13	C11orf49	-0.479005	0.118633542735842
ENSG00000149300.10	C11orf52	0	1	ENSG00000149300.10	C11orf52	-0.472185050693108	0.936966635542733	ENSG00000149300.10	C11orf52	-0.236093	0.991389507507242
ENSG00000150750.8	C11orf53	0	1	ENSG00000150750.8	C11orf53	0.5673209522751	0.774828023920197	ENSG00000150750.8	C11orf53	0.28366	0.787936799956032
ENSG00000182919.14	C11orf54	-0.86649242659658	4.40833712637712e-06	ENSG00000182919.14	C11orf54	-1.6327525698067	9.72137513802846e-12	ENSG00000182919.14	C11orf54	-1.24962	0.00313823575218096
ENSG00000110696.10	C11orf58	-0.179284599775936	0.00215230493013501	ENSG00000110696.10	C11orf58	-0.720494676029917	3.05198206246329e-42	ENSG00000110696.10	C11orf58	-0.44989	0.0014376266313792
ENSG00000166323.13	C11orf65	-2.37042406901887	0.0713543747297608	ENSG00000166323.13	C11orf65	-2.44926525343571	0.0154590633891413	ENSG00000166323.13	C11orf65	-2.40984	0.00185684073003984
ENSG00000175573.7	C11orf68	1.33628612326699	3.00339553444159e-31	ENSG00000175573.7	C11orf68	0.553262421211835	4.98400132561145e-06	ENSG00000175573.7	C11orf68	0.944774	5.33679826936536e-06
ENSG00000180425.11	C11orf71	0.132103599388875	0.51912915866777	ENSG00000180425.11	C11orf71	0.357944541592806	0.0379090249826419	ENSG00000180425.11	C11orf71	0.245024	0.108742057800933
ENSG00000166352.16	C11orf74	-0.348604026919578	0.0154054227437476	ENSG00000166352.16	C11orf74	-0.75575644435578	5.84196210613421e-09	ENSG00000166352.16	C11orf74	-0.55218	5.7261687549818e-05
ENSG00000173715.16	C11orf80	-0.185407273525726	0.224242278300424	ENSG00000173715.16	C11orf80	-0.108816423776526	0.497823313602414	ENSG00000173715.16	C11orf80	-0.147112	0.200771586146746
ENSG00000173237.4	C11orf86	0	1	ENSG00000173237.4	C11orf86	3.05713088257012	0.0739305135237009	ENSG00000173237.4	C11orf86	1.52857	0.144947396902315
ENSG00000185742.7	C11orf87	0.557082654387792	0.781836811146751	ENSG00000185742.7	C11orf87	0	1	ENSG00000185742.7	C11orf87	0.278541	0.787936799956032
ENSG00000205177.6	C11orf91	0.368171291572307	0.740362924673374	ENSG00000205177.6	C11orf91	0.52500522992318	0.301329286272793	ENSG00000205177.6	C11orf91	0.446588	0.363749320947181
ENSG00000234776.5	C11orf94	-0.45300206847621	0.894520511083333	ENSG00000234776.5	C11orf94	-0.31595405730848	0.972825316039836	ENSG00000234776.5	C11orf94	-0.384478	0.872969758819328
ENSG00000188070.9	C11orf95	0.919471400189067	2.77607297333193e-37	ENSG00000188070.9	C11orf95	1.15169896420757	4.21836174219691e-58	ENSG00000188070.9	C11orf95	1.03559	1.15563853590027e-28
ENSG00000187479.8	C11orf96	4.16391092045027	3.74653811770372e-24	ENSG00000187479.8	C11orf96	3.41802308085097	3.60355740287276e-23	ENSG00000187479.8	C11orf96	3.79097	1.80738379742786e-40
ENSG00000278615.4	C11orf98	-1.2708357834638	0.0755507836984156	ENSG00000278615.4	C11orf98	-0.636100847831608	0.796979971760344	ENSG00000278615.4	C11orf98	-0.953468	0.103183434310269
ENSG00000139637.14	C12orf10	0.287390985839908	0.000249388523958594	ENSG00000139637.14	C12orf10	0.296712460100109	0.00105151050754322	ENSG00000139637.14	C12orf10	0.292052	0.31327771871356
ENSG00000133641.18	C12orf29	-0.120520151246861	0.166760328472807	ENSG00000133641.18	C12orf29	-0.337518560398184	1.86569935928663e-05	ENSG00000133641.18	C12orf29	-0.229019	0.324949636226124
ENSG00000047621.12	C12orf4	-0.587245476599485	1.26690184199057e-09	ENSG00000047621.12	C12orf4	-0.778087471173551	9.94268016197879e-16	ENSG00000047621.12	C12orf4	-0.682666	3.31554323515379e-11
ENSG00000180116.15	C12orf40	-1.30773201491991	0.695020945398377	ENSG00000180116.15	C12orf40	0	1	ENSG00000180116.15	C12orf40	-0.653866	0.774536811592075
ENSG00000179088.14	C12orf42	0.59589257095957	0.781842368820677	ENSG00000179088.14	C12orf42	-0.430582939895049	0.936966635542733	ENSG00000179088.14	C12orf42	0.0826548	0.888747437265817
ENSG00000157895.11	C12orf43	-1.35101819724205	5.14591479258604e-43	ENSG00000157895.11	C12orf43	-1.84756062113094	6.73898512714066e-59	ENSG00000157895.11	C12orf43	-1.59929	1.93744237699712e-14
ENSG00000151131.11	C12orf45	1.09410783517795	6.00884240126309e-45	ENSG00000151131.11	C12orf45	1.08818391876834	6.91128891250942e-40	ENSG00000151131.11	C12orf45	1.09115	3.35955656164291e-10
ENSG00000111412.6	C12orf49	0.698954508060709	4.01631021852888e-28	ENSG00000111412.6	C12orf49	0.675823561099664	6.99254144410673e-28	ENSG00000111412.6	C12orf49	0.687389	1.52072847022353e-26
ENSG00000165805.10	C12orf50	0.59589257095957	0.616836123771616	ENSG00000165805.10	C12orf50	0.969062359558618	0.464255276015597	ENSG00000165805.10	C12orf50	0.782477	0.336921299636317
ENSG00000185306.13	C12orf56	-1.10009692992343	0.544477387122581	ENSG00000185306.13	C12orf56	-1.1271016413037	0.454314217542713	ENSG00000185306.13	C12orf56	-1.1136	0.306629878068168
ENSG00000111678.11	C12orf57	1.3882155608586	5.23006552194406e-41	ENSG00000111678.11	C12orf57	1.47078451306411	3.83953629529579e-39	ENSG00000111678.11	C12orf57	1.4295	1.22005776070351e-05
ENSG00000182993.5	C12orf60	-2.37158856639227	2.03194147395836e-07	ENSG00000182993.5	C12orf60	-3.50872133503326	1.61843426495988e-07	ENSG00000182993.5	C12orf60	-2.94015	3.37821008722815e-13
ENSG00000130921.8	C12orf65	-2.36305187700762	2.25249078807272e-35	ENSG00000130921.8	C12orf65	-3.45017220410064	7.4862425767011e-66	ENSG00000130921.8	C12orf65	-2.90661	1.63493837691449e-50
ENSG00000174206.12	C12orf66	-1.96974105568407	9.00221372180818e-31	ENSG00000174206.12	C12orf66	-2.83417635209392	1.04282263838708e-45	ENSG00000174206.12	C12orf66	-2.40196	1.99907219798713e-51
ENSG00000204954.10	C12orf73	0.2202133511738	0.0545841793398525	ENSG00000204954.10	C12orf73	0.0553927956946918	0.592225919211163	ENSG00000204954.10	C12orf73	0.137803	0.126221061777073
ENSG00000187510.9	C12orf74	0	1	ENSG00000187510.9	C12orf74	0.561533001139248	0.774828023920197	ENSG00000187510.9	C12orf74	0.280767	0.787936799956032
ENSG00000235162.8	C12orf75	0.543977305007548	2.06989459006066e-22	ENSG00000235162.8	C12orf75	0.518897842188741	1.64621831461595e-14	ENSG00000235162.8	C12orf75	0.531438	0.180041712666504
ENSG00000174456.14	C12orf76	-0.165240333605616	0.489771290782311	ENSG00000174456.14	C12orf76	-0.498302194507173	0.00031939147216694	ENSG00000174456.14	C12orf76	-0.331771	0.162058956562772
ENSG00000283199.3	C13orf46	-2.39006633001417	9.88203445429065e-06	ENSG00000283199.3	C13orf46	-2.44918719245845	0.000103104813622309	ENSG00000283199.3	C13orf46	-2.41963	1.48766695633832e-06
ENSG00000179933.6	C14orf119	-0.377989826452957	2.27592404162585e-06	ENSG00000179933.6	C14orf119	-0.360037225274317	3.04732918564745e-08	ENSG00000179933.6	C14orf119	-0.369014	0.19249632346487
ENSG00000227051.6	C14orf132	-1.80570313646968	0.000127272491533185	ENSG00000227051.6	C14orf132	-2.1551299397545	1.68880428847751e-84	ENSG00000227051.6	C14orf132	-1.98042	0.02095802621903
ENSG00000197734.9	C14orf178	-0.919269623223205	0.401983225550859	ENSG00000197734.9	C14orf178	-0.430582939895049	0.85137746415965	ENSG00000197734.9	C14orf178	-0.674926	0.308794894992548
ENSG00000179476.8	C14orf28	0.121801816464442	0.502853770666966	ENSG00000179476.8	C14orf28	-0.481394671312722	0.0380372936583279	ENSG00000179476.8	C14orf28	-0.179796	0.441735482899905
ENSG00000179008.9	C14orf39	-2.16500663645054	0.0810808933834211	ENSG00000179008.9	C14orf39	-0.341234989448909	0.841306593604827	ENSG00000179008.9	C14orf39	-1.25312	0.0855258288981808
ENSG00000100802.15	C14orf93	-1.7203098613852	2.34137558024967e-11	ENSG00000100802.15	C14orf93	-1.70315831700662	5.34777457211949e-18	ENSG00000100802.15	C14orf93	-1.71173	3.41524984547905e-11
ENSG00000167173.19	C15orf39	0.570557633417967	0.000550090272417293	ENSG00000167173.19	C15orf39	0.613936142312628	0.000244736027095866	ENSG00000167173.19	C15orf39	0.592247	2.22938190008603e-05
ENSG00000169609.14	C15orf40	-0.794476993260165	3.56141198279598e-14	ENSG00000169609.14	C15orf40	-0.524074109997293	4.33200013755145e-05	ENSG00000169609.14	C15orf40	-0.659276	0.0358145329968337
ENSG00000186073.14	C15orf41	-0.243504562272769	0.0462216621386373	ENSG00000186073.14	C15orf41	-0.430071391810604	0.00193343345206922	ENSG00000186073.14	C15orf41	-0.336788	0.283324582469634
ENSG00000166920.12	C15orf48	0.1343773853019	0.893548673963995	ENSG00000166920.12	C15orf48	-0.14424862258851	0.831381417787397	ENSG00000166920.12	C15orf48	-0.00493562	0.951912311218596
ENSG00000189227.6	C15orf61	1.04266138860706	5.45324310536649e-12	ENSG00000189227.6	C15orf61	1.13321269876298	2.28776021376824e-10	ENSG00000189227.6	C15orf61	1.08794	0.000320229112225742
ENSG00000188277.10	C15orf62	1.48217057171305	0.0536315722970046	ENSG00000188277.10	C15orf62	1.14966523377831	0.152945392341115	ENSG00000188277.10	C15orf62	1.31592	0.150882005490148
ENSG00000261652.3	C15orf65	-0.758353664601923	0.142567944766002	ENSG00000261652.3	C15orf65	-1.39443962391701	0.00925395407640332	ENSG00000261652.3	C15orf65	-1.0764	0.00269290770535996
ENSG00000166455.13	C16orf46	0.681718547032325	0.674316446969599	ENSG00000166455.13	C16orf46	0.690802753391315	0.566437087612264	ENSG00000166455.13	C16orf46	0.686261	0.467858611737334
ENSG00000185905.4	C16orf54	-3.23355633972599	0.0598120576915923	ENSG00000185905.4	C16orf54	0	1	ENSG00000185905.4	C16orf54	-1.61678	0.158578803389194
ENSG00000140688.17	C16orf58	-0.187224699201876	0.038738313658824	ENSG00000140688.17	C16orf58	-0.417299146884654	3.66610250452484e-06	ENSG00000140688.17	C16orf58	-0.302262	9.94104106921342e-05
ENSG00000125149.12	C16orf70	0.412849179199313	9.89871575387561e-06	ENSG00000125149.12	C16orf70	0.515726616513577	4.4627748164677e-08	ENSG00000125149.12	C16orf70	0.464288	4.54213700879863e-05
ENSG00000166246.14	C16orf71	-2.73389337416015	0.0214007163608028	ENSG00000166246.14	C16orf71	-1.1844530290792	0.254736823493798	ENSG00000166246.14	C16orf71	-1.95917	0.0115871072283429
ENSG00000182831.12	C16orf72	1.1380881170768	2.18874824847514e-136	ENSG00000182831.12	C16orf72	1.56897089591614	6.77662520118007e-302	ENSG00000182831.12	C16orf72	1.35353	3.72704384704617e-18
ENSG00000154102.11	C16orf74	-0.576488789344831	0.605787799289018	ENSG00000154102.11	C16orf74	-1.65823156127583	0.0155434682868591	ENSG00000154102.11	C16orf74	-1.11736	0.0351207047342148
ENSG00000159761.15	C16orf86	0.0575190313935807	0.902519534848706	ENSG00000159761.15	C16orf86	-0.615862742301229	0.240328292280077	ENSG00000159761.15	C16orf86	-0.279172	0.479218063080539
ENSG00000155330.10	C16orf87	1.38689794996707	2.85720543564244e-54	ENSG00000155330.10	C16orf87	1.29673264568455	6.77316906832731e-50	ENSG00000155330.10	C16orf87	1.34182	1.60357560983221e-74
ENSG00000153446.15	C16orf89	0.557082654387792	0.469566138663307	ENSG00000153446.15	C16orf89	0.356642492700499	0.444799072512798	ENSG00000153446.15	C16orf89	0.456863	0.285236819284405
ENSG00000215131.11	C16orf90	0	1	ENSG00000215131.11	C16orf90	0	1	ENSG00000215131.11	C16orf90	0	1
ENSG00000174109.5	C16orf91	1.39365872398605	3.32582702773964e-43	ENSG00000174109.5	C16orf91	1.07513463783692	4.58640692404323e-22	ENSG00000174109.5	C16orf91	1.2344	3.76001326931776e-06
ENSG00000167194.7	C16orf92	1.15297522534736	0.67391508256113	ENSG00000167194.7	C16orf92	0	1	ENSG00000167194.7	C16orf92	0.576488	0.690562710610288
ENSG00000260456.6	C16orf95	-0.518907263008428	0.662594773561934	ENSG00000260456.6	C16orf95	0.225837437996995	0.80169879156535	ENSG00000260456.6	C16orf95	-0.146535	0.835758665584017
ENSG00000205832.7	C16orf96	0	1	ENSG00000205832.7	C16orf96	0.136738012380051	0.917573114336164	ENSG00000205832.7	C16orf96	0.068369	0.888744808795056
ENSG00000256806.6	C17orf100	-0.820115768382462	0.0558383116493974	ENSG00000256806.6	C17orf100	-0.481590569793247	0.125099293688352	ENSG00000256806.6	C17orf100	-0.650853	0.27050215900921
ENSG00000205710.4	C17orf107	-0.971252984586001	0.320783423519699	ENSG00000205710.4	C17orf107	-1.8668657073929	0.0699113088222184	ENSG00000205710.4	C17orf107	-1.41906	0.0361727366547328
ENSG00000267221.3	C17orf113	-0.689129480590498	0.310960078320638	ENSG00000267221.3	C17orf113	-0.762465062486951	0.145484643892671	ENSG00000267221.3	C17orf113	-0.725797	0.072947463764915
ENSG00000258315.5	C17orf49	1.85581987351561	6.6439210743402e-05	ENSG00000258315.5	C17orf49	3.35183698419612	9.44956274580454e-12	ENSG00000258315.5	C17orf49	2.60383	1.50456054924831e-12
ENSG00000125319.14	C17orf53	-0.745006380370504	7.24398266718943e-06	ENSG00000125319.14	C17orf53	-1.02547726491064	1.13146708620572e-07	ENSG00000125319.14	C17orf53	-0.885242	0.00132096261942895
ENSG00000186665.9	C17orf58	1.55287079226164	5.44107594779825e-68	ENSG00000186665.9	C17orf58	1.92165791792336	2.72183112288362e-127	ENSG00000186665.9	C17orf58	1.73726	2.4020770693008e-36
ENSG00000141371.13	C17orf64	0	1	ENSG00000141371.13	C17orf64	0.095135901581992	0.917573114336163	ENSG00000141371.13	C17orf64	0.047568	0.888746224139689
ENSG00000214226.9	C17orf67	-0.375902154353098	0.364074903842028	ENSG00000214226.9	C17orf67	-0.345567459740937	0.548535518502825	ENSG00000214226.9	C17orf67	-0.360735	0.260464405838102
ENSG00000108666.10	C17orf75	-1.01428134318677	5.70340947415151e-24	ENSG00000108666.10	C17orf75	-1.04855886982675	5.41962824469132e-26	ENSG00000108666.10	C17orf75	-1.03142	2.49613420189501e-35
ENSG00000278505.5	C17orf78	-0.503850798153638	0.929700057710557	ENSG00000278505.5	C17orf78	0	1	ENSG00000278505.5	C17orf78	-0.251925	0.991389507507242
ENSG00000141219.15	C17orf80	-1.30164087539326	5.27052950340192e-58	ENSG00000141219.15	C17orf80	-2.03042603129227	5.7261307984892e-114	ENSG00000141219.15	C17orf80	-1.66603	8.40484570079225e-17
ENSG00000187624.9	C17orf97	-2.94886283645002	2.69239086828366e-07	ENSG00000187624.9	C17orf97	-3.6937456266847	2.72451717993288e-08	ENSG00000187624.9	C17orf97	-3.3213	4.85570854816798e-15
ENSG00000275489.1	C17orf98	0.59589257095957	0.781836811146751	ENSG00000275489.1	C17orf98	0	1	ENSG00000275489.1	C17orf98	0.297946	0.787936799956032
ENSG00000141428.17	C18orf21	-0.425371032782203	0.000649674448349248	ENSG00000141428.17	C18orf21	-0.376807764762886	0.000580797587869643	ENSG00000141428.17	C18orf21	-0.401089	3.95915332197025e-06
ENSG00000152242.11	C18orf25	0.473859032642563	7.28994918876872e-13	ENSG00000152242.11	C18orf25	0.78023208861031	3.36628061234245e-31	ENSG00000152242.11	C18orf25	0.627046	7.73050521251545e-06
ENSG00000177576.11	C18orf32	0.425409637444948	0.168567961216581	ENSG00000177576.11	C18orf32	0.894500033157027	0.000777518077120763	ENSG00000177576.11	C18orf32	0.659955	0.000340881756195825
ENSG00000166845.15	C18orf54	-0.490296137328547	0.00135094152638974	ENSG00000166845.15	C18orf54	-0.704186941674995	9.99769783254601e-06	ENSG00000166845.15	C18orf54	-0.597242	0.14048273344944
ENSG00000131943.17	C19orf12	-0.742631577617122	1.91615048121739e-12	ENSG00000131943.17	C19orf12	-0.924994254599866	1.34217718714412e-20	ENSG00000131943.17	C19orf12	-0.833813	3.57626706120531e-20
ENSG00000177025.3	C19orf18	0	1	ENSG00000177025.3	C19orf18	-0.430582939895049	0.936966635542733	ENSG00000177025.3	C19orf18	-0.215291	0.991389507507242
ENSG00000119559.16	C19orf25	-0.539313280365497	0.000592163203467036	ENSG00000119559.16	C19orf25	-0.491818183480327	0.00105971253195487	ENSG00000119559.16	C19orf25	-0.515566	6.64500099271493e-07
ENSG00000167644.12	C19orf33	-2.27769743705705	0.382481197077581	ENSG00000167644.12	C19orf33	0	1	ENSG00000167644.12	C19orf33	-1.13885	0.502436055058236
ENSG00000214212.9	C19orf38	-0.638928301280252	0.461224713411985	ENSG00000214212.9	C19orf38	0.806656099617044	0.218426524890337	ENSG00000214212.9	C19orf38	0.0838639	0.771979385362077
ENSG00000105072.9	C19orf44	-1.04688805313412	1.81994178682299e-17	ENSG00000105072.9	C19orf44	-1.46657660778659	4.85028777331945e-21	ENSG00000105072.9	C19orf44	-1.25673	0.000226943357864025
ENSG00000160392.13	C19orf47	-0.151342721958261	0.21645855301119	ENSG00000160392.13	C19orf47	-0.504520890201903	0.00117733749189573	ENSG00000160392.13	C19orf47	-0.327932	0.296548220543224
ENSG00000167747.14	C19orf48	-0.805583879370236	1.23449646439894e-18	ENSG00000167747.14	C19orf48	-0.790226506675538	3.22037200363715e-15	ENSG00000167747.14	C19orf48	-0.797905	0.000702968323323168
ENSG00000104979.9	C19orf53	0.191135769151526	0.0121135065226403	ENSG00000104979.9	C19orf53	0.179843715013828	0.0194145823529751	ENSG00000104979.9	C19orf53	0.18549	0.182089567558026
ENSG00000188493.15	C19orf54	-1.43715200488846	3.32415242151041e-17	ENSG00000188493.15	C19orf54	-0.709700975106818	8.73529012428346e-06	ENSG00000188493.15	C19orf54	-1.07343	9.35036509643686e-11
ENSG00000132016.11	C19orf57	-1.59032455678933	6.80744831768264e-09	ENSG00000132016.11	C19orf57	-1.18575840498727	2.09374330875625e-05	ENSG00000132016.11	C19orf57	-1.38804	2.73291505699452e-11
ENSG00000188032.10	C19orf67	0.243535398927774	0.879432761059101	ENSG00000188032.10	C19orf67	1.38088495012612	0.350168102997926	ENSG00000188032.10	C19orf67	0.81221	0.419217296410651
ENSG00000183397.5	C19orf71	0.132281051070999	0.525311405883972	ENSG00000183397.5	C19orf71	0.69252063839057	0.342343434314771	ENSG00000183397.5	C19orf71	0.412401	0.26919538778536
ENSG00000221916.4	C19orf73	-0.646745568569514	0.251921784787229	ENSG00000221916.4	C19orf73	-0.161984296184454	0.845333229800624	ENSG00000221916.4	C19orf73	-0.404365	0.429112352752498
ENSG00000235034.7	C19orf81	0.126671947000981	0.984815384165313	ENSG00000235034.7	C19orf81	0.261388663350438	0.608461749824183	ENSG00000235034.7	C19orf81	0.19403	0.653923074028102
ENSG00000262874.2	C19orf84	0	1	ENSG00000262874.2	C19orf84	1.18633775393564	0.575949153907358	ENSG00000262874.2	C19orf84	0.593169	0.620316111786439
ENSG00000283567.1	C19orf85	0	1	ENSG00000283567.1	C19orf85	0.561533001139248	0.774828023920197	ENSG00000283567.1	C19orf85	0.280767	0.787936799956032
ENSG00000197223.11	C1D	0.628846038606932	6.13523507927373e-09	ENSG00000197223.11	C1D	0.493592927464826	4.71386813963799e-06	ENSG00000197223.11	C1D	0.561219	2.80081576948135e-08
ENSG00000106392.10	C1GALT1	-0.0176301424666381	0.900939205637087	ENSG00000106392.10	C1GALT1	-0.50527667381707	1.84608117816516e-07	ENSG00000106392.10	C1GALT1	-0.261453	0.138826875223884
ENSG00000171155.8	C1GALT1C1	0.0384610197640125	0.589488863768753	ENSG00000171155.8	C1GALT1C1	0.145040919524895	0.022887383536612	ENSG00000171155.8	C1GALT1C1	0.091751	0.596559707444709
ENSG00000223658.8	C1GALT1C1L	0.674948406325368	0.0797692669123866	ENSG00000223658.8	C1GALT1C1L	0.769466323226724	0.0342036963895209	ENSG00000223658.8	C1GALT1C1L	0.722207	0.0124179401149604
ENSG00000180999.11	C1orf105	0	1	ENSG00000180999.11	C1orf105	0	1	ENSG00000180999.11	C1orf105	0	1
ENSG00000116922.14	C1orf109	0.382301477877951	5.67587581047638e-07	ENSG00000116922.14	C1orf109	0.175201700060418	0.0440209805234407	ENSG00000116922.14	C1orf109	0.278752	0.218050938614988
ENSG00000000460.17	C1orf112	-0.542359668878191	2.90504516990946e-12	ENSG00000000460.17	C1orf112	-0.59234105116435	1.81332484868161e-12	ENSG00000000460.17	C1orf112	-0.56735	0.0193941740505638
ENSG00000162817.7	C1orf115	0.822154228688941	0.053218723631917	ENSG00000162817.7	C1orf115	0.399442782462232	5.83020393918293e-07	ENSG00000162817.7	C1orf115	0.610799	0.731987342113098
ENSG00000182795.13	C1orf116	-0.39567674605066	0.92345969026351	ENSG00000182795.13	C1orf116	-2.14368100180928	0.0378308993494807	ENSG00000182795.13	C1orf116	-1.26968	0.0451668873822268
ENSG00000197982.14	C1orf122	0.416494320661979	0.000701137750009054	ENSG00000197982.14	C1orf122	0.441539750901922	0.00103324418464735	ENSG00000197982.14	C1orf122	0.429017	0.194674699861392
ENSG00000175262.14	C1orf127	-0.55336918856626	0.821774248160548	ENSG00000175262.14	C1orf127	-0.826239577372286	0.591230393967634	ENSG00000175262.14	C1orf127	-0.689804	0.439317860038806
ENSG00000143633.13	C1orf131	-1.83589472097462	1.0521453503888e-85	ENSG00000143633.13	C1orf131	-2.40121858332957	1.91971124359654e-91	ENSG00000143633.13	C1orf131	-2.11856	2.32515170345807e-13
ENSG00000203963.11	C1orf141	0.747386197081412	0.781836811146751	ENSG00000203963.11	C1orf141	0	1	ENSG00000203963.11	C1orf141	0.373693	0.787936799956032
ENSG00000157330.10	C1orf158	0	1	ENSG00000157330.10	C1orf158	0.5673209522751	0.774828023920197	ENSG00000157330.10	C1orf158	0.28366	0.787936799956032
ENSG00000131591.17	C1orf159	-0.955812765783266	0.000306862457753561	ENSG00000131591.17	C1orf159	-0.438537058803528	0.0873258762557339	ENSG00000131591.17	C1orf159	-0.697175	0.000452483009947106
ENSG00000143110.11	C1orf162	-2.15834375469498	0.0984135435355641	ENSG00000143110.11	C1orf162	-2.84524833058115	0.00874193432469952	ENSG00000143110.11	C1orf162	-2.5018	0.00137242254120979
ENSG00000215910.7	C1orf167	-0.995282782831763	0.526963271651008	ENSG00000215910.7	C1orf167	-0.472185050693108	0.847195960949716	ENSG00000215910.7	C1orf167	-0.733734	0.504006151340773
ENSG00000198912.11	C1orf174	0.954317525922123	4.84059034639604e-39	ENSG00000198912.11	C1orf174	1.34130529071739	4.33623811279275e-62	ENSG00000198912.11	C1orf174	1.14781	1.68426886558188e-06
ENSG00000204006.10	C1orf185	0.0532318562341548	0.901252231361149	ENSG00000204006.10	C1orf185	0	1	ENSG00000204006.10	C1orf185	0.0266159	0.872180667176325
ENSG00000163263.7	C1orf189	0.0779434091621767	0.7963580232111	ENSG00000163263.7	C1orf189	-0.335447038313057	0.848651664249974	ENSG00000163263.7	C1orf189	-0.128752	0.879185758660754
ENSG00000179902.12	C1orf194	-0.491431984678126	0.929696262645811	ENSG00000179902.12	C1orf194	0	1	ENSG00000179902.12	C1orf194	-0.245716	0.991392201396031
ENSG00000119280.16	C1orf198	0.395044828886979	3.18221128197406e-08	ENSG00000119280.16	C1orf198	0.830264453772095	1.09560772939804e-25	ENSG00000119280.16	C1orf198	0.612655	0.022722901648733
ENSG00000116667.14	C1orf21	0.398851230790594	1.94470968922582e-07	ENSG00000116667.14	C1orf21	-0.133622430777985	0.0269097096517974	ENSG00000116667.14	C1orf21	0.132614	0.998199827717368
ENSG00000253313.6	C1orf210	0	1	ENSG00000253313.6	C1orf210	0.561533001139248	0.774828023920197	ENSG00000253313.6	C1orf210	0.280767	0.787936799956032
ENSG00000142686.8	C1orf216	1.43263011887662	1.69704041010423e-77	ENSG00000142686.8	C1orf216	1.85313447240027	1.67783007253876e-147	ENSG00000142686.8	C1orf216	1.64288	3.25716602038176e-54
ENSG00000239887.6	C1orf226	-0.216572804680613	0.192117235229761	ENSG00000239887.6	C1orf226	-1.88559151434591	4.67113616376565e-14	ENSG00000239887.6	C1orf226	-1.05108	0.202790209035629
ENSG00000282872.1	C1orf232	-0.491431984678126	0.929700057710558	ENSG00000282872.1	C1orf232	0	1	ENSG00000282872.1	C1orf232	-0.245716	0.991389507507242
ENSG00000143793.13	C1orf35	0.0781490052657148	0.448898070049421	ENSG00000143793.13	C1orf35	0.395916877009019	8.1411242805408e-05	ENSG00000143793.13	C1orf35	0.237033	0.00250959754731729
ENSG00000143612.20	C1orf43	-0.507637559975434	1.92815256617409e-21	ENSG00000143612.20	C1orf43	-0.994978909618991	1.57611869550588e-76	ENSG00000143612.20	C1orf43	-0.751308	2.82818747801587e-08
ENSG00000164008.16	C1orf50	-0.654009405382354	0.00691259363112867	ENSG00000164008.16	C1orf50	-1.5078953980821	9.12527791124993e-06	ENSG00000164008.16	C1orf50	-1.08095	0.00588121668476377
ENSG00000162642.14	C1orf52	-0.141160127910377	0.220806159958344	ENSG00000162642.14	C1orf52	0.286218119463163	0.0034437435142257	ENSG00000162642.14	C1orf52	0.072529	0.877503993157547
ENSG00000203724.11	C1orf53	0.990479901845682	3.15685358516826e-05	ENSG00000203724.11	C1orf53	0.759206720145951	0.00286592715532351	ENSG00000203724.11	C1orf53	0.874843	0.000235973369856801
ENSG00000118292.9	C1orf54	0.301765044325269	0.727028228713984	ENSG00000118292.9	C1orf54	-0.614311483232911	0.164229997140228	ENSG00000118292.9	C1orf54	-0.156273	0.370518207677807
ENSG00000143443.10	C1orf56	-0.422745711676806	0.0388286091345065	ENSG00000143443.10	C1orf56	-0.0920976965644229	0.649725648557709	ENSG00000143443.10	C1orf56	-0.257422	0.365749662152705
ENSG00000125462.18	C1orf61	-1.07696547891702	0.00420808636033787	ENSG00000125462.18	C1orf61	0.143057067990497	0.71570917763977	ENSG00000125462.18	C1orf61	-0.466954	0.0795540647860537
ENSG00000162757.4	C1orf74	-1.44164824250608	9.96170130065313e-21	ENSG00000162757.4	C1orf74	-1.7118443019321	2.63334816950142e-30	ENSG00000162757.4	C1orf74	-1.57675	9.60477015872924e-44
ENSG00000142698.15	C1orf94	-0.503850798153638	0.929700057710557	ENSG00000142698.15	C1orf94	0	1	ENSG00000142698.15	C1orf94	-0.251925	0.991389507507242
ENSG00000108561.8	C1QBP	0.379409836830567	1.45491921679418e-19	ENSG00000108561.8	C1QBP	0.496530341862055	2.42584624944054e-31	ENSG00000108561.8	C1QBP	0.43797	0.0280817999552428
ENSG00000131094.4	C1QL1	0.181075396547556	0.651305960097477	ENSG00000131094.4	C1QL1	0.521288050788846	0.0972477406547195	ENSG00000131094.4	C1QL1	0.351182	0.117327489571275
ENSG00000165985.10	C1QL3	0.557082654387792	0.568064762724066	ENSG00000165985.10	C1QL3	-0.883657469146188	0.607069104272811	ENSG00000165985.10	C1QL3	-0.163287	0.98067276583093
ENSG00000186897.5	C1QL4	1.20437566251121	0.00579081252988877	ENSG00000186897.5	C1QL4	1.37282930161113	2.77881314658871e-06	ENSG00000186897.5	C1QL4	1.2886	0.0066862465120801
ENSG00000173918.15	C1QTNF1	-0.0762360977461851	0.80810889305924	ENSG00000173918.15	C1QTNF1	0.0883225052743075	0.475772429950858	ENSG00000173918.15	C1QTNF1	0.0060432	0.909517406413863
ENSG00000184163.3	C1QTNF12	-1.56016892627333	0.207694309126375	ENSG00000184163.3	C1QTNF12	-0.472185050693108	0.857147987140419	ENSG00000184163.3	C1QTNF12	-1.01618	0.207930690696023
ENSG00000145861.9	C1QTNF2	-1.36797287076913	0.297100904103404	ENSG00000145861.9	C1QTNF2	1.14473187098594	0.116370519969094	ENSG00000145861.9	C1QTNF2	-0.11162	0.452787142782894
ENSG00000082196.20	C1QTNF3	-0.618804143871166	0.235510955876044	ENSG00000082196.20	C1QTNF3	-0.164442657991806	0.802427738631937	ENSG00000082196.20	C1QTNF3	-0.391623	0.274260948144859
ENSG00000172247.4	C1QTNF4	0	1	ENSG00000172247.4	C1QTNF4	0.780009974114669	0.475898848606591	ENSG00000172247.4	C1QTNF4	0.390005	0.427791234970752
ENSG00000133466.14	C1QTNF6	1.28918259190211	4.41495238281283e-06	ENSG00000133466.14	C1QTNF6	-0.321855904196472	0.0244246621149464	ENSG00000133466.14	C1QTNF6	0.483663	0.878294205482042
ENSG00000205863.10	C1QTNF9B	0	1	ENSG00000205863.10	C1QTNF9B	-0.363726578804999	0.912834406890651	ENSG00000205863.10	C1QTNF9B	-0.181863	0.987052916343
ENSG00000159403.18	C1R	0.0592947031971045	0.752981122396549	ENSG00000159403.18	C1R	0.460528861612854	2.18056710475949e-08	ENSG00000159403.18	C1R	0.259912	0.585491814639135
ENSG00000139178.11	C1RL	-1.20688495081237	3.2509284393071e-07	ENSG00000139178.11	C1RL	-1.01544273881539	6.43817818360103e-17	ENSG00000139178.11	C1RL	-1.11116	0.0879278716260162
ENSG00000182326.15	C1S	-0.312806762942139	0.652363516704825	ENSG00000182326.15	C1S	0.444517819795506	1.29860548699695e-08	ENSG00000182326.15	C1S	0.0658555	0.72731973555237
ENSG00000166278.15	C2	0.243535398927774	0.780449855127527	ENSG00000166278.15	C2	-0.648668393348925	0.543665817997863	ENSG00000166278.15	C2	-0.202566	0.666716696420242
ENSG00000258713.2	C20orf141	0.104460586281445	0.924826552399072	ENSG00000258713.2	C20orf141	0	1	ENSG00000258713.2	C20orf141	0.0522303	0.888746224139689
ENSG00000149609.6	C20orf144	0.928428950402908	0.660144793292201	ENSG00000149609.6	C20orf144	1.31963622430974	0.119585291961277	ENSG00000149609.6	C20orf144	1.12403	0.107532791586929
ENSG00000088854.12	C20orf194	0.244292028917659	0.0872863285883957	ENSG00000088854.12	C20orf194	0.236477271590166	0.0128043932180702	ENSG00000088854.12	C20orf194	0.240385	0.581017078557399
ENSG00000196421.8	C20orf204	-3.92782897340148	4.7006026519373e-06	ENSG00000196421.8	C20orf204	-1.3403626342929	0.0523059856183199	ENSG00000196421.8	C20orf204	-2.6341	7.58984704167447e-06
ENSG00000101220.17	C20orf27	0.463162992051197	0.00035886242859026	ENSG00000101220.17	C20orf27	0.430341150831447	0.000313744340600373	ENSG00000101220.17	C20orf27	0.446752	9.34823090025415e-06
ENSG00000196476.12	C20orf96	-0.0394645805120684	0.764988110141525	ENSG00000196476.12	C20orf96	-0.28216880420856	0.1225715303917	ENSG00000196476.12	C20orf96	-0.160817	0.426399621658229
ENSG00000160298.17	C21orf58	-1.26873965494704	1.62587838148529e-11	ENSG00000160298.17	C21orf58	-1.35180669544435	1.31522585731533e-12	ENSG00000160298.17	C21orf58	-1.31027	1.64640280865436e-14
ENSG00000205929.11	C21orf62	-0.268308633703548	0.977450925472244	ENSG00000205929.11	C21orf62	1.26296127690753	0.198079685562149	ENSG00000205929.11	C21orf62	0.497326	0.228217912628814
ENSG00000154642.11	C21orf91	-0.89072153768968	7.14434968318029e-15	ENSG00000154642.11	C21orf91	-1.97449428593698	2.71851034754515e-86	ENSG00000154642.11	C21orf91	-1.43261	3.11527081639188e-12
ENSG00000169314.14	C22orf15	-1.54865197139802	0.251646058262225	ENSG00000169314.14	C22orf15	0.453370337666847	0.697961839335016	ENSG00000169314.14	C22orf15	-0.547641	0.974524215840031
ENSG00000128346.11	C22orf23	-1.04490201289412	0.0340797369214632	ENSG00000128346.11	C22orf23	0.123024274445258	0.835584750712313	ENSG00000128346.11	C22orf23	-0.460939	0.140369771444738
ENSG00000242259.8	C22orf39	1.09176748546246	3.39926549321154e-21	ENSG00000242259.8	C22orf39	1.27914890196891	9.16794277527263e-54	ENSG00000242259.8	C22orf39	1.18546	0.00275799841836711
ENSG00000157617.17	C2CD2	-2.43732703626698	0.0150472689321216	ENSG00000157617.17	C2CD2	-1.50765201548778	1.76654879751046e-41	ENSG00000157617.17	C2CD2	-1.97249	0.349614220351091
ENSG00000172375.13	C2CD2L	0.107947575849304	0.326407723598027	ENSG00000172375.13	C2CD2L	0.343929557576441	0.00155061569528597	ENSG00000172375.13	C2CD2L	0.225939	0.162814105615877
ENSG00000168014.16	C2CD3	-0.515743741643321	2.51304592352601e-14	ENSG00000168014.16	C2CD3	-0.599378012412643	1.98843187304733e-15	ENSG00000168014.16	C2CD3	-0.557561	0.0143879744581032
ENSG00000205502.4	C2CD4B	0	1	ENSG00000205502.4	C2CD4B	0.5673209522751	0.774828023920197	ENSG00000205502.4	C2CD4B	0.28366	0.787936799956032
ENSG00000183186.8	C2CD4C	0.00702363322446509	0.734296808846136	ENSG00000183186.8	C2CD4C	0.693698532825092	0.461961872229032	ENSG00000183186.8	C2CD4C	0.350361	0.37132964005251
ENSG00000225556.1	C2CD4D	-0.16250867623146	0.868948316281015	ENSG00000225556.1	C2CD4D	0.865589622645551	0.260377826297451	ENSG00000225556.1	C2CD4D	0.35154	0.338173577985258
ENSG00000111731.12	C2CD5	-1.1196845338113	3.99354251261594e-36	ENSG00000111731.12	C2CD5	-0.652677720729665	2.0168735769743e-16	ENSG00000111731.12	C2CD5	-0.886181	4.85580885330437e-05
ENSG00000155754.15	C2CD6	0.0957940704646587	0.610573433686266	ENSG00000155754.15	C2CD6	-0.161423178366466	0.923832562420455	ENSG00000155754.15	C2CD6	-0.0328146	0.908389037225161
ENSG00000273045.6	C2orf15	-0.344265370189243	0.548618981297415	ENSG00000273045.6	C2orf15	-0.213422831093975	0.967207189872373	ENSG00000273045.6	C2orf15	-0.278844	0.605815665383272
ENSG00000221843.4	C2orf16	2.16975515786325	0.0855510357226308	ENSG00000221843.4	C2orf16	-0.592808930641332	0.593111809250336	ENSG00000221843.4	C2orf16	0.788473	0.167071361407299
ENSG00000115998.7	C2orf42	-1.65887649855597	5.58306975567908e-26	ENSG00000115998.7	C2orf42	-1.93486058889476	1.92426507024508e-36	ENSG00000115998.7	C2orf42	-1.79687	2.16859047185219e-61
ENSG00000135974.10	C2orf49	0.920506016092412	5.73168708101021e-28	ENSG00000135974.10	C2orf49	0.986848780081045	1.2263743680382e-36	ENSG00000135974.10	C2orf49	0.953677	2.06414069743004e-15
ENSG00000150873.11	C2orf50	-0.55336918856626	0.870611940394661	ENSG00000150873.11	C2orf50	0.827934627466263	0.69142305630206	ENSG00000150873.11	C2orf50	0.137283	0.800939790403069
ENSG00000187944.3	C2orf66	-0.995282782831763	0.438975267590887	ENSG00000187944.3	C2orf66	-2.17012678501824	0.0500341878928917	ENSG00000187944.3	C2orf66	-1.5827	0.0374241495935882
ENSG00000168887.11	C2orf68	-0.963972024538277	3.91969511931335e-32	ENSG00000168887.11	C2orf68	-1.35784527183071	3.40604092903092e-47	ENSG00000168887.11	C2orf68	-1.16091	1.98616977376132e-07
ENSG00000178074.6	C2orf69	0.961043928477807	1.84968218418248e-13	ENSG00000178074.6	C2orf69	0.988348187578145	3.45117614619195e-15	ENSG00000178074.6	C2orf69	0.974696	4.38500670144479e-15
ENSG00000204128.6	C2orf72	-0.862579193894333	0.136011451374718	ENSG00000204128.6	C2orf72	-2.42505866611436	0.00500879512561597	ENSG00000204128.6	C2orf72	-1.64382	0.00888666352857949
ENSG00000177994.16	C2orf73	-0.55336918856626	0.845993974208966	ENSG00000177994.16	C2orf73	0.0221031432141367	0.954566950721034	ENSG00000177994.16	C2orf73	-0.265633	0.900535266262572
ENSG00000237651.6	C2orf74	-1.21306201046064	0.0259309125930354	ENSG00000237651.6	C2orf74	-1.33837772154585	0.00549431797050878	ENSG00000237651.6	C2orf74	-1.27572	0.000191904888404294
ENSG00000186132.15	C2orf76	0.0544547249291343	0.750773211019497	ENSG00000186132.15	C2orf76	-0.501727414979459	0.00181675990107769	ENSG00000186132.15	C2orf76	-0.223636	0.0800815392651949
ENSG00000187833.7	C2orf78	0.59589257095957	0.746397784749765	ENSG00000187833.7	C2orf78	-0.430582939895049	0.92641613941097	ENSG00000187833.7	C2orf78	0.0826548	0.876990657950271
ENSG00000188674.11	C2orf80	2.31573687631935	0.286710307450149	ENSG00000188674.11	C2orf80	0.5673209522751	0.667296446337248	ENSG00000188674.11	C2orf80	1.44153	0.319620873372489
ENSG00000284308.1	C2orf81	-0.445953949300079	0.396997958659821	ENSG00000284308.1	C2orf81	-0.950880019405143	0.413333551172348	ENSG00000284308.1	C2orf81	-0.698417	0.444353552219388
ENSG00000187699.10	C2orf88	-0.503850798153638	0.881166016592947	ENSG00000187699.10	C2orf88	2.21899724844054	0.206169507545597	ENSG00000187699.10	C2orf88	0.857573	0.374207712772301
ENSG00000228486.10	C2orf92	-1.22992166617208	0.0138267841748247	ENSG00000228486.10	C2orf92	-0.38768283749087	0.477483762334233	ENSG00000228486.10	C2orf92	-0.808802	0.0272470017184586
ENSG00000125730.17	C3	0.634754224816428	0.0379051123368267	ENSG00000125730.17	C3	-0.327815725756606	0.749691750033333	ENSG00000125730.17	C3	0.153469	0.521637695481412
ENSG00000171860.5	C3AR1	-1.22232258887739	0.0615131869101619	ENSG00000171860.5	C3AR1	-0.382180256163272	0.704279020660438	ENSG00000171860.5	C3AR1	-0.802251	0.0937154763141752
ENSG00000114405.10	C3orf14	0.485228280620298	3.51699566506611e-06	ENSG00000114405.10	C3orf14	0.185295620047475	0.0945340802659503	ENSG00000114405.10	C3orf14	0.335262	0.0831237329481143
ENSG00000088543.15	C3orf18	-1.47372327173722	5.58213297400184e-05	ENSG00000088543.15	C3orf18	-1.88917986271556	3.0308963711257e-10	ENSG00000088543.15	C3orf18	-1.68145	3.56132433946826e-10
ENSG00000131379.10	C3orf20	0	1	ENSG00000131379.10	C3orf20	0	1	ENSG00000131379.10	C3orf20	0	1
ENSG00000174928.16	C3orf33	-1.55293084384281	0.0847487492472795	ENSG00000174928.16	C3orf33	-0.412636247352231	0.296627615851322	ENSG00000174928.16	C3orf33	-0.982784	0.34946059836951
ENSG00000179021.10	C3orf38	0.461954686256133	6.04599542815125e-12	ENSG00000179021.10	C3orf38	0.720136947314744	1.06198046740057e-28	ENSG00000179021.10	C3orf38	0.591046	1.24699975124531e-13
ENSG00000114529.12	C3orf52	1.22613878051929	1.50199659273282e-16	ENSG00000114529.12	C3orf52	1.14327289968385	3.27811523357885e-15	ENSG00000114529.12	C3orf52	1.18471	1.40213030480126e-29
ENSG00000188315.8	C3orf62	-0.749461491430243	0.000184634023327337	ENSG00000188315.8	C3orf62	-0.987079778815048	6.39047036540706e-06	ENSG00000188315.8	C3orf62	-0.868271	2.40719067278048e-06
ENSG00000163689.20	C3orf67	0.151878992987184	0.355327893240579	ENSG00000163689.20	C3orf67	0.216809874086497	0.012842935728499	ENSG00000163689.20	C3orf67	0.184344	0.752922318709214
ENSG00000187068.3	C3orf70	-1.71602852482772	3.84695657157223e-19	ENSG00000187068.3	C3orf70	-0.854779041304098	7.12036833098754e-13	ENSG00000187068.3	C3orf70	-1.2854	0.0195623994915494
ENSG00000180044.5	C3orf80	1.25118542797369	0.000116029747606389	ENSG00000180044.5	C3orf80	1.15882720302581	0.00599051994641739	ENSG00000180044.5	C3orf80	1.20501	0.00844202852546294
ENSG00000244731.8	C4A	0.59589257095957	0.628144527260803	ENSG00000244731.8	C4A	-0.902767990588157	0.65699448588094	ENSG00000244731.8	C4A	-0.153438	0.984169070190751
ENSG00000224389.9	C4B	0	1	ENSG00000224389.9	C4B	-0.788521567564196	0.7613617707265	ENSG00000224389.9	C4B	-0.394261	0.840124693260183
ENSG00000123843.13	C4BPB	0	1	ENSG00000123843.13	C4BPB	0.5673209522751	0.774828023920197	ENSG00000123843.13	C4BPB	0.28366	0.787936799956032
ENSG00000154274.15	C4orf19	-1.28230689876983	3.61786088998504e-08	ENSG00000154274.15	C4orf19	-2.33351349494243	4.74166466203788e-16	ENSG00000154274.15	C4orf19	-1.80791	1.82489726749954e-11
ENSG00000164096.13	C4orf3	0.585751886693993	1.10996284571475e-15	ENSG00000164096.13	C4orf3	0.512912628050369	2.16480107074798e-22	ENSG00000164096.13	C4orf3	0.549332	0.377984279241742
ENSG00000151470.13	C4orf33	0.501279761119037	7.02690596538818e-05	ENSG00000151470.13	C4orf33	-0.281660567470107	0.00670795626749795	ENSG00000151470.13	C4orf33	0.10981	0.927616565032404
ENSG00000163633.12	C4orf36	-0.995282782831763	0.580370887498021	ENSG00000163633.12	C4orf36	0.130950061244199	0.82285074991472	ENSG00000163633.12	C4orf36	-0.432166	0.777168247326314
ENSG00000205208.5	C4orf46	0.83709279060171	5.40700507320475e-24	ENSG00000205208.5	C4orf46	0.94785435629063	2.23202877506189e-38	ENSG00000205208.5	C4orf46	0.892474	0.000196303052573093
ENSG00000205129.8	C4orf47	0.256093917070269	0.638009823633698	ENSG00000205129.8	C4orf47	0.331926280052315	0.415961703561926	ENSG00000205129.8	C4orf47	0.29401	0.374508015153425
ENSG00000243449.6	C4orf48	1.1712667657905	0.000491241813866248	ENSG00000243449.6	C4orf48	0.639494854506098	0.0336895808582815	ENSG00000243449.6	C4orf48	0.905381	5.10758334805289e-05
ENSG00000181215.15	C4orf50	-0.491431984678126	0.929700057710558	ENSG00000181215.15	C4orf50	0	1	ENSG00000181215.15	C4orf50	-0.245716	0.991389507507242
ENSG00000237136.7	C4orf51	-0.503850798153638	0.929700057710557	ENSG00000237136.7	C4orf51	0	1	ENSG00000237136.7	C4orf51	-0.251925	0.991389507507242
ENSG00000248713.1	C4orf54	0.0125161975351626	0.97351057688428	ENSG00000248713.1	C4orf54	0.164558161468635	0.729404527376816	ENSG00000248713.1	C4orf54	0.0885372	0.794627142422364
ENSG00000106804.7	C5	-0.0369054918872394	0.781207026147873	ENSG00000106804.7	C5	-0.75702954413856	0.0167676684210843	ENSG00000106804.7	C5	-0.396968	0.223467493866203
ENSG00000197405.8	C5AR1	-0.467402186432364	0.494832512799384	ENSG00000197405.8	C5AR1	0.438095658914696	0.766969972908453	ENSG00000197405.8	C5AR1	-0.0146533	0.632756739738497
ENSG00000134830.6	C5AR2	-0.503850798153638	0.916740155502632	ENSG00000134830.6	C5AR2	-0.363726578804999	0.927855580598583	ENSG00000134830.6	C5AR2	-0.433789	0.892300212552323
ENSG00000113583.8	C5orf15	0.0308091677971145	0.513629935122562	ENSG00000113583.8	C5orf15	0.110088338552545	0.0911975142342105	ENSG00000113583.8	C5orf15	0.0704488	0.325648867286634
ENSG00000082213.18	C5orf22	-0.925994257579545	1.29949437828876e-40	ENSG00000082213.18	C5orf22	-1.20283801626184	1.20166590207335e-53	ENSG00000082213.18	C5orf22	-1.06442	3.8808866608337e-05
ENSG00000181904.9	C5orf24	0.619253444959613	1.51552491541136e-14	ENSG00000181904.9	C5orf24	0.141841260518699	0.0675091861670481	ENSG00000181904.9	C5orf24	0.380547	0.00259249960504766
ENSG00000181751.10	C5orf30	1.28139500229093	2.13320748790406e-98	ENSG00000181751.10	C5orf30	1.22994558407461	8.96928320016799e-91	ENSG00000181751.10	C5orf30	1.25567	1.34921584702288e-43
ENSG00000172244.9	C5orf34	-1.84733399898027	2.92329542048074e-48	ENSG00000172244.9	C5orf34	-1.27553016738956	1.76769953229854e-20	ENSG00000172244.9	C5orf34	-1.56143	2.73148315020714e-10
ENSG00000186493.12	C5orf38	0	1	ENSG00000186493.12	C5orf38	1.16467404487877	0.000286814738145584	ENSG00000186493.12	C5orf38	0.582337	0.440348941893179
ENSG00000178776.5	C5orf46	0.259853318443733	0.820015177981326	ENSG00000178776.5	C5orf46	0	1	ENSG00000178776.5	C5orf46	0.129927	0.826290889908999
ENSG00000185056.10	C5orf47	-0.55336918856626	0.823530956565284	ENSG00000185056.10	C5orf47	0.607055678437594	0.630974370175939	ENSG00000185056.10	C5orf47	0.0268432	0.71838951106387
ENSG00000205765.9	C5orf51	-0.663737144658507	6.92253148473168e-13	ENSG00000205765.9	C5orf51	-0.948734033730251	9.16048752657147e-25	ENSG00000205765.9	C5orf51	-0.806236	7.80836949659027e-06
ENSG00000234511.10	C5orf58	0.0306671073592764	0.894443821222536	ENSG00000234511.10	C5orf58	-0.574374506964212	0.72476859019866	ENSG00000234511.10	C5orf58	-0.271854	0.932355156838541
ENSG00000164241.13	C5orf63	0.13067021601219	0.775156504122807	ENSG00000164241.13	C5orf63	0.231299582296704	0.968228366255529	ENSG00000164241.13	C5orf63	0.180985	0.891266228607895
ENSG00000112539.15	C6orf118	1.15989675570219	0.166852291974795	ENSG00000112539.15	C6orf118	-0.430582939895049	0.818074300275551	ENSG00000112539.15	C6orf118	0.364657	0.340004323629835
ENSG00000185127.6	C6orf120	0.186646152461657	0.0423578740477972	ENSG00000185127.6	C6orf120	-0.300789139179111	0.000198394978693416	ENSG00000185127.6	C6orf120	-0.0570715	0.536894843055638
ENSG00000188112.9	C6orf132	0	1	ENSG00000188112.9	C6orf132	0	1	ENSG00000188112.9	C6orf132	0	1
ENSG00000204564.12	C6orf136	0.165291908672733	0.277215947005448	ENSG00000204564.12	C6orf136	0.830059616033845	2.11094551164748e-08	ENSG00000204564.12	C6orf136	0.497676	0.00351206908144756
ENSG00000197261.11	C6orf141	-0.897016037985307	4.95497852186549e-05	ENSG00000197261.11	C6orf141	0.606157837778881	0.00407622465964891	ENSG00000197261.11	C6orf141	-0.145429	0.430828731343598
ENSG00000204542.3	C6orf15	0	1	ENSG00000204542.3	C6orf15	1.38194350745358	0.442843765339118	ENSG00000204542.3	C6orf15	0.690972	0.543283425445352
ENSG00000203872.7	C6orf163	-2.08977067830181	0.0410509278895463	ENSG00000203872.7	C6orf163	-2.38150393498835	0.00156897288866707	ENSG00000203872.7	C6orf163	-2.23564	0.000112589216688691
ENSG00000185689.16	C6orf201	-0.339433497335005	0.277955744126385	ENSG00000185689.16	C6orf201	-0.443633196116958	0.548976183470524	ENSG00000185689.16	C6orf201	-0.391533	0.220324123626562
ENSG00000181577.16	C6orf223	-0.461327415760327	0.808971428032643	ENSG00000181577.16	C6orf223	-1.77701221843839	0.0245888970300508	ENSG00000181577.16	C6orf223	-1.11917	0.0625082268536689
ENSG00000221821.4	C6orf226	2.26958953161934	2.68807251502241e-08	ENSG00000221821.4	C6orf226	2.15385697107605	4.38027591710786e-11	ENSG00000221821.4	C6orf226	2.21172	1.43403656242462e-10
ENSG00000204439.4	C6orf47	-1.20482742178001	4.16981633744844e-15	ENSG00000204439.4	C6orf47	-1.71804213073929	1.9255835263044e-47	ENSG00000204439.4	C6orf47	-1.46143	9.09329965609361e-08
ENSG00000137434.11	C6orf52	0.795805715824126	0.219619333332666	ENSG00000137434.11	C6orf52	-0.0038173591741284	0.968981295706763	ENSG00000137434.11	C6orf52	0.395994	0.300587545250561
ENSG00000184530.9	C6orf58	-0.503850798153638	0.81855906829487	ENSG00000184530.9	C6orf58	0.146701304201906	0.86919380119016	ENSG00000184530.9	C6orf58	-0.178575	0.972468683633394
ENSG00000112308.13	C6orf62	-0.285393843235116	6.02530994618578e-07	ENSG00000112308.13	C6orf62	-0.143695702834261	0.00410046219287214	ENSG00000112308.13	C6orf62	-0.214545	0.493944490904828
ENSG00000198663.16	C6orf89	-0.829189614854464	6.6339303110958e-36	ENSG00000198663.16	C6orf89	-1.15867258018309	1.70769883979937e-95	ENSG00000198663.16	C6orf89	-0.993931	6.1713249646559e-07
ENSG00000112936.19	C7	-1.75564661531188	0.150998237322666	ENSG00000112936.19	C7	0.719082293883258	0.40877523171725	ENSG00000112936.19	C7	-0.518282	0.264884925582614
ENSG00000136197.12	C7orf25	-0.268012522147334	0.583337518834751	ENSG00000136197.12	C7orf25	-0.368669293492985	0.490956887497125	ENSG00000136197.12	C7orf25	-0.318341	0.384308698736767
ENSG00000146576.13	C7orf26	-0.00613291754680922	0.910000309106073	ENSG00000146576.13	C7orf26	0.170388188857379	0.0833275870131202	ENSG00000146576.13	C7orf26	0.0821276	0.405941772743942
ENSG00000153790.12	C7orf31	-2.16753871351917	5.05836209987783e-17	ENSG00000153790.12	C7orf31	-2.69405348705672	3.21222729849819e-49	ENSG00000153790.12	C7orf31	-2.4308	1.95922880969377e-13
ENSG00000170279.3	C7orf33	0.557082654387792	0.781836811146751	ENSG00000170279.3	C7orf33	0	1	ENSG00000170279.3	C7orf33	0.278541	0.787936799956032
ENSG00000146540.15	C7orf50	0.0670337430598966	0.485266056682597	ENSG00000146540.15	C7orf50	-0.0832272251169446	0.311582811927455	ENSG00000146540.15	C7orf50	-0.00809674	0.881417437591469
ENSG00000164746.14	C7orf57	-0.165292922105663	0.772756142387846	ENSG00000164746.14	C7orf57	-0.487005900818475	0.437093384216299	ENSG00000164746.14	C7orf57	-0.326149	0.398559669131886
ENSG00000185955.5	C7orf61	-1.79916399959804	0.202454019829754	ENSG00000185955.5	C7orf61	-1.35984036423944	0.21786286274232	ENSG00000185955.5	C7orf61	-1.5795	0.0486683205840509
ENSG00000275356.4	C7orf77	0.649124427193725	0.81241181696355	ENSG00000275356.4	C7orf77	0	1	ENSG00000275356.4	C7orf77	0.324562	0.78793473223041
ENSG00000176919.13	C8G	0.108174052102977	0.849442279239693	ENSG00000176919.13	C8G	0.575903630754493	0.748906896912043	ENSG00000176919.13	C8G	0.342039	0.689257673033399
ENSG00000182307.14	C8orf33	-0.686541970251271	1.3861902042358e-21	ENSG00000182307.14	C8orf33	-0.00112895799064638	0.988937914538573	ENSG00000182307.14	C8orf33	-0.343835	0.0749936477733536
ENSG00000165084.16	C8orf34	0	1	ENSG00000165084.16	C8orf34	-0.430582939895049	0.936966635542733	ENSG00000165084.16	C8orf34	-0.215291	0.991390936685576
ENSG00000156172.6	C8orf37	-1.75986105577589	1.45947263925813e-12	ENSG00000156172.6	C8orf37	-1.96272439884744	3.25241606538444e-18	ENSG00000156172.6	C8orf37	-1.86129	5.87518590354278e-28
ENSG00000164743.5	C8orf48	0.644750654690497	0.0680261493193341	ENSG00000164743.5	C8orf48	0	1	ENSG00000164743.5	C8orf48	0.322375	0.708059972331421
ENSG00000241852.10	C8orf58	0.152773147708452	0.3023925776058	ENSG00000241852.10	C8orf58	0.758236212762792	6.39675099115362e-06	ENSG00000241852.10	C8orf58	0.455505	0.28736970215076
ENSG00000171060.11	C8orf74	-0.491431984678126	0.929700057710558	ENSG00000171060.11	C8orf74	0	1	ENSG00000171060.11	C8orf74	-0.245716	0.991389507507242
ENSG00000189376.12	C8orf76	0.291755673279088	0.0751462311667368	ENSG00000189376.12	C8orf76	0.203701089860338	0.267021277354699	ENSG00000189376.12	C8orf76	0.247728	0.278066221907076
ENSG00000213563.7	C8orf82	0.295029870117911	0.0729844403887067	ENSG00000213563.7	C8orf82	0.147468078356758	0.335199829671658	ENSG00000213563.7	C8orf82	0.221249	0.188050911741867
ENSG00000196166.4	C8orf86	0	1	ENSG00000196166.4	C8orf86	0.561533001139248	0.774828023920197	ENSG00000196166.4	C8orf86	0.280767	0.7879395569131
ENSG00000253250.3	C8orf88	1.09624339289469	7.73963613648537e-23	ENSG00000253250.3	C8orf88	1.10471525165226	9.88825075772606e-22	ENSG00000253250.3	C8orf88	1.10048	1.28387020425696e-11
ENSG00000274443.4	C8orf89	0.557082654387792	0.731816286654576	ENSG00000274443.4	C8orf89	0.690802753391315	0.731310529645577	ENSG00000274443.4	C8orf89	0.623943	0.654317651138401
ENSG00000113600.11	C9	0	1	ENSG00000113600.11	C9	-0.430582939895049	0.936966635542733	ENSG00000113600.11	C9	-0.215291	0.991392365863937
ENSG00000160345.13	C9orf116	0.282983225320409	0.312264739006905	ENSG00000160345.13	C9orf116	-0.0129348531685052	0.992420862277588	ENSG00000160345.13	C9orf116	0.135024	0.73463148180446
[truncated: 15,120 more rows]
