# Supplementary material for: CDK12 is hyperactivated and a synthetic-lethal target in BRAF-mutated melanoma
Source: Nat Commun. 2022 Oct 29;13:6457. doi: 10.1038/s41467-022-34179-8 (PMC9617877; doi:10.1038/s41467-022-34179-8)
Supplement: Supplementary file 6 — Supplementary Table [file 41467_2022_34179_MOESM6_ESM.xlsx]

## Sheet: Feuil1
Supplementary Table 1: Sequences of gene-specific primers for qRT-PCR used in this study.
Gene Name	Species	Primer Sequence
BRCA1	Human	TTGTTGATGTGGAGGAGCAA
		CAGATTCCAGGTAAGGGGTTC
RAD51	Human	GGCGGTCAGAGATCATACAGA
		AGATCCAGTCTCAATTCCACCT
ATM	Human	CCAGGCAGGAATCATTCAG
		CAATCCTTTTAAATAGACGGAAAGAA
XRCC2	Human	GCACCCACTTACTTCTTACACTTTACT
		AAAGCTGACAGGCTATCCAAAA
FANC1	Human	TTTGCCATCAAATTGGACTATG
		TTGGAATCTCCTTGCTGTCC
CHEK1	Human	CAACAAACCCCTCAAGAAAGG
		TGGATTGAATGTGCTTAGAAAATC
PTGS2	Human	GCTTTATGCTGAAGCCCTATGA
		TCCAACTCTGCAGACATTTCC
GADD45B	Human	CATTGTCTCCTGGTCACGAA
		TAGGGGACCCACTGGTTGT
FOS	Human	CTACCACTCACCCGCAGACT
		AGGTCCGTGCAGAAGTCCT
JUNB	Human	ATACACAGCTACGGGATACGG
		GCTCGGTTTCAGGAGTTTGT
FOSB	Human	GACTCCTTCGGCAGTCCAC
		GTTGCACAAGCCACTGGA
JUN	Human	AGGATAGTGCGATGTTTCAGG
		GACTTCTCAGTGGGCTGTCC
GAPDH	Human	GCACCAGGTGGTCTCCTCT
		TGACAAAGTGGTCGTTGAGG
ACTB	Human	ATTGGCAATGAGCGGTTC
		TGAAGGTAGTTTCGTGGATGC
Fos	Mouse	CAGCCTTTCCTACTACCATTCC
		ACAGATCTGCGCAAAAGTCC
Jun	Mouse	CCAGAAGATGGTGTGGTGTTT
		CTGACCCTCTCCCCTTGC
Ptgs2	Mouse	CAATGTGCAAGATCCACAGC
		GTCTGGAGTGGGAGGCACT
Gadd45b	Mouse	CTCCTGGTCACGAACTGTCA
		TGCCTCTGCTCTCTTCACAG
Actb	Mouse	AAGGCCAACCGTGAAAAGAT
		GTGGTACGACCAGAGGCATAC
Gapdh	Mouse	TGTCCGTCGTGGATCTGAC
		CCTGCTTCACCACCTTCTTG
